# Supplementary material for: Pancreatic and intestinal endocrine cells in zebrafish share common transcriptomic signatures and regulatory programmes
Source: BMC Biol. 2020 Aug 31;18:109. doi: 10.1186/s12915-020-00840-1 (PMC7457809; doi:10.1186/s12915-020-00840-1)
Supplement: Supplementary file 2 — Additional file 2: Table S1. Expression level of all genes in zebrafish enteroendocrine cells. The expression levels is given for all genes in CPM (counts per million) for the four EEC samples (column C to F) as well as the mean and the standard deviation obtained for each gene (columns G and H). The last column gives the mean expression levels in FPMK. [file 12915_2020_840_MOESM2_ESM.xlsx]

## Sheet: expression levels_table_EECs
Gene.stable.ID	Gene.name	EEC.sample1	EEC.sample2	EEC.sample3	EEC.sample4	EEC_Mean	EEC_Sd	FPKM
ENSDARG00000000001	slc35a5	3.78	2.52	0.88	0.75	1.98	1.45	0.808508
ENSDARG00000000002	ccdc80	0.09	0.34	0.04	0.12	0.15	0.13	0
ENSDARG00000000018	nrf1	72.05	47.81	97.61	71.29	72.19	20.34	23.9187
ENSDARG00000000019	ube2h	17.89	11.94	9.61	28.11	16.89	8.26	6.16964
ENSDARG00000000068	slc9a3r1a	112.07	124.06	160.76	104.93	125.45	24.83	52.1972
ENSDARG00000000069	dap	97.06	139.12	97.79	165.88	124.96	33.63	54.6361
ENSDARG00000000086	itsn1	19.74	16.94	15.32	4.82	14.2	6.52	2.20193
ENSDARG00000000103	myh10	68.98	50.33	70.23	54.81	61.09	10.02	7.9079
ENSDARG00000000142	tmem267	3	1.46	0.04	4.28	2.19	1.84	1.43195
ENSDARG00000000151	thraa	18.45	17.75	15.36	11.09	15.66	3.33	5.88784
ENSDARG00000000161	itsn2a	5.97	4.9	2	6.6	4.87	2.04	0.872653
ENSDARG00000000175	hoxb2a	0.38	0.95	0.63	1.29	0.81	0.39	0.546361
ENSDARG00000000183	ptpn4b	11.51	11.15	8.27	15.03	11.49	2.77	1.67507
ENSDARG00000000189	sema6e	17.6	14.21	19.39	8.43	14.91	4.82	1.9923
ENSDARG00000000212	krt97	8.25	18.98	19.67	16.98	15.97	5.27	10.6553
ENSDARG00000000229	usp49	23.43	16.53	12.59	7.14	14.92	6.85	2.80478
ENSDARG00000000241	slc40a1	23.84	27.65	35.31	17.02	25.96	7.63	6.88472
ENSDARG00000000324	dcaf8	1.5	2.01	0.95	0.46	1.23	0.67	0.548757
ENSDARG00000000349	si:rp71-1p14.7	1.72	1.39	0.7	0.46	1.07	0.59	0.818424
ENSDARG00000000369	prkag3b	0.11	0.27	0	0.04	0.11	0.12	0
ENSDARG00000000370	triob	6.13	5.58	5.15	3.94	5.2	0.93	0.558681
ENSDARG00000000380	pde6a	1.14	4.08	3.89	0.37	2.37	1.89	0.502476
ENSDARG00000000394	matr3l1.1	78.22	54.38	49.33	63.16	61.27	12.66	15.2986
ENSDARG00000000423	si:ch73-314g15.3	0.65	1.26	0.07	1.2	0.8	0.56	0.511202
ENSDARG00000000442	slc39a13	8.43	7.69	6.56	5.61	7.07	1.24	2.28897
ENSDARG00000000460	nitr2b	0.02	0.31	0	0.04	0.09	0.14	0
ENSDARG00000000472	cntn2	0.89	1.94	0.25	0.5	0.89	0.75	0.298163
ENSDARG00000000474	tnni1a	0.02	0.03	0	0	0.01	0.02	0
ENSDARG00000000476	pms1	0.58	1.16	0.04	0.46	0.56	0.46	0.329688
ENSDARG00000000489	upf3b	40.69	31.46	37.41	34.92	36.12	3.9	13.9665
ENSDARG00000000503	stx1b	303.94	213.91	233.55	184.86	234.06	50.7	34.3076
ENSDARG00000000516	ankar	0.11	0.34	0.04	0.12	0.15	0.13	0
ENSDARG00000000529	ofd1	4.88	3.6	2.28	5.73	4.12	1.51	1.35674
ENSDARG00000000540	asnsd1	12.45	11.73	11.22	8.84	11.06	1.56	1.73581
ENSDARG00000000542	gtf2e1	11.96	10.3	6.73	5.73	8.68	2.94	1.4069
ENSDARG00000000551	slc1a4	193.21	178.91	127.17	108.08	151.84	40.69	30.6923
ENSDARG00000000563	ttn.1	4.61	9.73	2.63	4.32	5.32	3.06	0.0565135
ENSDARG00000000567	znf281a	32.73	23.53	33.27	25.37	28.73	5	5.16771
ENSDARG00000000568	ell	40.38	43.22	47.65	61.41	48.17	9.32	11.5743
ENSDARG00000000588	grasp	18.85	23.43	31.56	24	24.46	5.26	9.88983
ENSDARG00000000606	dnah6	30.88	26.97	28.3	21.67	26.95	3.88	2.10871
ENSDARG00000000631	ptpn4a	37.52	28.02	25	38.33	32.22	6.71	5.23706
ENSDARG00000000638	opn1mw4	0	0.48	0.07	0	0.14	0.23	0
ENSDARG00000000651	osgepl1	2.64	3.47	3.44	0.08	2.41	1.6	1.44435
ENSDARG00000000656	psmb9a	0.62	1.16	0.56	0.5	0.71	0.3	0.868112
ENSDARG00000000666	creg2	24.19	32.1	23.04	66.06	36.35	20.22	15.525
ENSDARG00000000690	sypl2b	2.39	3.4	0.56	1.95	2.08	1.18	1.01824
ENSDARG00000000729	daxx	8.92	8.77	5.93	11.25	8.72	2.18	2.82306
ENSDARG00000000730	slc6a22.1	96.21	85.26	121.74	127.02	107.55	20.05	39.2808
ENSDARG00000000747	lcmt2	0.16	0.44	0.07	0.25	0.23	0.16	0
ENSDARG00000000760	znf511	6.73	5.34	4.03	4.65	5.19	1.16	5.26253
ENSDARG00000000767	spi1b	0.58	0.85	0.53	0.12	0.52	0.3	0.404417
ENSDARG00000000779	scfd1	106.14	73.01	76.51	52.36	77	22.15	36.2862
ENSDARG00000000796	nr4a1	1313.32	2667.96	1273.84	2205.21	1865.08	686.61	323.189
ENSDARG00000000804	rassf6	9.68	7.14	6.31	24.25	11.85	8.39	7.49762
ENSDARG00000000830	telo2	5.54	4.39	2.49	1.7	3.53	1.75	1.34308
ENSDARG00000000837	snx9a	24.77	27.24	23.35	16.78	23.03	4.47	7.04667
ENSDARG00000000853	dstyk	38.41	13.23	32.92	9.84	23.6	14.18	6.25257
ENSDARG00000000857	mapk14a	129.56	123.28	152.42	81.26	121.63	29.68	37.5158
ENSDARG00000000861	scrib	31.46	44.86	36.04	23	33.84	9.12	3.63742
ENSDARG00000000887	zgc:56699	0.6	1.19	0.04	0	0.46	0.56	0
ENSDARG00000000906	skap2	30.07	39.35	39.87	22.8	33.02	8.17	21.6737
ENSDARG00000000935	unk	4.76	3.67	0.39	1.95	2.69	1.92	0.365883
ENSDARG00000000943	dzip1	16.3	10.13	5.93	5.52	9.47	5.01	2.68507
ENSDARG00000000966	ncor2	267.56	261.31	254.52	262.13	261.38	5.35	25.4375
ENSDARG00000001014	myh9b	4.9	5.88	3.16	8.1	5.51	2.06	0.623311
ENSDARG00000001015	znf384l	76.79	72.16	96.53	17.4	65.72	33.9	8.62423
ENSDARG00000001057	bysl	28.94	15.51	15.08	4.03	15.89	10.2	10.6482
ENSDARG00000001127	slc17a6a	0.25	0.37	0.11	0.04	0.19	0.15	0
ENSDARG00000001129	dicer1	206.88	161.74	126.71	149.77	161.28	33.7	16.2123
ENSDARG00000001154	rimbp2	26.14	26.08	42.88	30.64	31.44	7.92	6.86632
ENSDARG00000001162	matr3l1.1	52.63	50.5	67.7	57.34	57.04	7.66	10.9866
ENSDARG00000001169	hsd17b8	9.33	15.51	13.95	14.2	13.25	2.7	7.54764
ENSDARG00000001210	arl14ep	17.51	20.95	14.83	12.54	16.46	3.62	16.8756
ENSDARG00000001220	mycbp2	179.53	161.13	189.86	150.48	170.25	17.75	11.0946
ENSDARG00000001234	map4k2	0.16	0.48	0.04	0.04	0.18	0.21	0
ENSDARG00000001241	puf60b	69.49	42.75	56.77	39.86	52.21	13.68	21.2443
ENSDARG00000001244	srrm1	166.89	128.48	159.92	263.33	179.65	58.23	40.0462
ENSDARG00000001249	pcgf1	9.14	8.5	18.02	14.49	12.54	4.54	9.16993
ENSDARG00000001259	gas2a	2.75	4.08	4.63	7.06	4.63	1.8	4.59144
ENSDARG00000001303	psmb8a	0.09	0.37	0.04	0	0.12	0.17	0
ENSDARG00000001313	g2e3	0.18	1.22	0.04	0	0.36	0.58	0
ENSDARG00000001354	slc6a22.2	0.54	1.29	2.8	0.33	1.24	1.12	0.41567
ENSDARG00000001414	mctp2a	0.36	1.19	0.07	0.08	0.43	0.53	0
ENSDARG00000001431	actn3b	0.65	1.43	0.21	0.58	0.72	0.51	0.153212
ENSDARG00000001437	slc2a1a	0.67	0.44	0.42	0.29	0.46	0.16	0
ENSDARG00000001442	inppl1b	0.25	0.41	0.11	0.21	0.24	0.13	0
ENSDARG00000001447	mier1b	9.93	15.78	25.6	6.89	14.55	8.24	3.98672
ENSDARG00000001452	adam8a	2.32	2.75	2.98	0.17	2.05	1.29	0.5999
ENSDARG00000001463	tdh2	11.63	9.05	30.29	6.06	14.26	10.93	4.44577
ENSDARG00000001470	mhc1zea	0.78	0.71	0.04	1.08	0.65	0.44	0.457465
ENSDARG00000001498	skap1	0.56	1.12	0.67	0.54	0.72	0.27	0.30779
ENSDARG00000001549	sp3a	9.3	9.11	4.63	0.79	5.96	4.07	2.00454
ENSDARG00000001557	tomm34	39.8	39.69	62.62	40.4	45.63	11.33	15.399
ENSDARG00000001558	kifc1	1.23	0.82	0.18	0.33	0.64	0.48	0.390989
ENSDARG00000001559	csmd2	0.58	2.86	1.54	0.66	1.41	1.06	0.0796731
ENSDARG00000001572	prf1.3	0.04	0.41	0	0	0.11	0.2	0
ENSDARG00000001578	echs1	114.28	87.16	83.59	126.93	102.99	21.04	72.5518
ENSDARG00000001621	nfyal	9.24	10.37	12.55	7.47	9.91	2.13	2.42357
ENSDARG00000001634	kirrel1a	2.44	3.74	7.12	2.03	3.83	2.31	0.443185
ENSDARG00000001656	psmb13a	0.14	0.44	0.35	0	0.23	0.2	0
ENSDARG00000001676	gpm6bb	0.71	1.39	0.07	0.08	0.56	0.63	0.42056
ENSDARG00000001686	uckl1a	0.24	0.34	2	0.04	0.65	0.9	0.489933
ENSDARG00000001710	flot1b	128.52	192.45	157.39	62.78	135.28	54.95	35.5969
ENSDARG00000001712	si:ch211-247n2.1	21.6	26.63	22.54	10.59	20.34	6.86	4.23049
ENSDARG00000001721	oc90	1.75	1.16	1.68	1.08	1.42	0.35	0.290041
ENSDARG00000001729	strn3	117.73	101.21	192.74	118.09	132.44	40.96	32.5426
ENSDARG00000001733	gulp1a	0.51	0.58	0.07	0.04	0.3	0.28	0
ENSDARG00000001734	fkbp8	42.17	36.59	22.83	34.51	34.02	8.14	16.0149
ENSDARG00000001754	noc2l	14.91	11.32	4.35	14.57	11.29	4.9	3.45257
ENSDARG00000001760	tnxba	0.98	2.04	2.17	1.95	1.79	0.55	0.314808
ENSDARG00000001767	slc29a2	0.52	0.78	0.07	0	0.34	0.37	0
ENSDARG00000001769	ptpra	24.57	34.42	15.36	8.64	20.74	11.21	5.63075
ENSDARG00000001771	otol1a	0	0.44	0.04	0	0.12	0.22	0
ENSDARG00000001776	stim2b	3.2	1.7	0.74	1.25	1.72	1.06	0.450465
ENSDARG00000001777	nup155	2.3	4.56	2.52	0.75	2.53	1.56	0.682454
ENSDARG00000001781	tspan11	5.16	9.69	10.17	1.95	6.74	3.91	2.21026
ENSDARG00000001782	prkacba	0.04	0.61	0.07	0.04	0.19	0.28	0
ENSDARG00000001785	irx2a	0.87	1.43	0.74	0.29	0.83	0.47	0.146122
ENSDARG00000001788	atp5po	748.81	705.51	705.87	768.49	732.17	31.61	519.633
ENSDARG00000001803	kcnh6a	87.07	68.12	72.75	69.8	74.43	8.64	15.015
ENSDARG00000001804	zgc:112148	43.69	75.63	61.08	56.01	59.1	13.22	32.4835
ENSDARG00000001807	tnfrsf21	30.97	17.34	15.92	34.21	24.61	9.33	5.1552
ENSDARG00000001817	zmp:0000000521	1.85	0.99	0.11	0.17	0.78	0.82	1.5097
ENSDARG00000001818	c3b.2	0.14	0.88	0.18	0.12	0.33	0.37	0
ENSDARG00000001825	cfap43	2.84	4.97	3.58	6.1	4.37	1.45	0.781979
ENSDARG00000001829	zgc:112982	50.47	66.14	107.43	72.08	74.03	24.06	22.452
ENSDARG00000001835	nalcn	75.67	80.15	83.24	55.85	73.73	12.32	10.098
ENSDARG00000001857	aff4	24.98	10.85	7.85	8.8	13.12	8.01	3.52155
ENSDARG00000001859	dbx1b	0	0	0.04	0	0.01	0.02	0
ENSDARG00000001870	atp1a1a.4	77.21	76.89	104.41	74.82	83.33	14.09	18.5814
ENSDARG00000001873	phgdh	98.68	59.65	100.45	51.61	77.6	25.59	32.8866
ENSDARG00000001879	nav2b	125.37	132.22	148.42	84.25	122.56	27.31	14.8887
ENSDARG00000001880	stx3a	55.94	56.66	88.43	85.74	71.69	17.81	26.9008
ENSDARG00000001881	cacnb3a	0.2	0.27	0.11	0.12	0.18	0.08	0
ENSDARG00000001882	kbtbd12	0.11	0.1	0	0.08	0.07	0.05	0
ENSDARG00000001888	ppm1ba	22.45	20.64	5.72	22.51	17.83	8.12	5.39102
ENSDARG00000001889	tuba1a	102.57	68.9	50.77	6.85	57.27	39.88	37.1198
ENSDARG00000001890	stt3b	73.86	67.71	91.76	88.86	80.55	11.61	11.3838
ENSDARG00000001891	syt14b	0.25	0.85	0.04	0.91	0.51	0.44	0.360567
ENSDARG00000001897	man2b1	17.04	12.96	7.54	13.25	12.7	3.91	3.69978
ENSDARG00000001898	manea	38.89	41.05	43.93	18.98	35.71	11.35	10.6294
ENSDARG00000001906	si:dkey-247m21.3	0.2	0.99	0.11	0.17	0.36	0.42	0
ENSDARG00000001909	vill	10.64	6.84	9.12	8.01	8.65	1.62	3.33892
ENSDARG00000001910	rorab	45.06	46.73	51.26	66.06	52.28	9.56	11.5998
ENSDARG00000001912	drd4-rs	1.1	5.95	1.4	2.99	2.86	2.22	0.463038
ENSDARG00000001913	palmda	0.24	1.22	0.07	0.17	0.42	0.54	0
ENSDARG00000001929	pink1	8.68	15.54	18.72	7.43	12.6	5.42	3.24492
ENSDARG00000001930	klhl15	23.28	15.78	24.05	9.38	18.12	6.92	3.0962
ENSDARG00000001933	prkag2b	0.56	0.82	0.07	0.83	0.57	0.36	0.446646
ENSDARG00000001937	LO018422.1	0.13	0.88	0.21	0.12	0.34	0.37	0
ENSDARG00000001939	b3gat3	12.57	19.11	8.94	15.78	14.1	4.35	3.45916
ENSDARG00000001940	dnajc1	61.18	36.42	20.65	47.38	41.41	17.15	18.1184
ENSDARG00000001950	ak1	76.51	63.9	60.45	64.61	66.37	7	73.077
ENSDARG00000001953	pfkfb3	101.9	46.79	73.49	158.74	95.23	47.95	24.8468
ENSDARG00000001968	dock5	0.36	1.33	0.28	1.33	0.82	0.58	0.176159
ENSDARG00000001969	txlng	20.37	16.83	31.07	22.01	22.57	6.06	4.97546
ENSDARG00000001971	cthrc1b	0.31	0.31	0.11	0	0.18	0.15	0
ENSDARG00000001975	hsd11b2	0.89	1.6	0.14	0.12	0.69	0.7	0.386162
ENSDARG00000001976	fkbp16	0.62	0.31	0	1.04	0.49	0.44	0
ENSDARG00000001993	myhb	3.36	5.41	6.7	5.02	5.12	1.37	0.803575
ENSDARG00000001994	stxbp1a	199.36	159.87	185.55	125.6	167.59	32.42	46.3369
ENSDARG00000001999	adamts18	1.03	1.87	0.25	0.17	0.83	0.8	0.134209
ENSDARG00000002002	lmcd1	1.77	1.67	3.89	2.45	2.45	1.02	1.37775
ENSDARG00000002006	rxrbb	21.31	21.9	19.11	14.16	19.12	3.52	2.93937
ENSDARG00000002013	grb10a	5.75	5.31	4.56	21.05	9.17	7.94	3.2265
ENSDARG00000002016	ppil2	19.39	20.06	18.2	30.19	21.96	5.54	11.4631
ENSDARG00000002020	rictorb	27.61	34.21	38.36	36.66	34.21	4.72	4.35411
ENSDARG00000002021	pygb	9.99	12.11	1.54	17.81	10.36	6.74	3.49977
ENSDARG00000002026	qkib	0.05	0.34	0.07	0.04	0.13	0.14	0
ENSDARG00000002031	tox4a	15.29	10.24	12.45	4.24	10.55	4.69	5.00922
ENSDARG00000002037	pfkfb2b	52.23	84.37	94.7	47.42	69.68	23.4	21.5652
ENSDARG00000002060	brf2	5.81	2.92	1.4	2.99	3.28	1.84	1.06975
ENSDARG00000002071	adss	17.87	18.7	8.91	6.48	12.99	6.21	5.94976
ENSDARG00000002077	mnat1	5.1	5.61	2.52	4.44	4.42	1.35	3.22102
ENSDARG00000002082	csnk2a1	172.28	205.03	132.22	91.47	150.25	49.21	28.522
ENSDARG00000002084	lamb2	2.28	1.73	0.07	0.12	1.05	1.12	0.183254
ENSDARG00000002097	si:dkeyp-52c3.7	0	0.07	0.07	0.04	0.04	0.03	0
ENSDARG00000002127	stam	51.14	34.52	44.77	46.8	44.31	7.05	11.8485
ENSDARG00000002128	cwf19l1	19.43	13.7	21.21	11.34	16.42	4.66	8.03559
ENSDARG00000002131	celf2	1.37	1.02	5.19	1.83	2.35	1.92	0.529174
ENSDARG00000002165	psme1	12.61	16.05	34.12	6.98	17.44	11.73	14.5063
ENSDARG00000002167	cacnb1	37.12	25.37	22.3	25.62	27.6	6.52	9.70098
ENSDARG00000002168	tra2b	56.12	59.92	76.96	53.4	61.6	10.59	30.3461
ENSDARG00000002172	aplnra	0.02	0.65	0.28	0.04	0.25	0.29	0
ENSDARG00000002174	itfg2	20.33	15.13	4.45	8.84	12.19	6.98	8.10472
ENSDARG00000002184	igbp1	30.32	31.73	29.03	25.7	29.2	2.58	11.695
ENSDARG00000002190	chmp2bb	151.44	124.33	131.17	159.9	141.71	16.72	71.5672
ENSDARG00000002192	aspn	0.02	0.54	0.04	0	0.15	0.26	0
ENSDARG00000002193	rho	0.04	0.2	0.42	0.04	0.18	0.18	0
ENSDARG00000002194	rhd	4.14	1.39	6.73	0.83	3.27	2.72	1.44853
ENSDARG00000002196	bach1b	6.44	11.83	12.38	7.22	9.47	3.07	1.46051
ENSDARG00000002197	pygl	56.17	27.78	28.51	25.83	34.57	14.44	12.5251
ENSDARG00000002204	hspb11	0.07	0.03	0.04	0	0.04	0.03	0
ENSDARG00000002210	stk25a	10.58	7.14	6.45	8.64	8.2	1.83	3.78067
ENSDARG00000002213	invs	9.03	5.92	13.46	7.6	9	3.23	2.35391
ENSDARG00000002215	rtca	118.48	99.95	119.14	157.91	123.87	24.38	45.447
ENSDARG00000002216	tbx3a	66.81	53.63	67.25	36.29	55.99	14.58	14.4763
ENSDARG00000002217	scocb	74.39	51.08	65.32	53.48	61.07	10.85	19.3218
ENSDARG00000002219	si:dkey-103j14.5	0.07	0.1	0	0	0.04	0.05	0
ENSDARG00000002220	zgc:103692	33.07	34.11	60.55	33.97	40.42	13.43	36.2986
ENSDARG00000002230	sypb	23.81	13.19	22.54	9.3	17.21	7.09	4.1726
ENSDARG00000002231	plpp2a	2.46	3.5	4.14	1.12	2.81	1.32	2.53401
ENSDARG00000002235	mmp14a	5.26	4.35	4.1	4.94	4.67	0.53	1.42624
ENSDARG00000002240	psmb6	140.74	125.76	145.37	71.54	120.85	33.92	96.1977
ENSDARG00000002241	kcna2a	0.02	0.58	0.14	0.04	0.19	0.26	0
ENSDARG00000002249	tbxas1	17.01	31.35	24.96	27.53	25.21	6.07	11.0138
ENSDARG00000002255	epb41l3a	6.86	5.78	8.45	3.16	6.06	2.23	1.75705
ENSDARG00000002259	ca15c	0.04	0.1	0.04	0	0.04	0.04	0
ENSDARG00000002264	mrpl41	13.98	12.51	7.85	8.55	10.73	2.99	17.2035
ENSDARG00000002267	dcaf13	19.38	16.32	18.37	9.34	15.85	4.52	6.41881
ENSDARG00000002271	zfand5b	519.11	390.95	525.37	1787.7	805.78	657.54	311.728
ENSDARG00000002285	mcoln1a	24.86	25.34	42.5	65.48	39.54	19.14	7.12408
ENSDARG00000002293	si:ch211-197g15.6	0.05	1.12	0.04	0.25	0.37	0.51	0
ENSDARG00000002295	si:dkey-21p1.3	0.13	0.65	0.21	0.08	0.27	0.26	0
ENSDARG00000002298	ankrd22	52.37	49.24	58.45	98.45	64.63	22.87	58.8252
ENSDARG00000002299	arsh	0.49	1.02	0.46	0.37	0.58	0.29	0.50783
ENSDARG00000002300	p2rx2	0.49	0.92	0.74	0.25	0.6	0.29	0.281398
ENSDARG00000002304	gins2	0.16	0.41	0.39	0.42	0.34	0.12	0
ENSDARG00000002305	me3	44.76	34.65	40.25	38.37	39.51	4.2	14.1525
ENSDARG00000002311	fabp11b	0	0	0.14	0.04	0.05	0.07	0
ENSDARG00000002330	lhx8a	0.13	0.65	0.11	0.12	0.25	0.26	0
ENSDARG00000002332	frmd6	11.27	8.64	10.34	6.15	9.1	2.25	1.86124
ENSDARG00000002333	fam102bb	0.51	2.18	0.07	0.62	0.84	0.92	0.67952
ENSDARG00000002336	dlc	19.25	25.74	27.49	22.09	23.64	3.69	6.56888
ENSDARG00000002339	sgf29	16.08	27.31	21.39	12.83	19.4	6.34	11.6174
ENSDARG00000002344	tubb4b	711.25	484.06	565.8	448.57	552.42	116.71	301.427
ENSDARG00000002347	cyp11a1	1.66	2.41	0.42	0.58	1.27	0.94	0.353437
ENSDARG00000002353	tagapa	5.41	17.65	8.7	6.1	9.46	5.64	2.97307
ENSDARG00000002355	shpk	0.87	0.95	0.32	0.96	0.77	0.31	0.665072
ENSDARG00000002362	ubald1a	76.38	62.4	63.25	67.39	67.36	6.4	24.6826
ENSDARG00000002365	cers5	35.39	45.54	45.62	71.75	49.57	15.55	23.2127
ENSDARG00000002369	si:ch211-202a12.4	539.82	722.65	2961.77	754.83	1244.77	1148.57	755.249
ENSDARG00000002377	mief2	19.79	10.81	18.2	22.63	17.86	5.04	5.96385
ENSDARG00000002385	atm	15.02	11.46	20.79	15.28	15.64	3.85	1.64864
ENSDARG00000002391	tlcd1	0.69	2.38	5.65	1.04	2.44	2.26	1.86047
ENSDARG00000002394	ugt5d1	0.27	0.65	0	0	0.23	0.31	0
ENSDARG00000002396	cry-dash	49.48	49.62	80.22	88.69	67	20.45	32.7934
ENSDARG00000002401	gale	56.14	44.75	37.34	30.52	42.19	10.97	9.22316
ENSDARG00000002402	ercc3	17.33	14.56	24.79	13.91	17.65	4.99	6.53019
ENSDARG00000002403	nusap1	1.01	1.5	0.25	1.29	1.01	0.55	0.520506
ENSDARG00000002405	si:ch211-225b11.1	104.27	176.26	232.15	144.29	164.24	54.01	39.6218
ENSDARG00000002406	zmynd10	9.84	12.11	5.72	12.42	10.02	3.09	6.52499
ENSDARG00000002411	pde4cb	6.82	2.21	1.61	1.95	3.15	2.46	0.905275
ENSDARG00000002445	prdm1a	9.43	6.73	16.65	8.6	10.35	4.35	2.70962
ENSDARG00000002463	arhgef37	0.67	1.26	1.93	0.66	1.13	0.6	0.287129
ENSDARG00000002467	rdh14b	20.41	12	18.2	6.93	14.39	6.11	7.89913
ENSDARG00000002479	ercc6l	0.11	0.99	0.14	0.04	0.32	0.45	0
ENSDARG00000002483	wnt7ab	0.05	0.31	0.18	0.29	0.21	0.12	0
ENSDARG00000002487	noc3l	20.93	14.69	10.83	5.36	12.95	6.55	4.33449
ENSDARG00000002494	itgb6	29	22.31	22.51	26.49	25.08	3.25	4.84197
ENSDARG00000002506	zgc:92818	101.74	111.07	107.36	83.34	100.88	12.31	76.3552
ENSDARG00000002507	itga10	0.34	1.09	0.49	0.12	0.51	0.41	0.114997
ENSDARG00000002508	ankrd33ab	0.4	0.54	0.21	0.04	0.3	0.22	0
ENSDARG00000002509	zgc:153911	6.86	25.91	27.91	12.04	18.18	10.33	10.7052
ENSDARG00000002510	dmbx1b	0.02	0.24	0	0.04	0.07	0.11	0
ENSDARG00000002523	hsdl2	79	71.93	79.56	72.79	75.82	4.02	13.388
ENSDARG00000002533	adora2b	4.29	5.24	1.47	3.86	3.71	1.6	2.49921
ENSDARG00000002536	tm9sf4	50.36	54.92	36.04	60	50.33	10.31	20.2947
ENSDARG00000002538	smu1a	36.2	33.57	35.55	23.04	32.09	6.13	14.4084
ENSDARG00000002546	rundc3ab	35.67	31.86	33.1	20.51	30.29	6.71	10.9312
ENSDARG00000002549	eif3eb	10.24	10.81	13.74	6.48	10.32	2.99	2.42886
ENSDARG00000002552	mapkapk2a	92.01	94.64	100.03	161.9	112.14	33.33	33.8684
ENSDARG00000002564	syngr1a	0.83	1.43	0.11	2.08	1.11	0.84	0.732747
ENSDARG00000002571	tmod2	14.85	16.26	9.29	21.05	15.36	4.84	10.1721
ENSDARG00000002576	cabp5a	28.44	14.73	21.21	53.56	29.48	17	18.6789
ENSDARG00000002582	tbx15	0.42	1.87	0.32	0.21	0.7	0.78	0.115235
ENSDARG00000002587	dpysl3	52.17	26.93	37.34	13.7	32.54	16.28	6.07407
ENSDARG00000002589	mylpfb	0.2	0.88	1.68	0.42	0.8	0.66	1.19301
ENSDARG00000002591	ruvbl1	75.67	65.19	58.59	48.41	61.97	11.45	32.6964
ENSDARG00000002593	slc45a2	9.39	6.46	6.94	5.31	7.03	1.72	4.0152
ENSDARG00000002597	pabpc1l	0.92	0.99	0.11	0.62	0.66	0.4	0.368668
ENSDARG00000002600	pcsk1	30.34	29.65	40.53	15.9	29.11	10.11	11.537
ENSDARG00000002601	irx7	0.05	0.61	0.11	0.04	0.2	0.27	0
ENSDARG00000002607	unm_sa1614	1.43	2.31	0.21	2.16	1.53	0.96	0.448145
ENSDARG00000002609	rnf145a	62.96	42.17	65.01	40.61	52.68	13.09	9.28899
ENSDARG00000002613	rpa3	4.72	11.29	8.06	4.32	7.1	3.26	10.8966
ENSDARG00000002632	anxa11b	660.72	621.17	827.15	491.91	650.24	138.23	222.887
ENSDARG00000002634	b4galt1	2.59	1.36	5.68	0.62	2.56	2.23	2.67391
ENSDARG00000002635	zgc:85722	3.71	4.97	2.17	6.23	4.27	1.73	1.04975
ENSDARG00000002642	sh3gl1b	5.57	9.66	1.37	8.1	6.17	3.62	2.59085
ENSDARG00000002644	rgs5a	100.49	139.53	151.96	213.8	151.45	47	46.4334
ENSDARG00000002656	stxbp5a	75.11	85.56	98.7	106.42	91.45	13.88	12.2
ENSDARG00000002659	mapre1b	144.45	161.09	127.73	186.48	154.94	25.05	31.5463
ENSDARG00000002663	optn	51.43	51.49	93.27	101.11	74.32	26.59	30.1707
ENSDARG00000002666	kcnj1b	0.04	0.34	2.56	3.07	1.5	1.54	1.31098
ENSDARG00000002670	ATG14	6.24	4.83	3.09	2.33	4.12	1.76	1.39795
ENSDARG00000002682	tbcela	17.8	10.54	18.09	13.16	14.9	3.68	2.31733
ENSDARG00000002685	fam113	0.02	0.54	0.07	0.04	0.17	0.25	0
ENSDARG00000002690	rabif	42.57	74.1	53.26	74.95	61.22	15.98	46.3958
ENSDARG00000002696	gnb3b	0.31	0.75	0.04	0.08	0.29	0.33	0
ENSDARG00000002701	rasl12	0.13	0.58	0.04	0.04	0.2	0.26	0
ENSDARG00000002707	her11	0.02	0.48	0	0.17	0.17	0.22	0
ENSDARG00000002710	ncl	141.85	100.46	115.14	103.56	115.25	18.82	32.2068
ENSDARG00000002720	utp15	8.76	6.29	5.4	3.28	5.93	2.27	3.04235
ENSDARG00000002722	ankrd2	0.07	0.34	0.04	0	0.11	0.15	0
ENSDARG00000002728	kiss1ra	0.05	0.17	0	0.04	0.07	0.07	0
ENSDARG00000002731	sdc2	14.11	15.58	15.32	7.39	13.1	3.86	9.46337
ENSDARG00000002732	spon2b	0.33	0.82	0.67	0.04	0.46	0.35	0
ENSDARG00000002745	tdh	250.39	187.35	232.95	216.7	221.85	26.8	93.2859
ENSDARG00000002748	sema6d	2.24	3.6	2.03	1.16	2.26	1.01	0.592619
ENSDARG00000002750	phf20a	26.76	16.49	15.57	7.22	16.51	8	3.90182
ENSDARG00000002754	pdcd2l	9.93	6.46	13.22	8.39	9.5	2.86	8.59908
ENSDARG00000002758	dedd1	292.43	332.73	465.38	449.98	385.13	85.6	96.751
ENSDARG00000002760	gdf5	0.11	0.03	0.04	0.04	0.05	0.04	0
ENSDARG00000002764	miox	0.18	0.48	0.04	0.17	0.21	0.19	0
ENSDARG00000002768	pvalb2	0.34	0.61	1.19	0.17	0.58	0.45	0.84753
ENSDARG00000002771	si:ch211-48m9.1	0.45	1.46	0.21	0.21	0.58	0.6	0.149572
ENSDARG00000002779	pdx1	441.65	406.86	510.61	696.99	514.03	129.37	460.59
ENSDARG00000002787	tle3a	120.48	71.69	102.28	264.16	139.65	85.41	33.6933
ENSDARG00000002790	ap2m1b	319.35	262.13	364.37	136.77	270.66	98.57	117.936
ENSDARG00000002791	atp1a1a.1	424.79	331.74	404.23	382.88	385.91	39.96	90.1657
ENSDARG00000002792	arcn1a	115.06	99.81	114.65	104.68	108.55	7.55	35.9123
ENSDARG00000002795	meis3	0.8	1.16	0.14	1.99	1.02	0.77	0.421801
ENSDARG00000002797	BX908804.1	0.02	0.17	0	0	0.05	0.08	0
ENSDARG00000002798	cog8	12.54	9.69	4.24	3.16	7.41	4.46	3.17038
ENSDARG00000002816	rasgrf2b	0.27	1.02	0.14	0.17	0.4	0.42	0
ENSDARG00000002826	cep57l1	4.85	6.84	7.12	1.66	5.12	2.51	2.62162
ENSDARG00000002830	trmt2a	6.91	5.92	7.78	3.86	6.12	1.69	2.43536
ENSDARG00000002831	col4a4	0.54	0.75	0.07	0.33	0.42	0.29	0
ENSDARG00000002840	si:dkey-28b4.8	222.97	207.95	193.3	211.68	208.97	12.25	38.0631
ENSDARG00000002847	fndc1	0.13	1.19	0.53	0.62	0.62	0.44	0.1627
ENSDARG00000002872	zgc:113210	6.33	8.33	4.91	3.45	5.75	2.08	2.39936
ENSDARG00000002877	reps1	40.2	39.01	27.8	41.81	37.21	6.37	6.15191
ENSDARG00000002880	vps50	3.27	5.48	4.1	5.31	4.54	1.04	1.20276
ENSDARG00000002894	aven	15.11	18.16	11.89	7.35	13.13	4.62	5.41946
ENSDARG00000002897	si:ch211-160o17.2	24.01	19.38	12.06	17.56	18.25	4.94	4.57395
ENSDARG00000002909	tjp3	72.53	30.98	75.38	54.77	58.41	20.44	12.6894
ENSDARG00000002912	adipor1a	52.66	45.71	61.36	39.94	49.92	9.23	15.7034
ENSDARG00000002916	sec31b	7.69	7.52	1.44	2.62	4.81	3.26	1.02829
ENSDARG00000002917	gls2b	15.63	15.07	21.46	32.93	21.27	8.29	9.36702
ENSDARG00000002933	gbx2	0.6	1.39	1.19	0.58	0.94	0.41	0.477772
ENSDARG00000002937	meis1a	49.26	35.13	26.75	32.18	35.83	9.6	12.2688
ENSDARG00000002945	bgnb	0.14	1.26	0.25	0.08	0.43	0.55	0
ENSDARG00000002947	abcd3b	5.16	4.73	6.66	7.85	6.1	1.43	2.51385
ENSDARG00000002949	ppp6c	126.22	123.07	144.77	207.65	150.43	39.33	84.6813
ENSDARG00000002952	smo	0.81	1.16	0.35	1.58	0.97	0.52	0.161129
ENSDARG00000002956	si:dkey-32n7.4	0.2	0.75	0.14	0.46	0.39	0.28	0
ENSDARG00000002959	gpr34b	0	0.34	0	1.25	0.4	0.59	0
ENSDARG00000002967	pdap1b	61.15	49.82	73.74	38.33	55.76	15.18	39.4456
ENSDARG00000002968	a1cf	58.05	48.15	30.43	91.68	57.08	25.74	22.0794
ENSDARG00000002970	ss18	79.53	44.28	76.86	46.05	61.68	19.11	29.764
ENSDARG00000002971	phc1	12.97	9.79	8.34	8.6	9.93	2.13	2.21691
ENSDARG00000002986	gda	15.54	25.57	32.54	30.56	26.05	7.6	13.4492
ENSDARG00000002988	tnnt2d	7.29	6.87	1.09	4.03	4.82	2.88	5.17011
ENSDARG00000002991	cep135	29.16	19.55	26.12	26.24	25.27	4.06	5.8754
ENSDARG00000002994	itpkca	75.56	51.04	52.59	43.72	55.73	13.78	16.8275
ENSDARG00000003008	prkcea	50.55	36.49	60.06	45.18	48.07	9.87	10.5085
ENSDARG00000003017	ube2al	229.88	175.51	266.47	445.41	279.32	116.86	153.44
ENSDARG00000003020	lrrc4.2	0.02	0.14	0	0.04	0.05	0.06	0
ENSDARG00000003021	hdac8	10.47	12.07	19	16.07	14.4	3.86	5.85585
ENSDARG00000003022	limk1b	0.05	0.48	0.04	0.12	0.17	0.21	0
ENSDARG00000003027	scnm1	17.19	16.15	30.82	30.68	23.71	8.14	14.282
ENSDARG00000003032	eif4a1b	563.97	579.21	697.56	586.96	606.93	61.17	266.945
ENSDARG00000003035	hspa9	172.89	135.14	306.97	183.36	199.59	74.52	43.0046
ENSDARG00000003041	CABZ01111496.1	0.54	1.63	0.49	0.58	0.81	0.55	0.807855
ENSDARG00000003046	sorbs2a	0.92	1.29	1.09	1.87	1.29	0.41	0.217452
ENSDARG00000003054	tacr3l	39.67	29.42	24.82	13.08	26.75	11.03	6.97424
ENSDARG00000003058	fgfr1op	44.96	45.09	68.27	47.42	51.43	11.28	16.5578
ENSDARG00000003061	cd276	4	4.83	5.12	0.83	3.69	1.97	1.04975
ENSDARG00000003068	gorasp1a	41.92	32.75	53.4	19.18	36.81	14.47	7.21498
ENSDARG00000003069	btbd7	2.13	1.67	0.14	1.04	1.24	0.86	0.256321
ENSDARG00000003077	si:ch73-111m19.2	0.09	0.24	0.07	0.04	0.11	0.09	0
ENSDARG00000003081	mybphb	2.23	4.32	10.76	3.2	5.13	3.85	0.810472
ENSDARG00000003084	spire2	1.54	2.48	4.17	2.33	2.63	1.11	0.744372
ENSDARG00000003085	stambpl1	7.71	5.34	3.79	32.68	12.38	13.63	3.11898
ENSDARG00000003087	ubxn6	10.28	8.57	7.5	12.83	9.79	2.32	4.91135
ENSDARG00000003090	or103-4	0.04	0.24	0	0	0.07	0.11	0
ENSDARG00000003091	oclnb	3.42	5.51	10.03	3.61	5.64	3.07	2.51385
ENSDARG00000003098	kdm5bb	75.35	53.32	41.51	13.99	46.04	25.56	6.55975
ENSDARG00000003109	rcan1a	43.96	84.47	108.55	110.41	86.85	30.94	22.838
ENSDARG00000003113	ada	13.71	17.31	11.71	8.64	12.84	3.64	5.60626
ENSDARG00000003127	zgc:123105	226.55	154.73	184.11	318.73	221.03	71.49	43.5103
ENSDARG00000003142	dachc	17.62	23.63	18.9	11.71	17.97	4.91	5.88784
ENSDARG00000003144	pxmp2	1.1	3.91	1.26	1.08	1.84	1.38	1.43503
ENSDARG00000003146	si:dkey-27m7.4	0.14	0.1	0.04	0.08	0.09	0.05	0
ENSDARG00000003151	skp1	478.66	432.54	430.98	749.31	522.87	152.57	469.075
ENSDARG00000003153	nudt21	39.11	41.76	14.2	33.84	32.23	12.46	26.6693
ENSDARG00000003157	nfkbil1	2.33	1.73	2.73	1.16	1.99	0.69	0.514751
ENSDARG00000003165	nr2f6b	181.65	128.41	129.66	63.99	125.93	48.17	30.9339
ENSDARG00000003167	mlst8	9.39	10.68	6.31	3.78	7.54	3.11	1.92765
ENSDARG00000003169	magi1b	72.83	66.42	74.89	61.2	68.84	6.24	7.53649
ENSDARG00000003175	stx5al	44.09	50.4	28.33	27.32	37.53	11.51	14.5063
ENSDARG00000003181	sult1st4	0.04	0.31	0.07	0.08	0.12	0.12	0
ENSDARG00000003189	psmd1	90.15	60.6	90.43	52.48	73.41	19.76	20.5536
ENSDARG00000003193	rassf7b	43.27	45.3	37.8	74.74	50.28	16.61	11.3587
ENSDARG00000003197	wdr21	4.41	3.26	0.39	2.62	2.67	1.69	1.85817
ENSDARG00000003200	foxm1	0.02	0.68	0.04	0	0.18	0.33	0
ENSDARG00000003203	rhcga	0.33	0.54	0.28	0.25	0.35	0.13	0
ENSDARG00000003205	ngly1	24.91	31.69	23.32	11.75	22.92	8.28	8.09475
ENSDARG00000003206	chchd6a	52.19	42.68	41.83	56.3	48.25	7.13	36.7596
ENSDARG00000003207	mterf3	5.59	6.43	12.41	2.08	6.63	4.29	4.76311
ENSDARG00000003208	pomk	9.14	8.98	12.17	5.23	8.88	2.84	1.96518
ENSDARG00000003210	ANO2 (1 of many)	0.07	0.2	0	0.04	0.08	0.09	0
ENSDARG00000003213	naa15a	45.61	33.02	20.86	29.98	32.37	10.23	9.05566
ENSDARG00000003216	anxa2a	1.54	0.75	0.04	0.37	0.67	0.65	0.580924
ENSDARG00000003217	urb2	5.28	5.14	5.5	0.75	4.17	2.29	0.432228
ENSDARG00000003219	bin2a	2.51	7.24	4.52	5.31	4.9	1.96	2.3618
ENSDARG00000003229	gdf9	0.9	2.28	5.26	0.21	2.16	2.24	0.953724
ENSDARG00000003235	nup88	14.11	10.68	13.67	11.88	12.58	1.6	5.39922
ENSDARG00000003244	gbp3	1.72	1.43	1.12	3.11	1.85	0.88	0.612004
ENSDARG00000003250	pik3cd	1.41	1.53	0.95	1.33	1.3	0.25	0.200749
ENSDARG00000003251	zbtb22b	2.75	1.12	0.11	0.29	1.07	1.21	0.387958
ENSDARG00000003257	zgc:101559	8.43	4.97	5.33	6.52	6.31	1.56	1.87675
ENSDARG00000003259	loxa	0.02	0.07	0.07	0	0.04	0.04	0
ENSDARG00000003269	clcn3	60.84	59.51	57.36	49.25	56.74	5.2	9.29053
ENSDARG00000003270	dhps	17.33	22.21	16.65	7.81	16	6	7.06437
ENSDARG00000003281	pik3ip1	100.55	86.92	110.83	90.35	97.16	10.79	46.366
ENSDARG00000003287	wdr12	8.61	8.67	17.99	2.95	9.55	6.23	4.82377
ENSDARG00000003290	dab1b	0.04	0.17	0.07	0.25	0.13	0.1	0
ENSDARG00000003293	sox9a	5.17	7.62	5.68	1.45	4.98	2.58	2.72734
ENSDARG00000003303	stc1	0	1.09	0.07	0.17	0.33	0.51	0
ENSDARG00000003307	stx16	61.82	40.33	61.67	41.73	51.39	11.97	10.5996
ENSDARG00000003308	emc2	103.68	94.06	93.02	164.51	113.82	34.13	77.3602
ENSDARG00000003311	pank2	29.78	40.77	21.46	35.38	31.85	8.25	12.463
ENSDARG00000003313	si:ch73-70c5.1	43.18	27.17	45.65	45.76	40.44	8.93	15.0234
ENSDARG00000003320	fam91a1	46.4	51.89	41.69	40.32	45.08	5.24	11.432
ENSDARG00000003326	cacng5a	0.72	0.78	0.11	0.42	0.51	0.31	0.541337
ENSDARG00000003328	slf2	19.25	18.53	15.11	13.95	16.71	2.58	3.07645
ENSDARG00000003344	trpc2b	0.11	1.94	0.11	0.08	0.56	0.92	0.281556
ENSDARG00000003373	commd2	28.24	26.39	19.42	14.82	22.22	6.22	24.0925
ENSDARG00000003375	gng12a	31.03	54.65	37.31	48.41	42.85	10.66	20.8831
ENSDARG00000003380	si:dkey-275b16.2	0.25	0.51	0.39	3.28	1.11	1.45	0.289622
ENSDARG00000003381	si:ch211-266g18.6	3.27	2.31	3.93	3.16	3.17	0.66	0.95722
ENSDARG00000003382	cwc25	60.12	42.3	42.07	70.01	53.63	13.81	27.9042
ENSDARG00000003383	asb8	32.74	29.89	31.98	19.81	28.6	5.99	5.88068
ENSDARG00000003395	col4a3	0.11	1.7	0.14	0.46	0.6	0.75	0.102913
ENSDARG00000003398	rbpja	20.51	18.81	10.13	23	18.11	5.59	3.50589
ENSDARG00000003399	fgf8a	0.4	1.09	0	0	0.37	0.51	0
ENSDARG00000003403	tenm1	13.42	15.64	7.82	26.28	15.79	7.73	1.77215
ENSDARG00000003411	foxa2	62.12	103.65	80.22	63.99	77.5	19.24	44.0591
ENSDARG00000003414	capslb	62.01	75.73	111.08	78.6	81.86	20.78	73.8098
ENSDARG00000003420	chrna5	6.46	3.5	7.19	3.32	5.12	1.99	2.85654
ENSDARG00000003421	igf2bp2a	7.22	10.68	7.01	5.23	7.54	2.28	2.48602
ENSDARG00000003429	hnrnpdl	48.79	62.51	33.83	74.03	54.79	17.37	29.9844
ENSDARG00000003444	dhrs7	7.62	6.63	15.74	4.65	8.66	4.88	6.93487
ENSDARG00000003446	ippk	18.94	20.91	16.44	17.23	18.38	1.98	7.46965
ENSDARG00000003449	pde10a	2.91	2.31	1.19	0.33	1.69	1.15	0.638554
ENSDARG00000003462	fech	0.49	0.88	5.75	0.91	2.01	2.5	1.39893
ENSDARG00000003469	neurod4	0.05	0.07	0.39	0.04	0.14	0.17	0
ENSDARG00000003475	sult1st5	4.67	11.66	11.4	10.21	9.49	3.27	5.53341
ENSDARG00000003486	ppp1caa	1213.88	631	830.17	2095.59	1192.66	648.74	262.789
ENSDARG00000003487	nup93	19.01	18.5	12.55	13.54	15.9	3.33	2.61853
ENSDARG00000003495	madd	72.53	67.67	131.38	245.81	129.35	82.87	16.5603
ENSDARG00000003512	anks1b	27.33	35.44	32.71	67.02	40.63	17.91	6.19165
ENSDARG00000003517	impa1	150.42	157.01	118.72	107.96	133.53	23.87	102.074
ENSDARG00000003519	aprt	15.03	24.35	19.04	15.74	18.54	4.25	6.93571
ENSDARG00000003520	tbc1d14	90.22	66.93	63.01	55.6	68.94	14.94	9.76865
ENSDARG00000003523	itln3	0.29	0.1	0	1.29	0.42	0.59	0
ENSDARG00000003526	psma5	195.25	251.14	194.42	135.82	194.16	47.09	134.474
ENSDARG00000003527	mak16	19.86	10.98	7.12	23.71	15.42	7.68	6.93167
ENSDARG00000003531	tcea1	87.61	83.9	66.44	114.85	88.2	20.02	26.0521
ENSDARG00000003533	col8a1b	1.03	1.73	0.07	0.5	0.83	0.72	0.250358
ENSDARG00000003544	adarb1b	0.43	1.19	4.87	1.37	1.97	1.98	0.695817
ENSDARG00000003553	gnrhr2	0.04	0.48	0.11	1.62	0.56	0.73	0.620157
ENSDARG00000003564	dohh	35.58	25.98	26.82	32.72	30.28	4.64	24.8576
ENSDARG00000003570	hsp90b1	204.41	111.88	412.16	117.92	211.59	140.23	76.772
ENSDARG00000003573	dctn5	65.14	58.15	61.71	69.38	63.6	4.8	62.3149
ENSDARG00000003576	klhl32	6.98	4.59	1.47	5.15	4.55	2.29	1.51887
ENSDARG00000003584	pla2g7	27.24	21.66	20.69	33.3	25.72	5.82	9.4979
ENSDARG00000003592	surf1	23.57	28.43	32.29	19.39	25.92	5.63	20.127
ENSDARG00000003599	rpl3	2997.81	2189.65	2407.68	2191.46	2446.65	381.43	1442.45
ENSDARG00000003607	nr2f6a	77.39	46.08	83.73	145.33	88.13	41.53	28.3587
ENSDARG00000003615	slc26a3.2	2.12	7.14	2.63	1.33	3.3	2.61	1.11753
ENSDARG00000003616	arih1	30.1	12.62	15.22	22.38	20.08	7.85	8.15092
ENSDARG00000003631	clockb	6.04	3.74	4.42	2.91	4.28	1.33	1.08738
ENSDARG00000003632	zgc:172270	0.04	0.03	0	0	0.02	0.02	0
ENSDARG00000003635	mogat3b	46.71	49.75	64.27	61.58	55.58	8.64	39.088
ENSDARG00000003641	tfg	306.45	268.01	213.7	202.21	247.6	48.61	132.602
ENSDARG00000003642	zfyve19	18.69	10.03	8.73	5.15	10.65	5.74	8.51528
ENSDARG00000003655	tmem59l	7.92	6.94	8.91	3.16	6.73	2.52	2.37751
ENSDARG00000003675	cryl1	28.66	23.74	30.15	24.66	26.8	3.09	8.76019
ENSDARG00000003680	runx1t1	89.04	94.57	68.58	47.79	75	21.31	12.3837
ENSDARG00000003681	eif5	253.49	170.44	236.7	179.87	210.13	41.14	39.0699
ENSDARG00000003684	obsl1a	0.29	1.77	0.14	0.37	0.64	0.76	0.157901
ENSDARG00000003693	hars	45.14	23.33	25.28	15.65	27.35	12.56	12.7118
ENSDARG00000003695	vdac3	477.3	360.92	474.74	413.27	431.56	55.62	237.193
ENSDARG00000003697	slc5a8l	33.14	41.86	44.67	39.03	39.68	4.93	16.9148
ENSDARG00000003699	atp7a	24.8	20.95	36.64	51.11	33.38	13.58	3.55705
ENSDARG00000003701	cldng	1.28	1.22	0.04	0.66	0.8	0.58	0.899311
ENSDARG00000003705	prnprs3	278.32	170.95	164.86	124.86	184.75	65.65	48.5635
ENSDARG00000003706	ryr2b	1.74	2.82	2.17	0.46	1.8	1	0.0998437
ENSDARG00000003732	mitfa	0.16	0.27	0.11	0	0.14	0.11	0
ENSDARG00000003749	polb	35.08	41.56	54.21	32.97	40.95	9.56	23.999
ENSDARG00000003750	pfas	2.26	5.24	2.49	3.61	3.4	1.36	0.580363
ENSDARG00000003751	lats1	85.8	62.03	81.45	74.95	76.06	10.36	9.96475
ENSDARG00000003754	tspan2a	20.62	16.36	8.13	16.61	15.43	5.24	4.28237
ENSDARG00000003757	cnpy1	66.19	119.74	83.62	174.85	111.1	47.99	59.701
ENSDARG00000003769	tada2b	8.65	10	9.26	19.56	11.86	5.16	3.42883
ENSDARG00000003776	pip4k2aa	14.11	16.32	27	25.04	20.62	6.35	3.57294
ENSDARG00000003779	ctnnd2b	26.52	34.79	28.15	21.38	27.71	5.53	4.50943
ENSDARG00000003789	dennd5b	35.2	36.22	49.4	42.52	40.84	6.56	7.31259
ENSDARG00000003795	idh2	279.64	197.89	292.24	135.49	226.32	73.59	232.011
ENSDARG00000003797	asb2a.1	0.04	0.34	0.11	0	0.12	0.15	0
ENSDARG00000003803	LHX3	0.05	0.44	0.18	0	0.17	0.2	0
ENSDARG00000003808	aqp3a	1.32	1.02	0.04	0.21	0.65	0.62	0.554226
ENSDARG00000003811	plxnb2a	38.77	41.08	40.95	64.61	46.35	12.22	6.11947
ENSDARG00000003818	prkag1	221.28	156.02	132.64	139.51	162.37	40.49	47.6215
ENSDARG00000003820	nr1d2a	406.28	285.59	352.62	166.09	302.64	103.56	74.3522
ENSDARG00000003822	ankrd16	3.49	3.64	1.16	3.24	2.88	1.16	1.88974
ENSDARG00000003827	snapc1b	2.26	4.15	0.46	3.4	2.57	1.61	1.38826
ENSDARG00000003829	galnt2	101.69	68.86	71.81	141.72	96.02	33.88	23.4136
ENSDARG00000003835	stom	79.74	64.44	90.95	44.93	70.02	19.94	14.8067
ENSDARG00000003841	usb1	28.31	33.63	33.8	37.12	33.22	3.64	16.9128
ENSDARG00000003845	chm	51.36	42.1	41.13	29.31	40.98	9.04	16.0368
ENSDARG00000003846	mrpl21	23.73	32.1	20.72	21.43	24.5	5.23	30.4466
ENSDARG00000003854	acsl1b	14.42	9.59	11.82	5.27	10.27	3.87	1.3448
ENSDARG00000003860	cbx3a	63.84	52.78	51.72	82.21	62.64	14.16	22.5774
ENSDARG00000003865	pard6b	0.72	0.54	0	1.04	0.58	0.44	0.873414
ENSDARG00000003866	tm9sf2	189.75	229.96	177.91	165.3	190.73	27.99	59.1517
ENSDARG00000003867	cdk20	1.85	1.9	3.82	0.42	2	1.4	1.27264
ENSDARG00000003869	decr1	35.86	42.71	42.04	24.25	36.21	8.55	20.1869
ENSDARG00000003872	ccdc102a	11.38	11.77	8.94	5.4	9.37	2.93	2.3435
ENSDARG00000003877	pbrm1	3.04	2.04	0.84	2.62	2.13	0.95	0.343668
ENSDARG00000003899	zdhhc23b	14.24	7.92	4.66	11.46	9.57	4.17	5.89825
ENSDARG00000003900	GPR62 (1 of many)	40.22	28.06	27.07	20.47	28.95	8.23	11.1771
ENSDARG00000003902	ctsl.1	1.83	5.31	15.81	12.83	8.94	6.49	4.302
ENSDARG00000003903	hapln2	0.07	0.03	0.07	0	0.04	0.03	0
ENSDARG00000003904	sycp1	43.45	37.78	63.39	72.83	54.36	16.5	15.5228
ENSDARG00000003909	ftr01	19.32	16.97	8.77	15.03	15.02	4.52	7.62906
ENSDARG00000003910	med13b	64.29	51.72	59.64	34.09	52.44	13.29	6.50281
ENSDARG00000003920	setb	78.01	95.8	63.08	82.21	79.77	13.47	16.2423
ENSDARG00000003925	cx28.6	0.33	0.41	0	0.04	0.19	0.2	0
ENSDARG00000003927	cldn12	113.41	118.34	105.47	112.9	112.53	5.31	31.9146
ENSDARG00000003931	cndp2	106.77	98.79	84.29	128.1	104.49	18.28	48.104
ENSDARG00000003934	nxnl2	27.99	26.46	29.03	25	27.12	1.77	28.0927
ENSDARG00000003938	rpa1	18.43	17.99	17.74	11.58	16.44	3.25	6.615
ENSDARG00000003940	mtfr1l	49.86	40.91	41.58	28.48	40.21	8.81	12.9823
ENSDARG00000003941	rrs1	7.92	10.34	10.73	9.88	9.72	1.25	4.70142
ENSDARG00000003944	nmur1b	0	0.61	0.04	0	0.16	0.3	0
ENSDARG00000003952	pfn2	691.84	666.68	649.32	705.92	678.44	25.31	208.874
ENSDARG00000003961	parp3	57.55	49.24	50.52	50.08	51.85	3.84	21.1924
ENSDARG00000003963	traf4a	60.87	66.72	89.93	77.44	73.74	12.79	24.111
ENSDARG00000003965	tlx1	0.02	0.24	0.21	0	0.12	0.12	0
ENSDARG00000003968	larp6b	0.04	0.31	0.11	0	0.11	0.14	0
ENSDARG00000003970	trim35-13	0.02	0	0.04	0	0.01	0.02	0
ENSDARG00000003971	isl2a	0.71	0.14	0.91	0.71	0.61	0.33	0.593673
ENSDARG00000003973	chordc1a	11.89	11.97	13.01	11.71	12.14	0.59	8.69746
ENSDARG00000003974	spoplb	25.71	23.84	17.22	38.03	26.2	8.69	10.1657
ENSDARG00000003977	zgc:153896	2.53	4.08	6.94	13.04	6.65	4.63	2.204
ENSDARG00000003984	LTN1	22.85	22.95	17.67	19.1	20.64	2.67	1.96942
ENSDARG00000003989	crhr1	11.25	11.87	1.4	10.63	8.79	4.95	0.90102
ENSDARG00000003991	fhl2b	0	0.03	0.04	0.12	0.05	0.05	0
ENSDARG00000003994	syt9a	6.51	9.73	1.51	4.73	5.62	3.43	1.46872
ENSDARG00000003998	phyhipla	4.74	14.59	17.88	16.57	13.44	5.96	3.76182
ENSDARG00000004015	adcyap1a	4395.38	7735.34	6473.38	9105.63	6927.43	2001.22	3645.35
ENSDARG00000004017	spag1a	57.58	35.84	79.8	64.28	59.38	18.24	20.7721
ENSDARG00000004018	CHST13	0.27	0.92	2.66	2.62	1.62	1.21	1.60149
ENSDARG00000004023	isl1	128.71	163.3	100.49	78.56	117.77	36.65	51.2853
ENSDARG00000004034	arhgdig	27.93	26.97	16.62	22.59	23.53	5.16	7.16018
ENSDARG00000004037	cog2	54.83	53.15	55.89	45.88	52.44	4.51	17.7883
ENSDARG00000004046	phf6	18.72	10	12.27	11.96	13.24	3.79	5.52532
ENSDARG00000004049	marcksa	12.1	8.16	3.16	4.24	6.91	4.07	3.94512
ENSDARG00000004051	CR354540.1	0.25	0.44	0.21	0.33	0.31	0.1	0
ENSDARG00000004055	uhrf1bp1l	169.11	129.16	163.92	201.96	166.04	29.8	26.3738
ENSDARG00000004059	galk2	14.91	6.53	12.34	2.45	9.06	5.63	4.56584
ENSDARG00000004060	bhlhe40	1037.98	572.54	531.68	588.95	682.79	238.02	243.808
ENSDARG00000004074	bach2b	1.66	2.92	0.35	2.2	1.79	1.09	0.372579
ENSDARG00000004078	acsl4a	135.41	87.33	132.18	95.21	112.53	24.8	29.3628
ENSDARG00000004082	cx39.9	0	0.17	0	0.04	0.05	0.08	0
ENSDARG00000004094	acsbg2	291.49	158.13	173.42	149.52	193.14	66.31	40.954
ENSDARG00000004105	tie1	0.05	0.95	0.53	0.25	0.45	0.39	0
ENSDARG00000004111	esr1	1.54	2.28	0.42	1.29	1.38	0.77	0.273255
ENSDARG00000004114	tti1	4.67	1.8	2.88	1.2	2.64	1.52	0.826989
ENSDARG00000004115	mgat4b	22.32	31.59	28.08	32.64	28.66	4.65	9.07379
ENSDARG00000004130	mvk	14.02	8.88	12.34	6.23	10.37	3.49	5.63906
ENSDARG00000004131	rttn	0.27	1.97	1.33	0.75	1.08	0.74	0.122244
ENSDARG00000004132	usp19	50.17	40.3	73.95	64.11	57.13	14.87	9.36219
ENSDARG00000004141	zgc:92630	2.73	8.94	8.52	1.7	5.47	3.79	3.37014
ENSDARG00000004150	grm2a	0.07	0.34	0.14	0.12	0.17	0.12	0
ENSDARG00000004151	rab23	5.01	3.5	0.04	3.2	2.94	2.09	1.97423
ENSDARG00000004154	orai1b	4.32	5.31	1.37	4.24	3.81	1.7	3.08216
ENSDARG00000004158	tmem63c	177.36	165.89	93.48	133.24	142.49	37.64	31.2173
ENSDARG00000004160	reep3b	128.66	124.06	77	115.1	111.2	23.49	61.1804
ENSDARG00000004161	ik	80.52	53.05	58.59	47.29	59.86	14.52	28.4087
ENSDARG00000004167	zgc:110366	0.63	0.95	0.81	1.79	1.04	0.51	0.624023
ENSDARG00000004169	stmn1a	16.63	17.55	20.48	33.09	21.94	7.62	5.32669
ENSDARG00000004171	rabac1	74.68	58.05	67.92	125.19	81.46	29.94	34.8712
ENSDARG00000004173	copa	195.94	183.91	217.14	104.84	175.46	49.04	40.3881
ENSDARG00000004174	cnot1	102.01	66.38	100.66	35.46	76.13	31.73	8.84957
ENSDARG00000004176	ulk4	11.11	6.56	2.7	3.99	6.09	3.71	1.14197
ENSDARG00000004177	fam169ab	0.2	0.14	0.07	0.12	0.13	0.05	0
ENSDARG00000004184	nf1b	8.03	7.21	6.35	9.34	7.73	1.28	0.92305
ENSDARG00000004187	zgc:122979	5.14	4.11	9.89	1.41	5.14	3.54	3.10463
ENSDARG00000004189	cbx1a	32.06	24.08	27.17	19.27	25.64	5.37	10.3724
ENSDARG00000004196	tnfsf10l	2.61	2.28	0.21	0.58	1.42	1.2	0.155787
ENSDARG00000004199	spam1	0.04	0.44	0.11	0	0.15	0.2	0
ENSDARG00000004204	efhc2	0.52	0.48	0.07	0.33	0.35	0.2	0
ENSDARG00000004211	ccdc106a	49.69	34.79	29.07	30.31	35.97	9.48	16.6207
ENSDARG00000004218	rnd1b	7.72	4.97	3.58	3.32	4.9	2.02	1.60663
ENSDARG00000004219	slc6a3	4.63	2.52	0	2.03	2.3	1.9	1.05919
ENSDARG00000004227	pde3a	4.07	3.3	4.94	5.11	4.36	0.84	0.978429
ENSDARG00000004232	dlb	86.51	60.77	88.57	47.34	70.8	20.11	22.969
ENSDARG00000004243	asic4b	0.09	0.44	0.49	0.08	0.28	0.22	0
ENSDARG00000004246	slit2	1.68	3.98	0.63	2.91	2.3	1.46	0.19538
ENSDARG00000004251	dhfr	0.9	2.75	0.07	0.54	1.07	1.18	0.577239
ENSDARG00000004256	wnt11	0.18	2.04	4.91	0.37	1.88	2.19	0.938961
ENSDARG00000004260	cul5b	0.31	1.84	1.96	1.08	1.3	0.77	0.416015
ENSDARG00000004261	tmed9	285.31	366.9	254.59	695.5	400.57	202.25	199.689
ENSDARG00000004262	cyp46a1.2	0.76	2.04	0.84	2.03	1.42	0.71	0.547257
ENSDARG00000004270	atl3	58.7	47.47	38.08	38.78	45.76	9.63	9.48947
ENSDARG00000004274	zgc:112496	3.56	2.21	2.17	1.7	2.41	0.8	1.87616
ENSDARG00000004280	seh1l	37.65	40.33	26.23	30.19	33.6	6.52	9.2856
ENSDARG00000004282	zgc:77375	1.83	0.58	0.46	0.87	0.93	0.62	0.644931
ENSDARG00000004291	hecw1b	0.14	1.26	0.28	0.08	0.44	0.55	0
ENSDARG00000004296	ambp	0.07	0.24	0.04	0.62	0.24	0.27	0
ENSDARG00000004297	irf2bpl	87.12	53.8	92.07	54.44	71.86	20.59	25.7751
ENSDARG00000004301	rhogb	16.43	19.76	5.43	8.18	12.45	6.75	6.13755
ENSDARG00000004302	slc45a1	15.5	7.89	2.63	2.99	7.25	6	2.25871
ENSDARG00000004305	vangl1	0.24	1.53	0.98	0.91	0.92	0.53	0.598644
ENSDARG00000004306	klhl18	3.49	5.44	1.51	2.7	3.28	1.65	1.41508
ENSDARG00000004307	lypd6	1.09	3.33	2.95	2.53	2.47	0.98	1.61832
ENSDARG00000004308	fam8a1b	14.73	14.49	14.52	6.98	12.68	3.8	7.30198
ENSDARG00000004311	ldlrap1a	7.92	6.53	11.64	5.85	7.99	2.58	5.37414
ENSDARG00000004318	cbwd	5.32	17.17	12.06	20.68	13.81	6.67	8.47735
ENSDARG00000004322	ush1ga	98.09	59.51	39.94	34.26	57.95	28.86	9.51239
ENSDARG00000004325	casp9	46.49	26.32	38.32	52.11	40.81	11.2	19.6355
ENSDARG00000004328	LIN28A	0	0.1	0	0.04	0.04	0.05	0
ENSDARG00000004336	exoc4	5.73	4.97	0.21	4.28	3.8	2.46	1.29069
ENSDARG00000004343	nelfe	19.39	13.74	13.04	11.96	14.53	3.32	4.73927
ENSDARG00000004358	gnb3a	0.02	0.17	0.07	0.04	0.07	0.07	0
ENSDARG00000004363	lhfpl6	10.6	6.05	14.55	6.93	9.53	3.88	1.63685
ENSDARG00000004372	fmnl3	3.49	5.78	7.4	1.99	4.67	2.4	0.836621
ENSDARG00000004377	ppp1r13ba	26.56	15.78	15.36	31.89	22.4	8.18	4.42357
ENSDARG00000004378	yrk	7.56	12.55	29.03	9.63	14.69	9.77	3.40917
ENSDARG00000004386	si:dkey-153k10.9	143.53	118.04	84.75	52.19	99.63	39.74	26.175
ENSDARG00000004392	hdr	2.3	7.28	1.33	4.86	3.94	2.68	2.43092
ENSDARG00000004396	b3gnt5b	12.45	18.4	19.21	12.95	15.75	3.55	8.84803
ENSDARG00000004402	elovl6	58.05	48.49	29.1	44.35	45	12.05	21.8438
ENSDARG00000004405	snx10a	0.67	1.02	0.95	0.58	0.8	0.21	0.387058
ENSDARG00000004406	spra	50.62	48.05	57.92	51.53	52.03	4.19	20.1817
ENSDARG00000004415	tcf7l2	31.06	35.23	41.23	34.8	35.58	4.21	4.82636
ENSDARG00000004427	dpy30	47.47	49	49.26	45.22	47.74	1.86	76.2616
ENSDARG00000004433	btk	3.47	5.34	1.82	4.98	3.9	1.61	1.52002
ENSDARG00000004436	fam92a1	52.01	75.77	41.86	74.03	60.92	16.68	32.237
ENSDARG00000004445	grm5a	0.29	1.29	8.1	0.17	2.46	3.79	0.262609
ENSDARG00000004447	aplnr2	1.05	1.87	2.07	1.37	1.59	0.46	0.889718
ENSDARG00000004451	tnfrsfa	1.68	2.11	0.81	6.73	2.83	2.65	1.78102
ENSDARG00000004452	tardbpl	250.81	197.45	228.25	169.74	211.56	35.44	65.4124
ENSDARG00000004455	p2rx5	0.42	0.51	2.77	0.5	1.05	1.15	0.428298
ENSDARG00000004459	unc119.2	0.07	0.27	0	0.04	0.1	0.12	0
ENSDARG00000004460	desi2	76.83	58.53	36.64	101.94	68.48	27.7	38.5847
ENSDARG00000004470	prkcsh	180.83	142.97	167.81	151.35	160.74	16.91	27.0024
ENSDARG00000004472	atat1	9.61	8.3	6.87	7.31	8.02	1.21	2.89706
ENSDARG00000004473	tbx21	0.05	0.24	0.07	0.04	0.1	0.09	0
ENSDARG00000004492	pcyt1ab	4.23	6.19	5.05	3.03	4.63	1.33	4.63395
ENSDARG00000004497	tspan33a	8.16	10.3	11.57	13.91	10.99	2.4	6.24873
ENSDARG00000004498	xkr8.1	0.11	0.14	0.07	0	0.08	0.06	0
ENSDARG00000004502	rcor3	1.83	1.09	0.32	0.12	0.84	0.78	0.535545
ENSDARG00000004517	ppat	4.09	6.02	6.42	2.03	4.64	2.01	1.86741
ENSDARG00000004525	zgc:63882	13.55	11.39	19.78	14.66	14.84	3.56	5.25148
ENSDARG00000004527	pin4	24.91	28.36	15.29	11.29	19.96	8	25.5015
ENSDARG00000004529	zgc:173742	0.69	1.19	1.3	0.12	0.82	0.54	0.38262
ENSDARG00000004537	kmt2a	45.84	41.69	35.76	23.38	36.67	9.78	2.651
ENSDARG00000004539	ptgs2a	31.22	32.44	15.85	71.83	37.84	23.89	16.0284
ENSDARG00000004561	prkcg	0.07	0.78	0.04	0.04	0.23	0.37	0
ENSDARG00000004574	gtf3c2	8.45	4.59	5.12	5.9	6.01	1.71	1.70275
ENSDARG00000004576	plk4	4.67	2.35	4.07	3.36	3.61	1	1.21436
ENSDARG00000004577	zgc:194665	17.1	26.19	23.98	7.47	18.68	8.42	16.3242
ENSDARG00000004580	nmnat2	34.43	33.02	51.19	30.06	37.18	9.52	21.0304
ENSDARG00000004581	sel1l	46.84	47	28.96	35.67	39.62	8.86	9.18287
ENSDARG00000004586	ntrk1	0.05	0.75	0.28	0.17	0.31	0.3	0
ENSDARG00000004587	kat5b	47.51	39.48	63.29	60.83	52.78	11.25	23.4317
ENSDARG00000004588	sox4a	164.57	80.56	142.67	81.43	117.31	42.87	35.912
ENSDARG00000004592	gpr22a	16.34	22.85	6.45	13	14.66	6.83	4.75729
ENSDARG00000004594	znf800a	13.22	13.81	20.76	19.97	16.94	3.97	2.76861
ENSDARG00000004597	lrrc4ba	23.05	16.97	19.18	21.18	20.09	2.61	4.26382
ENSDARG00000004598	or102-2	0.02	0.17	0	0.25	0.11	0.12	0
ENSDARG00000004616	mtmr2	15.29	14.62	8.66	11.21	12.45	3.09	5.63377
ENSDARG00000004618	stx2a	46.09	39.62	26.79	50.24	40.69	10.25	19.0964
ENSDARG00000004621	gpm6ab	73.94	87.02	61.43	63.16	71.39	11.8	15.6983
ENSDARG00000004627	panx3	0.14	0.44	0.07	0.21	0.22	0.16	0
ENSDARG00000004632	egln1b	18.71	13.87	11.5	14.41	14.62	3	6.42998
ENSDARG00000004633	epn3b	0.05	0.34	0	0.04	0.11	0.16	0
ENSDARG00000004634	osbp	9.05	3.2	1.65	0.96	3.71	3.68	1.57814
ENSDARG00000004635	epha7	17.44	19.25	12.31	39.99	22.25	12.19	3.07979
ENSDARG00000004636	ccdc9	33.9	34.96	32.82	42.73	36.1	4.5	8.423
ENSDARG00000004643	cdhr1a	0.13	0.71	0	0.04	0.22	0.33	0
ENSDARG00000004647	spice1	1.68	5.31	4.63	1.33	3.24	2.02	1.20208
ENSDARG00000004648	kctd16a	0	0.03	0.04	0	0.02	0.02	0
ENSDARG00000004658	zgc:101810	0.74	0.82	0.95	0.42	0.73	0.23	0.468821
ENSDARG00000004672	ptk2ab	19.21	23.33	27.07	14.66	21.07	5.34	2.38886
ENSDARG00000004680	dnajb6a	5.26	4.97	9.05	5.98	6.31	1.87	3.91755
ENSDARG00000004687	acaa1	66.59	57	75.21	47.79	61.65	11.86	34.8444
ENSDARG00000004692	nabp1a	18.58	23.29	28.51	26.7	24.27	4.37	10.3411
ENSDARG00000004695	six4a	0.47	0.41	0.04	0.04	0.24	0.23	0
ENSDARG00000004696	eefsec	7.22	7.07	7.22	4.15	6.42	1.51	2.86937
ENSDARG00000004697	rxrgb	3.42	2.69	5.68	3.36	3.79	1.31	1.46711
ENSDARG00000004702	irf2bp2a	7.07	6.8	1.44	1.37	4.17	3.2	3.99973
ENSDARG00000004706	syf2	76.83	77.47	52.59	123.78	82.67	29.75	51.2191
ENSDARG00000004712	tbr1b	0.13	0.68	0.14	0.08	0.26	0.28	0
ENSDARG00000004713	mad2l1	2.8	3.06	2.52	2.41	2.7	0.29	3.44358
ENSDARG00000004714	tcf12	15.76	13.74	12.66	16.86	14.75	1.9	2.31162
ENSDARG00000004721	mpp5b	0.09	0.2	0.04	0.42	0.19	0.17	0
ENSDARG00000004724	tcea3	4.67	6.46	4.87	3.61	4.9	1.18	2.37413
ENSDARG00000004726	trappc11	55.21	41.22	29.59	32.55	39.64	11.49	10.4182
ENSDARG00000004735	hnrnpub	255.28	205.85	276.29	249.55	246.74	29.59	55.5949
ENSDARG00000004745	lmbr1l	3.31	4.66	0.98	0.75	2.42	1.89	0.748921
ENSDARG00000004748	zgc:100868	0.14	0.58	0.07	0.83	0.41	0.36	0
ENSDARG00000004753	mylkb	0.09	0.61	0.11	0.08	0.22	0.26	0
ENSDARG00000004754	hspa4a	273.64	94.37	331.9	487.6	296.88	162.43	92.3507
ENSDARG00000004757	ybx1	382.8	361.22	321.24	490.46	388.93	72.33	177.629
ENSDARG00000004763	hhla2a.2	1.09	1.36	0.32	0.08	0.71	0.61	0.567101
ENSDARG00000004771	ankrd10b	90.89	85.53	143.02	73.33	98.19	30.78	44.7906
ENSDARG00000004774	wdr36	9.35	9.73	3.47	5.44	7	3.05	2.40196
ENSDARG00000004782	fgfr3	17.44	12.51	23.84	10.8	16.15	5.85	1.97423
ENSDARG00000004785	cops2	55.47	64	36.25	61.54	54.31	12.56	26.9041
ENSDARG00000004789	lrp1ba	0.18	1.97	0.46	0.37	0.75	0.83	0.0963733
ENSDARG00000004794	ccdc146	5.66	5.65	3.61	4.57	4.87	0.98	1.48506
ENSDARG00000004796	mgrn1b	59.9	63.39	58.94	32.39	53.65	14.31	8.18449
ENSDARG00000004806	grwd1	11	8.54	4.77	6.39	7.67	2.7	4.8648
ENSDARG00000004823	asz1	2.15	1.97	3.09	2.62	2.46	0.5	1.1605
ENSDARG00000004830	flot2a	97.47	104.03	104.13	146.74	113.09	22.65	45.7546
ENSDARG00000004836	dnajc5ab	219.67	231.55	260.79	294.14	251.54	33.24	45.6865
ENSDARG00000004840	rassf1	82.58	65.06	60.45	75.11	70.8	9.96	29.0303
ENSDARG00000004843	foxp1a	215.93	199.83	216.61	222.19	213.64	9.63	32.1476
ENSDARG00000004851	hinfp	4.92	5.88	10.2	4.78	6.45	2.55	1.1567
ENSDARG00000004861	esrrb	0.69	0.92	0.04	0.29	0.48	0.4	0
ENSDARG00000004864	zgc:171734	0.02	0.24	0	0.42	0.17	0.2	0
ENSDARG00000004866	mindy1	38.95	22.04	30.01	18.52	27.38	9.09	10.2836
ENSDARG00000004869	penka	5739.55	14716	12267.1	17452	12543.7	5006.1	8743.53
ENSDARG00000004870	psen1	49.19	56.59	33.45	27.45	41.67	13.53	13.2116
ENSDARG00000004871	mst1rb	0.81	0.41	0.91	0.08	0.55	0.38	0.237132
ENSDARG00000004874	spata6l	23.79	25.3	22.47	21.59	23.29	1.62	9.05287
ENSDARG00000004875	tmc6b	1.21	1.46	2.8	0.66	1.54	0.91	0.752298
ENSDARG00000004877	rock2b	3.06	3.77	2.49	2.53	2.96	0.6	0.564542
ENSDARG00000004880	acsm3	0.33	1.46	0.88	0.66	0.83	0.48	0.264098
ENSDARG00000004889	aga	10.24	10.75	6.59	20.64	12.05	6.01	9.33996
ENSDARG00000004891	pex19	33.03	30.74	16.9	13.33	23.5	9.84	10.86
ENSDARG00000004898	zp2l2	0.18	0.51	0.04	0.04	0.19	0.22	0
ENSDARG00000004904	gys2	1.61	4.42	0.07	1.41	1.88	1.83	0.772027
ENSDARG00000004906	stip1	162.94	116.78	411.24	256.28	236.81	129.96	75.428
ENSDARG00000004925	immp2l	25.24	31.18	27.45	22.59	26.62	3.64	10.3189
ENSDARG00000004930	lmo7a	129.42	126.2	184.11	157.33	149.26	27.11	20.8557
ENSDARG00000004931	slc8a3	1.92	2.24	1.19	2.16	1.88	0.48	0.676306
ENSDARG00000004932	anos1b	2.26	2.62	0.11	0.25	1.31	1.32	0.229204
ENSDARG00000004937	skp2	4.18	5.34	7.15	3.65	5.08	1.55	2.13419
ENSDARG00000004939	mtdhb	3.93	4.9	3.4	0.83	3.26	1.74	1.34897
ENSDARG00000004948	bccip	86.33	69.2	49.33	64.69	67.39	15.22	15.9331
ENSDARG00000004952	rsad2	0.02	0.24	0.14	0.08	0.12	0.09	0
ENSDARG00000004953	mxb	0.05	0.27	0.07	0.08	0.12	0.1	0
ENSDARG00000004954	grna	28.67	26.8	17.5	18.73	22.92	5.63	5.44629
ENSDARG00000004956	zmat2	44.18	43.73	31.07	54.77	43.44	9.7	35.9867
ENSDARG00000004964	cyp4t8	0.14	0.78	0.84	0	0.44	0.43	0
ENSDARG00000004979	elovl5	21.09	21.76	9.01	16.48	17.09	5.87	6.31152
ENSDARG00000004988	ppp3ca	49.19	27.89	34.01	226.05	84.28	94.93	23.9608
ENSDARG00000005002	brf1b	7.91	10.92	3.93	14.7	9.36	4.57	1.98905
ENSDARG00000005004	slc5a12	0.25	0.37	0.11	0.42	0.29	0.14	0
ENSDARG00000005010	si:dkeyp-2e4.8	0.05	0.2	0.04	0	0.07	0.09	0
ENSDARG00000005015	tspy	22.58	17.11	24.65	23.25	21.9	3.31	6.46522
ENSDARG00000005023	fkbp9	0.9	0.78	3.68	0.62	1.5	1.46	0.895689
ENSDARG00000005026	tshz1	131.81	117.63	184.95	139.72	143.53	29.09	11.909
ENSDARG00000005034	ispd	47.87	32	26.23	29.36	33.86	9.63	16.5524
ENSDARG00000005049	rab20	3.47	3.23	6.21	6.31	4.81	1.68	3.54438
ENSDARG00000005050	wnt2ba	0.14	0.44	0.07	0	0.16	0.19	0
ENSDARG00000005057	dimt1l	1.37	3.71	2.56	0.54	2.05	1.38	0.875324
ENSDARG00000005058	ncapd2	0.92	2.04	0.63	0.21	0.95	0.78	0.178165
ENSDARG00000005078	eif4e3	73.86	59.51	53.12	71.54	64.51	9.86	22.1521
ENSDARG00000005085	ggctb	2.82	1.84	1.4	2.12	2.04	0.6	0.97652
ENSDARG00000005092	cep89	4.07	3.64	0.81	5.56	3.52	1.99	1.05389
ENSDARG00000005095	glcea	3.36	3.81	5.4	3.32	3.97	0.98	1.50516
ENSDARG00000005098	zgc:86764	0.98	0.92	0	0.71	0.65	0.45	0.302854
ENSDARG00000005104	limk2	37.86	38.33	48.88	38.16	40.81	5.38	10.8109
ENSDARG00000005108	oclna	105.25	85.29	99.79	135.9	106.56	21.3	35.487
ENSDARG00000005112	cdh17	280.57	535.68	547.57	758.32	530.53	195.52	145.098
ENSDARG00000005115	calub	25.15	27.82	27.8	14.91	23.92	6.14	7.22478
ENSDARG00000005122	atp2a2a	92.01	123.85	87.2	83.58	96.66	18.45	16.37
ENSDARG00000005126	large1	1.37	2.48	1.16	1.62	1.66	0.58	0.635715
ENSDARG00000005128	rnaseh2b	8.3	10.98	2.56	7.27	7.28	3.51	6.24468
ENSDARG00000005134	psmd11b	75.75	71.14	60.59	87.57	73.76	11.18	12.5244
ENSDARG00000005139	hhatlb	0.2	0.85	1.09	0.79	0.73	0.38	0.339414
ENSDARG00000005141	camkvb	2.93	3.2	3.93	1.37	2.86	1.08	0.513299
ENSDARG00000005150	tbx20	0.05	0.37	0.11	0.75	0.32	0.32	0
ENSDARG00000005154	aspa	0.18	1.02	2.17	0.25	0.91	0.93	0.788757
ENSDARG00000005159	cyth1a	0.9	2.04	2.14	1.66	1.69	0.56	0.790939
ENSDARG00000005162	tpm3	251.71	176.57	173.77	284.1	221.54	55.16	31.9401
ENSDARG00000005163	efr3a	7.91	5.37	11.96	4.32	7.39	3.4	1.58734
ENSDARG00000005172	dynll2b	23.75	24.55	25.24	22.67	24.06	1.11	29.7675
ENSDARG00000005176	zgc:101040	0.05	0.78	0.18	0.08	0.27	0.34	0
ENSDARG00000005179	dglucy	15.5	9.96	9.85	7.89	10.8	3.28	2.73547
ENSDARG00000005185	cpn1	0.09	0.03	0.04	0.04	0.05	0.03	0
ENSDARG00000005186	sp4	70.23	45.54	41.62	34.88	48.07	15.42	8.53522
ENSDARG00000005191	ahcy	100.57	79.58	112.9	79.27	93.08	16.55	48.4322
ENSDARG00000005210	coro2a	79.63	76.14	96.49	85.87	84.53	8.93	22.1792
ENSDARG00000005216	zgc:158328	0.02	0.65	0.21	0.21	0.27	0.27	0
ENSDARG00000005218	wrnip1	1.75	1.9	4.84	2.41	2.73	1.44	1.30443
ENSDARG00000005220	pdcd6	70.81	94.57	140.07	396.45	175.48	150.1	137.06
ENSDARG00000005221	desmb	1.16	1.6	0.14	1.04	0.98	0.61	0.444464
ENSDARG00000005230	ssr2	164.62	235.67	157.71	85	160.75	61.58	154.211
ENSDARG00000005232	ccdc85ca	4.11	5.1	1.93	7.02	4.54	2.12	2.11435
ENSDARG00000005236	srcap	83.31	75.84	72.51	52.19	70.96	13.3	4.93276
ENSDARG00000005246	asb3	2.98	4.32	0.21	1.99	2.38	1.73	1.05919
ENSDARG00000005251	rpe	68.74	88.69	86.57	114.81	89.7	18.98	49.1188
ENSDARG00000005254	kdelr2a	137.16	149.22	152.77	155.25	148.6	8.02	61.5768
ENSDARG00000005271	zc3h12a	0.34	0.65	0.11	0.83	0.48	0.32	0
ENSDARG00000005274	rad52	0.31	0.24	0	1.25	0.45	0.55	0
ENSDARG00000005284	fbxl15	12.36	11.83	7.92	3.45	8.89	4.13	4.73379
ENSDARG00000005314	si:dkeyp-80c12.5	0.13	0.54	0.04	0.04	0.19	0.24	0
ENSDARG00000005315	celf1	143.1	175.51	166.65	146.82	158.02	15.58	39.0006
ENSDARG00000005318	stam2	90.65	94.06	77.84	92.72	88.82	7.45	30.0753
ENSDARG00000005320	nipsnap1	0.78	0.99	0.07	0	0.46	0.5	0
ENSDARG00000005327	ftr66	0.07	0.27	0.04	0	0.09	0.12	0
ENSDARG00000005332	lipib	0.6	0.75	0.04	0	0.35	0.38	0
ENSDARG00000005335	slc22a4	0.4	0.2	0	0	0.15	0.19	0
ENSDARG00000005343	ccdc85al	1.99	6.39	7.05	3.45	4.72	2.4	1.74075
ENSDARG00000005350	dip2ba	80.9	70.19	75.87	97.78	81.19	11.9	12.9328
ENSDARG00000005355	larp6a	28.17	20.34	8.63	10.17	16.83	9.17	7.57607
ENSDARG00000005356	tyro3	0.31	1.22	0.6	0.08	0.55	0.49	0.286554
ENSDARG00000005359	sucla2	117.17	97.94	59.11	70.21	86.11	26.37	40.777
ENSDARG00000005364	grin3ba	0.42	0.65	3.19	0.46	1.18	1.35	0.244727
ENSDARG00000005368	mcamb	4.31	4.86	5.82	5.85	5.21	0.76	1.39134
ENSDARG00000005371	gprc6a	1.59	2.31	0.88	0.42	1.3	0.83	0.371542
ENSDARG00000005372	camk4	20.37	12.24	9.64	11.13	13.35	4.8	4.98358
ENSDARG00000005374	tubgcp4	10.75	14.18	7.61	5.9	9.61	3.65	1.69363
ENSDARG00000005382	prdm9	11.13	8.81	11.96	7.68	9.89	1.99	3.19481
ENSDARG00000005392	slc5a5	0.04	0.2	0.04	0.12	0.1	0.08	0
ENSDARG00000005394	dnmt3aa	5.34	4.42	1.96	1.54	3.31	1.85	0.942498
ENSDARG00000005397	trim3b	19.28	10.98	13.99	17.61	15.47	3.72	2.4417
ENSDARG00000005414	grapa	0.05	0.51	0.07	0.54	0.29	0.27	0
ENSDARG00000005416	map3k5	22.96	26.22	20.83	4.19	18.55	9.82	2.82288
ENSDARG00000005423	pgam1a	268.3	267.16	332.88	411.69	320.01	68.41	180.552
ENSDARG00000005425	wdfy1	15.34	11.39	7.33	23	14.27	6.68	7.81107
ENSDARG00000005448	mtfmt	10.53	9.73	11.18	4.11	8.89	3.24	5.44314
ENSDARG00000005451	gdi2	491.54	475.86	391.61	339.53	424.63	71.73	167.347
ENSDARG00000005453	foxp2	21.11	14.04	11.36	12.95	14.87	4.31	3.80005
ENSDARG00000005454	tacc3	1.65	1.73	2.21	1.87	1.86	0.25	0.5999
ENSDARG00000005456	katnb1	45.9	42.47	53.65	37.58	44.9	6.76	13.3339
ENSDARG00000005458	csnk1g2a	69.52	59.75	79.49	67.22	69	8.14	20.7775
ENSDARG00000005462	kif4	2.1	3.37	0.88	1.12	1.87	1.13	0.250986
ENSDARG00000005463	slc30a1a	99.28	113.07	228.43	186.31	156.77	61.16	52.4521
ENSDARG00000005464	dnase1l1	11.43	6.7	6.7	8.8	8.41	2.25	4.59935
ENSDARG00000005468	irf2bp1	99.77	72.91	98.95	47	79.66	25.09	25.1965
ENSDARG00000005476	nav3	2.62	1.84	0.84	0.71	1.5	0.9	0.242151
ENSDARG00000005479	tenm3	44	44.38	25.63	39.03	38.26	8.76	2.44475
ENSDARG00000005481	nfkbiaa	41.07	149.29	22.16	65.11	69.41	56.08	44.4716
ENSDARG00000005482	rapgef2	54.8	53.83	58.8	48.75	54.04	4.13	5.05096
ENSDARG00000005485	ucmab	0	0.17	0.04	0.12	0.08	0.08	0
ENSDARG00000005500	dgcr6	17.22	20.06	18.37	35.75	22.85	8.68	3.85684
ENSDARG00000005510	gdf6b	0.6	1.19	0.56	0	0.59	0.49	0.621697
ENSDARG00000005513	naca	1354.84	1245.92	1210.34	687.73	1124.71	297.73	170.872
ENSDARG00000005518	slc5a9	0.36	0.61	0.49	0.12	0.4	0.21	0
ENSDARG00000005522	galr1a	7.47	14.93	17.57	15.4	13.84	4.4	5.52783
ENSDARG00000005525	acy3.2	130.7	96.78	127.73	66.81	105.51	30.01	30.0053
ENSDARG00000005526	igfn1.1	21.44	13.87	21.42	17.48	18.55	3.63	8.30468
ENSDARG00000005536	ubr7	23.52	20.27	13.88	11.09	17.19	5.71	8.01501
ENSDARG00000005540	xpo7	49.98	29.82	31.1	25.41	34.08	10.88	6.75769
ENSDARG00000005541	wif1	7.83	11.97	7.54	5.77	8.28	2.62	4.2525
ENSDARG00000005544	btbd3a	7.06	15.2	9.05	0.91	8.05	5.89	3.71231
ENSDARG00000005547	rint1	6.91	8.94	6.8	2.16	6.2	2.87	2.30011
ENSDARG00000005549	znf710b	82.53	50.5	61.85	41.52	59.1	17.7	18.1373
ENSDARG00000005551	hnrnph1l	76.69	45.81	80.71	72.37	68.9	15.76	37.0318
ENSDARG00000005559	pou4f1	0.49	1.87	0.74	1.2	1.07	0.61	0.366374
ENSDARG00000005560	ywhah	859.94	577.48	563.34	526.88	631.91	153.51	254.871
ENSDARG00000005561	gfm2	10.4	8.37	13.18	8.93	10.22	2.15	3.55571
ENSDARG00000005565	entpd8	0.11	1.29	0.04	0.62	0.51	0.58	0.159435
ENSDARG00000005574	vsx2	0	0.2	0.11	0.08	0.1	0.08	0
ENSDARG00000005576	mphosph8	133.18	107.94	84.25	91.93	104.33	21.62	25.3339
ENSDARG00000005578	ugp2a	0.13	0.51	0.04	0	0.17	0.23	0
ENSDARG00000005586	zbtb20	6.95	5.14	4.91	4.73	5.43	1.02	1.19614
ENSDARG00000005590	mtf2	7.2	6.7	3.47	4.57	5.48	1.76	0.751
ENSDARG00000005595	adgb	57.33	33.57	38.04	37.12	41.51	10.72	7.91251
ENSDARG00000005606	paxip1	29.99	22	41.48	19.52	28.25	9.89	6.04402
ENSDARG00000005612	aph1b	114.78	107.36	61.57	73.41	89.28	25.8	37.0254
ENSDARG00000005616	bfb	9.66	8.06	16.58	16.98	12.82	4.62	7.31429
ENSDARG00000005619	nek2	2.93	3.6	10.13	10.96	6.91	4.23	2.33629
ENSDARG00000005625	maco1a	13.13	12.17	6.73	6.64	9.67	3.47	3.8841
ENSDARG00000005626	RHOU (1 of many)	0.09	0.61	0.07	0.46	0.31	0.27	0
ENSDARG00000005627	zmp:0000000527	0.18	0.2	0.18	0	0.14	0.09	0
ENSDARG00000005629	smyd2b	1.05	1.05	1.16	1.58	1.21	0.25	0.174897
ENSDARG00000005640	adat3	2.41	4.08	9.22	1.87	4.39	3.35	2.69612
ENSDARG00000005643	gcat	9.46	9.86	14.13	5.69	9.79	3.45	5.81262
ENSDARG00000005645	robo3	158.49	108.55	123.17	101.19	122.85	25.46	17.3842
ENSDARG00000005648	olfml2a	0.09	0.44	0	0	0.13	0.21	0
ENSDARG00000005651	hrasb	98.63	62.34	77.1	133	92.77	30.68	30.5102
ENSDARG00000005652	man1a1	68.18	71.89	86.88	89.77	79.18	10.73	9.92266
ENSDARG00000005670	ttbk2a	4.9	6.77	5.68	0.62	4.49	2.69	0.885585
ENSDARG00000005673	f3b	10.4	15.88	11.25	4.28	10.45	4.77	7.39788
ENSDARG00000005675	sec61a1l	84.79	98.08	73.46	77.94	83.56	10.74	28.9626
ENSDARG00000005679	trip10a	18.04	19.59	39.66	23.38	25.16	9.92	4.06883
ENSDARG00000005690	slc25a23a	8.7	6.7	5.68	3.74	6.2	2.07	0.960588
ENSDARG00000005699	ddx19	2.86	3.4	4.66	3.36	3.57	0.77	1.19336
ENSDARG00000005704	eps8l3b	211.77	227.85	236.7	170.7	211.75	29.25	64.9718
ENSDARG00000005713	ethe1	41.54	42.07	63.29	39.86	46.69	11.11	33.7474
ENSDARG00000005716	olfml2ba	0.52	1.67	0	1.45	0.91	0.78	0.377426
ENSDARG00000005738	rpf1	28.37	32.92	32.75	28.48	30.63	2.55	19.1892
ENSDARG00000005739	gpm6ba	3.85	3.16	2.1	1.83	2.74	0.94	1.30104
ENSDARG00000005749	cand2	0.2	0.85	0.74	0.17	0.49	0.36	0
ENSDARG00000005754	ptprfb	173.29	157.79	171.87	147.86	162.7	12.12	19.4136
ENSDARG00000005762	col14a1a	3.44	3.64	3.26	3.4	3.44	0.16	0.361435
ENSDARG00000005772	tsr2	9.12	7.96	6.91	9.51	8.37	1.18	7.07373
ENSDARG00000005774	ddx3b	189.46	147.52	198.28	118.59	163.46	37.22	27.3791
ENSDARG00000005775	scn8aa	2.41	4.8	0.25	2.62	2.52	1.86	0.440551
ENSDARG00000005776	guk1b	0	0.2	0	0	0.05	0.1	0
ENSDARG00000005780	npy8br	5.05	5.48	0.07	4.57	3.79	2.51	3.54941
ENSDARG00000005783	ncanb	0.25	0.68	0	0.25	0.3	0.28	0
ENSDARG00000005786	ppm1f	1.81	0.68	0	0.17	0.66	0.82	0.520235
ENSDARG00000005789	enpp1	9.53	11.73	8.59	11.54	10.35	1.54	2.22035
ENSDARG00000005791	rpl28	630.26	911.26	584.98	270.89	599.35	262.25	274.021
ENSDARG00000005799	smim14	2.51	2.69	4	2.33	2.88	0.76	1.31299
ENSDARG00000005800	ampd3a	0.71	0.82	0.84	0.54	0.73	0.14	0.178261
ENSDARG00000005814	klhl10a	0.16	0.17	0.11	0.29	0.18	0.08	0
ENSDARG00000005821	ncf2	0.11	1.26	0.84	0.33	0.64	0.52	0.293787
ENSDARG00000005823	slc39a10	33.34	39.14	30.61	38.08	35.29	4.01	5.99054
ENSDARG00000005827	eif2s1a	47.94	32.03	43.41	27.99	37.84	9.38	24.974
ENSDARG00000005828	faima	1.88	2.41	2.21	0.46	1.74	0.88	1.14786
ENSDARG00000005834	gatad2b	2.48	1.7	2.03	0.87	1.77	0.68	0.759721
ENSDARG00000005840	got2b	119.31	80.36	97.23	34.55	82.86	35.94	41.9371
ENSDARG00000005841	tnni2a.2	0.11	1.97	1.54	0.5	1.03	0.87	0.272289
ENSDARG00000005842	cd9a	211.39	211.46	122.75	227.54	193.28	47.63	112.379
ENSDARG00000005846	FO704755.1	0.09	0.24	0.7	0.04	0.27	0.3	0
ENSDARG00000005853	slc25a6	9.55	26.25	4.52	3.36	10.92	10.57	8.89359
ENSDARG00000005861	ralgapa2	99.61	105.46	84.78	70.92	90.19	15.52	11.2059
ENSDARG00000005865	or131-1	0	0.07	0	0.04	0.03	0.03	0
ENSDARG00000005867	gon4l	21	13.53	16.51	13.08	16.03	3.65	2.37047
ENSDARG00000005870	mmadhc	45.81	49.51	40.78	31.97	42.02	7.59	28.7153
ENSDARG00000005883	rfx1a	1.5	1.8	2.52	0.66	1.62	0.77	0.556383
ENSDARG00000005891	cyb5r3	113.36	128.65	79.94	92.72	103.67	21.61	54.5868
ENSDARG00000005894	slc7a9	3.4	8.26	18.2	15.36	11.31	6.73	4.73153
ENSDARG00000005897	dera	21.31	14.28	14.27	8.51	14.59	5.24	10.3975
ENSDARG00000005908	clk4b	51.29	48.97	66.44	55.06	55.44	7.75	13.8738
ENSDARG00000005913	tgm1l3	0.13	0.31	0.11	0.04	0.14	0.11	0
ENSDARG00000005915	tcf3a	1.09	1.53	2.14	1.95	1.68	0.47	0.645347
ENSDARG00000005916	srpk3	25.27	21.53	23.42	20.97	22.8	1.96	9.00331
ENSDARG00000005924	serpina10a	0.18	1.56	0	1.08	0.71	0.74	0.363976
ENSDARG00000005926	ak2	137.98	121.03	122.51	121.33	125.71	8.2	80.0746
ENSDARG00000005927	tbc1d17	54.34	40.57	90.39	56.72	60.51	21.16	25.0438
ENSDARG00000005941	clul1	121.98	106.44	109.57	148.03	121.51	18.91	18.564
ENSDARG00000005942	v2rl1	0.13	0.27	0.04	0	0.11	0.12	0
ENSDARG00000005943	htra4	0.22	1.53	1.65	2.62	1.5	0.99	0.870755
ENSDARG00000005945	sart1	71.55	39.21	55.4	56.59	55.69	13.22	20.1048
ENSDARG00000005948	ankmy2a	5.66	8.43	8.1	4.24	6.61	2.01	3.20079
ENSDARG00000005972	ric8b	1.61	3.26	0.98	2.82	2.17	1.06	0.681602
ENSDARG00000005980	sfswap	52.01	43.6	75.49	48.12	54.81	14.21	15.0413
ENSDARG00000005989	rgl1	23.12	26.73	35.27	25.12	27.56	5.35	5.85585
ENSDARG00000005993	prc1b	2.21	3.84	2.49	3.32	2.97	0.75	1.25588
ENSDARG00000006003	mycla	14.47	10.3	15.5	4.19	11.12	5.13	5.06452
ENSDARG00000006008	dct	0.14	0.14	0.07	0.12	0.12	0.03	0
ENSDARG00000006010	bmi1a	18.63	22.24	23.98	18.23	20.77	2.8	7.91698
ENSDARG00000006011	klhl42	4.63	6.5	2.31	7.76	5.3	2.37	1.37152
ENSDARG00000006019	tktb	76.16	59.65	84.68	55.22	68.93	13.83	22.8539
ENSDARG00000006025	tp53i11b	1.12	2.86	3.93	1.16	2.27	1.37	0.405729
ENSDARG00000006029	lta4h	20.71	13.74	13.6	8.1	14.04	5.17	6.41918
ENSDARG00000006031	abat	74.17	56.28	68.41	56.72	63.89	8.86	10.3172
ENSDARG00000006038	aebp2	66.14	34.25	58.83	58.38	54.4	13.9	19.2077
ENSDARG00000006040	cyp20a1	34.79	30.13	26.23	30.89	30.51	3.51	17.7207
ENSDARG00000006044	ust	0.38	1.5	0.04	0.12	0.51	0.67	0.344674
ENSDARG00000006052	malt2	8.88	19.21	13.53	9.88	12.88	4.67	4.13346
ENSDARG00000006060	aim1b	4.41	4.59	2.95	2.82	3.69	0.94	0.41123
ENSDARG00000006062	akap1b	49.79	38.43	41.55	39.9	42.42	5.08	6.10946
ENSDARG00000006065	znf385b	3.42	2.28	0.67	4.28	2.66	1.56	1.56559
ENSDARG00000006074	uck2a	42.69	50.91	22.33	46.42	40.59	12.63	10.4743
ENSDARG00000006079	gpr37l1a	0.92	0.58	0.07	0.08	0.41	0.41	0
ENSDARG00000006092	rad21a	239.36	179.97	180.29	114.35	178.49	51.07	57.2697
ENSDARG00000006093	cdk15	0.13	0.99	0.07	0	0.3	0.46	0
ENSDARG00000006094	igf2r	11.87	16.15	16.27	19.76	16.01	3.23	2.00965
ENSDARG00000006109	pimr185	0.29	0.17	0	0.62	0.27	0.26	0
ENSDARG00000006110	chrd	2.44	0.88	0.14	1.16	1.16	0.96	0.219599
ENSDARG00000006112	myof	3.26	4.59	6.73	4.73	4.83	1.43	0.75055
ENSDARG00000006120	tbx2b	1.45	1.63	0.39	0.25	0.93	0.71	0.38262
ENSDARG00000006124	kdm5c	155.56	126.91	118.86	98.53	124.97	23.64	19.5985
ENSDARG00000006125	csnk1db	246.92	239.55	247.92	362.03	274.11	58.74	89.0151
ENSDARG00000006128	cep170aa	30.36	31.12	27.07	30.23	29.69	1.79	3.7852
ENSDARG00000006137	star	0.78	1.84	0.7	0.29	0.9	0.66	0.726366
ENSDARG00000006151	pde11al	0.14	0.58	0.14	0.12	0.25	0.22	0
ENSDARG00000006169	lrrk2	11.43	17.55	22.02	17.02	17.01	4.34	1.8556
ENSDARG00000006174	lrrc23	3.27	2.21	8.34	2.45	4.07	2.89	2.44727
ENSDARG00000006181	hif1aa	2.48	5.61	3.68	4.28	4.01	1.3	1.79298
ENSDARG00000006192	gatad2ab	125.86	70.9	138.14	90.98	106.47	31.01	12.3586
ENSDARG00000006196	sav1	32.49	22.44	32.82	21.22	27.24	6.27	11.8428
ENSDARG00000006200	eif4g1a	199.74	143.78	154.83	239.67	184.51	44.02	18.172
ENSDARG00000006202	erbb3a	11.13	7.14	14.2	6.64	9.78	3.57	1.48045
ENSDARG00000006206	pou4f3	0	0	0	0.04	0.01	0.02	0
ENSDARG00000006207	gpx1b	8.79	6.02	7.29	1.62	5.93	3.09	6.93487
ENSDARG00000006215	akr1b1	245.8	525.78	413.45	863.58	512.15	261.01	91.8254
ENSDARG00000006219	gnl3	14.36	15.85	10.38	10.13	12.68	2.87	5.99914
ENSDARG00000006220	ugt1ab	11.99	21.36	22.93	14.99	17.82	5.18	2.26086
ENSDARG00000006225	ddx39aa	162.91	118.38	114.44	95.25	122.74	28.62	70.5529
ENSDARG00000006235	brms1la	14.8	15.64	16.13	11.21	14.45	2.23	6.06363
ENSDARG00000006240	slc27a1a	9.19	12.11	23.14	10.17	13.65	6.44	4.82211
ENSDARG00000006242	ptp4a1	472.04	416.79	431.12	429.42	437.34	24	175.103
ENSDARG00000006251	ell2	40	43.26	34.12	40.15	39.38	3.82	9.15058
ENSDARG00000006253	mier3a	17.8	14.01	22.86	10.55	16.3	5.28	6.90001
ENSDARG00000006257	vldlr	69.14	58.73	87.97	55.31	67.79	14.69	14.3837
ENSDARG00000006260	tuba8l4	614.88	309.6	530.74	194.91	412.53	193.97	241.887
ENSDARG00000006266	stat1a	167.46	146.98	216.68	164.51	173.91	29.92	39.3143
ENSDARG00000006272	mpp5a	2.71	4.18	2.7	2.74	3.08	0.73	0.983879
ENSDARG00000006279	rragd	0.09	0.31	0.04	0.12	0.14	0.12	0
ENSDARG00000006283	waslb	56.86	42.34	36.01	41.19	44.1	8.94	15.7009
ENSDARG00000006288	prdm5	0.25	0.34	0.25	0.04	0.22	0.13	0
ENSDARG00000006290	ndufs5	111.17	131.71	89.62	70.26	100.69	26.59	186.521
ENSDARG00000006292	maats1	15.65	9.73	11.29	10.55	11.8	2.64	2.05179
ENSDARG00000006299	arhgef7a	30.39	22.75	15.11	13.66	20.48	7.72	2.36963
ENSDARG00000006300	psmd9	42.13	58.76	46.67	66.14	53.43	11.01	55.8415
ENSDARG00000006301	raph1a	3.08	5.34	3.12	3.32	3.71	1.09	0.808835
ENSDARG00000006307	shisa4	12.55	11.15	2.03	9.18	8.73	4.67	1.74042
ENSDARG00000006308	ptpn18	17.01	24.35	9.08	7.64	14.52	7.74	6.12067
ENSDARG00000006314	itgav	6.44	7.89	0.74	7.6	5.67	3.35	1.19824
ENSDARG00000006316	rpl23a	960.3	1272.55	893.52	629.31	938.92	264.38	716.369
ENSDARG00000006332	snx14	45.86	41.49	30.78	43.47	40.4	6.66	11.7102
ENSDARG00000006341	tas1r3	0.11	0.31	0.04	0.08	0.13	0.12	0
ENSDARG00000006345	med17	1.72	1.9	3.68	1.2	2.13	1.08	1.61441
ENSDARG00000006350	nkx1.2la	0.74	0.17	0.04	0.25	0.3	0.31	0
ENSDARG00000006353	itga5	4.09	5.75	7.26	2.99	5.02	1.87	0.866459
ENSDARG00000006356	slc18a3a	0.02	0.58	0	0.04	0.16	0.28	0
ENSDARG00000006368	crlf1b	1.36	1.19	0	0.21	0.69	0.68	0.577239
ENSDARG00000006370	atp6v1h	175.14	144.56	161.5	92.76	143.49	36.06	66.5427
ENSDARG00000006372	ugt5c2	0.07	0.03	0.04	0.17	0.08	0.06	0
ENSDARG00000006383	stxbp5l	6.11	10.34	8.7	17.11	10.56	4.7	2.22835
ENSDARG00000006385	triobpb	11.96	4.49	4.31	2.7	5.86	4.14	2.55775
ENSDARG00000006389	smad2	54.72	55.26	62.62	65.4	59.5	5.33	14.825
ENSDARG00000006392	exosc9	12.83	10.61	17.5	10.05	12.75	3.39	9.34108
ENSDARG00000006395	rbm25b	51.99	31.35	42.57	42.64	42.14	8.44	12.6206
ENSDARG00000006396	nrcama	20.37	17	16.2	10.38	15.99	4.15	3.55492
ENSDARG00000006397	laptm4a	305.41	381.9	382.81	375.32	361.36	37.45	173.636
ENSDARG00000006399	ywhae1	461.69	463.14	535.96	1817.8	819.65	666.34	451.466
ENSDARG00000006408	hmgb3b	49.3	37.68	56.98	95.96	59.98	25.26	37.5585
ENSDARG00000006409	mapk12b	0.18	0.44	0.14	0.83	0.4	0.32	0
ENSDARG00000006413	rpl38	411.81	705.75	360.33	257.52	433.85	192.28	409.816
ENSDARG00000006420	atrnl1b	63.35	54.72	58.27	70.67	61.75	6.92	8.83009
ENSDARG00000006422	esyt3	7.07	5.03	0.46	2.49	3.76	2.89	1.25745
ENSDARG00000006427	fabp2	83.27	104.06	53.33	103.76	86.11	23.92	64.3831
ENSDARG00000006434	polr1e	11	10.51	5.01	7.22	8.44	2.83	4.19678
ENSDARG00000006447	slc19a3a	0.9	0.68	0.74	1.54	0.96	0.39	0.473254
ENSDARG00000006456	pdgfrl	1.95	4.52	4.87	1.49	3.21	1.73	2.1418
ENSDARG00000006467	pcdh8	0.02	0.95	0.18	0	0.29	0.45	0
ENSDARG00000006468	grap2a	1.79	2.24	5.57	5.85	3.87	2.15	2.18903
ENSDARG00000006474	saxo2	0.18	0.78	2.56	1.79	1.33	1.06	0.655919
ENSDARG00000006477	ddi2	68.69	65.09	53.22	115.47	75.62	27.38	18.1164
ENSDARG00000006487	anp32a	299.2	229.96	229.31	252.21	252.67	32.8	100.411
ENSDARG00000006491	agpat9l	18.33	20.23	22.12	22.38	20.77	1.89	8.56893
ENSDARG00000006494	asb7	41.52	29.35	39.37	81.38	47.91	22.94	9.10284
ENSDARG00000006497	rtn1a	1045.62	852.66	852.18	582.68	833.29	190.28	209.914
ENSDARG00000006501	cyp2x10.2	0.09	0.41	0.04	0.5	0.26	0.23	0
ENSDARG00000006508	pip5k1bb	39.8	42.37	33.13	31.52	36.71	5.21	13.5015
ENSDARG00000006514	her6	13.37	31.05	7.61	19.68	17.93	10.04	11.7144
ENSDARG00000006522	otop2	16.35	13.91	10.76	8.68	12.43	3.39	5.83068
ENSDARG00000006524	supt6h	65.54	50.09	55.36	74.95	61.49	11.03	9.54909
ENSDARG00000006526	fn1b	0.8	1.67	0.35	0.12	0.73	0.68	0.109308
ENSDARG00000006527	brd3a	39.18	20	22.86	56.72	34.69	16.94	10.1869
ENSDARG00000006544	c1qtnf6b	1.43	1.6	0.7	0.21	0.98	0.65	0.460623
ENSDARG00000006545	rgp1	29.31	20.4	8.49	11.46	17.41	9.41	2.53212
ENSDARG00000006546	ak4	28.69	22.38	55.33	16.11	30.63	17.25	6.90606
ENSDARG00000006553	rras	50.53	45.37	57.78	42.31	49	6.77	17.5038
ENSDARG00000006560	irf4a	0.16	0.37	0.11	0.42	0.26	0.15	0
ENSDARG00000006566	nlk1	120.85	94.06	103.61	233.85	138.09	64.8	27.7757
ENSDARG00000006567	dus4l	16.57	15.03	15.67	4.19	12.87	5.82	10.9346
ENSDARG00000006568	kcnmb2	1.01	0.41	0.07	0.91	0.6	0.44	0.846813
ENSDARG00000006577	nadka	0.87	2.62	3.16	1.62	2.07	1.02	3.30887
ENSDARG00000006580	cldnd	0.76	1.19	1.54	0.33	0.96	0.52	1.2882
ENSDARG00000006584	phf8	27.7	28.12	19.39	35.04	27.56	6.41	5.48456
ENSDARG00000006585	DMWD	4.14	3.47	3.47	2.03	3.28	0.89	0.569575
ENSDARG00000006588	zgc:111983	0.04	0.27	0.07	0	0.09	0.12	0
ENSDARG00000006598	sgk2b	0.05	0.31	0.07	0.04	0.12	0.13	0
ENSDARG00000006600	lsm14aa	40.11	35.81	22.37	32.26	32.64	7.56	8.49339
ENSDARG00000006601	kaznb	6.26	5.99	9.5	4.11	6.46	2.24	1.25195
ENSDARG00000006602	chrna2a	23.55	47.95	31.03	27.65	32.55	10.71	13.9488
ENSDARG00000006603	csrp1a	0.6	2.48	1.79	0.75	1.4	0.89	0.359272
ENSDARG00000006604	nectin3b	6.24	2.04	2.91	3.4	3.65	1.82	1.52814
ENSDARG00000006607	gpr27	34.86	27.75	37.97	13.2	28.45	11.03	6.81403
ENSDARG00000006609	map2k2a	112.31	91.65	71.7	73.37	87.26	18.99	27.2725
ENSDARG00000006615	hnf1ba	37.21	46.56	47.19	32.51	40.87	7.2	9.84839
ENSDARG00000006617	napga	29.45	26.02	82.01	13.25	37.68	30.36	15.0576
ENSDARG00000006621	pspc1	18.8	17.28	23.18	22.26	20.38	2.8	9.53269
ENSDARG00000006624	ppp2r2ab	48.83	29.25	28.79	51.65	39.63	12.31	17.0589
ENSDARG00000006636	slitrk2	0.07	0.31	0.04	0	0.1	0.14	0
ENSDARG00000006639	lnpk	7.89	13.84	13.32	9.3	11.09	2.94	2.11005
ENSDARG00000006640	eomesa	0.43	0.37	0.35	0.08	0.31	0.16	0
ENSDARG00000006642	drg2	41.64	46.01	29.91	51.61	42.29	9.21	19.4356
ENSDARG00000006666	si:dkeyp-69c1.6	8.2	5.82	5.15	2.57	5.43	2.31	2.80845
ENSDARG00000006672	fam49a	60.26	55.74	51.89	63.16	57.76	4.96	19.5337
ENSDARG00000006677	ripk1l	1.99	1.77	0.49	0.96	1.3	0.7	0.456214
ENSDARG00000006678	pth2r	0.05	0.88	0.07	0	0.25	0.42	0
ENSDARG00000006683	arhgef6	32.04	24.28	30.57	7.76	23.66	11.12	3.50283
ENSDARG00000006691	rpl12	923.87	1053.34	781.5	467.42	806.53	251.86	514.492
ENSDARG00000006712	wipf2b	44.29	38.43	35.97	19.68	34.59	10.53	11.5581
ENSDARG00000006719	specc1la	34.35	28.84	54.38	29.27	36.71	12.04	5.16737
ENSDARG00000006747	tmem178b	157.89	118.55	95.75	116.55	122.19	25.94	11.5147
ENSDARG00000006754	mllt3	28	17.17	20.3	20.06	21.38	4.64	6.48953
ENSDARG00000006757	klhl41b	0.2	0.37	0.28	0.21	0.27	0.08	0
ENSDARG00000006758	fam234b	30.56	26.36	25.21	15.99	24.53	6.14	7.09881
ENSDARG00000006760	slc24a3	0.85	0.48	0.49	0.42	0.56	0.2	0.544281
ENSDARG00000006766	snd1	316.48	206.93	289.09	150.35	240.71	76.13	57.1623
ENSDARG00000006773	elovl4a	8.09	10.54	7.5	3.07	7.3	3.11	3.22584
ENSDARG00000006775	cass4	0.6	0.95	0	0.62	0.54	0.4	0.330668
ENSDARG00000006782	rb1	13.31	19.35	22.4	12.04	16.78	4.92	4.54241
ENSDARG00000006786	copz2	75.17	69.34	80.19	106.63	82.83	16.47	36.8414
ENSDARG00000006791	arntl1a	61.35	37.61	44.53	36.58	45.02	11.44	18.6664
ENSDARG00000006797	nt5dc1	3.85	7.45	3.37	2.91	4.39	2.07	2.04481
ENSDARG00000006811	sult1st6	0.87	4.35	1.37	1.37	1.99	1.59	1.25117
ENSDARG00000006812	wdr26b	73.66	79.37	71.98	72.25	74.32	3.45	13.5212
ENSDARG00000006816	gtf2f2b	0.05	0.24	0	0	0.07	0.11	0
ENSDARG00000006818	urod	21.78	16.97	5.4	8.3	13.11	7.59	10.0713
ENSDARG00000006832	galnt9	1.92	3.84	0.98	0.75	1.87	1.41	0.310078
ENSDARG00000006837	mycn	17.57	19.72	14.34	12.04	15.92	3.4	6.43687
ENSDARG00000006838	eef1a2	0.18	0.44	0.07	0	0.17	0.19	0
ENSDARG00000006840	gnmt	6.96	15.71	9.78	14.66	11.78	4.12	4.68455
ENSDARG00000006848	si:ch211-219a4.6	24.91	25.64	17.67	18.02	21.56	4.3	3.07463
ENSDARG00000006849	asic2	2.12	1.8	2.7	1.99	2.15	0.39	0.634506
ENSDARG00000006859	nkain1	7.25	6.5	3.86	1.87	4.87	2.47	0.751113
ENSDARG00000006862	kifap3b	57.09	47.95	32.82	25.37	40.81	14.36	10.3553
ENSDARG00000006863	si:ch1073-349o24.2	3.04	3.37	2.03	4.11	3.14	0.86	0.623505
ENSDARG00000006865	glra4a	6.17	7.11	1.16	7.85	5.57	3.02	2.02141
ENSDARG00000006868	trh	0.09	0.07	0.07	0.04	0.07	0.02	0
ENSDARG00000006869	stx17	1.81	2.99	2.63	1.29	2.18	0.77	1.27264
ENSDARG00000006877	enpp4	0.62	0.68	0.18	0.66	0.53	0.24	0.516477
ENSDARG00000006878	phf21aa	17.1	26.08	19.74	30.31	23.31	6	3.98295
ENSDARG00000006889	mpped2a	41.64	29.93	35.27	34.05	35.22	4.85	11.2069
ENSDARG00000006891	kcns3a	0.02	0.27	0	0.54	0.21	0.25	0
ENSDARG00000006892	myo3b	22.09	19.86	18.23	27.4	21.9	4	5.74199
ENSDARG00000006894	oprk1	0.09	0.51	0	0	0.15	0.24	0
ENSDARG00000006896	lhx6	0.4	0.44	0.07	2.08	0.75	0.9	0.305349
ENSDARG00000006899	far1	1.92	2.18	0.18	3.4	1.92	1.33	0.718287
ENSDARG00000006900	impdh2	19.59	13.43	14.55	24.08	17.91	4.91	7.71597
ENSDARG00000006901	si:ch1073-459j12.1	0.9	2.01	0.14	0.12	0.79	0.89	0.2394
ENSDARG00000006911	wnt8b	0.02	0.75	0.04	0.12	0.23	0.35	0
ENSDARG00000006915	arl8ba	30.34	29.21	29.87	54.1	35.88	12.16	20.335
ENSDARG00000006921	lrp5	55.56	73.73	49.47	41.27	55.01	13.78	5.38768
ENSDARG00000006923	cacna1ab	0.98	1.33	2.66	0.79	1.44	0.85	0.114812
ENSDARG00000006924	fbxo38	25.2	26.08	26.26	34.46	28	4.33	4.29783
ENSDARG00000006939	tbx6l	0.05	0.31	0.04	0	0.1	0.14	0
ENSDARG00000006944	gdpd3b	2.01	2.89	3.44	0.62	2.24	1.23	1.83995
ENSDARG00000006963	cse1l	36.2	24.32	41.34	27.11	32.24	7.91	4.81797
ENSDARG00000006978	zak	11.22	11.66	11.57	7.89	10.59	1.81	3.17665
ENSDARG00000006981	ccdc113	4.41	2.69	0.88	7.72	3.93	2.92	3.49977
ENSDARG00000006983	celf3b	5.1	3.3	5.96	2.91	4.32	1.45	2.82152
ENSDARG00000006990	creld1b	8.01	3.74	1.82	5.98	4.89	2.69	4.09882
ENSDARG00000007009	hoxa11b	4.4	5.75	1.3	8.84	5.07	3.13	2.66489
ENSDARG00000007018	ms4a17a.6	0.04	0.34	0	0.08	0.11	0.15	0
ENSDARG00000007024	uox	0.13	0.1	1.4	0	0.41	0.67	0
ENSDARG00000007025	ttc9c	6.22	8.37	7.19	3.53	6.33	2.06	5.60747
ENSDARG00000007034	hnrpkl	290.37	177.89	460.86	651.36	395.12	206.67	98.5465
ENSDARG00000007040	tmigd1	0.27	3.33	1.51	2.28	1.85	1.29	1.03563
ENSDARG00000007045	cnot4a	4.03	5.2	1.37	2.41	3.25	1.7	1.14654
ENSDARG00000007065	mrps18b	52.01	54.82	61.04	19.18	46.76	18.77	41.854
ENSDARG00000007067	si:dkey-19a16.16	0.02	0.03	0	0	0.01	0.02	0
ENSDARG00000007077	si:dkey-145p14.5	5.48	7.14	1.79	4.4	4.7	2.25	0.830512
ENSDARG00000007080	rhcgl1	0.05	0.27	0	0.08	0.1	0.12	0
ENSDARG00000007081	pias4a	47	31.35	38.78	28.86	36.5	8.17	8.78654
ENSDARG00000007086	aqp10a	0	0.51	0	0.04	0.14	0.25	0
ENSDARG00000007092	xab2	17.22	9.52	14.76	6.31	11.95	4.95	4.13751
ENSDARG00000007097	her13	0.04	0.03	0	0.04	0.03	0.02	0
ENSDARG00000007098	itm2ba	338.95	277.46	452.27	403.47	368.04	76.16	198.141
ENSDARG00000007099	cx43.4	1.05	1.05	0.04	1.45	0.9	0.61	0.418625
ENSDARG00000007108	lipia	46.11	60.23	62.02	41.07	52.36	10.36	25.9983
ENSDARG00000007125	asb6	1.1	2.01	1.16	0.42	1.17	0.65	0.583975
ENSDARG00000007127	acat2	33.85	24.08	14.27	10.84	20.76	10.37	10.807
ENSDARG00000007129	slc6a16a	0.83	0.82	0	0.62	0.57	0.39	0.429216
ENSDARG00000007130	mrto4	0.98	2.52	2.38	2.49	2.09	0.75	1.88677
ENSDARG00000007135	cnot3a	45.84	33.09	49.93	20.35	37.3	13.39	8.77595
ENSDARG00000007136	gtf2h4	5.05	8.26	1.86	6.15	5.33	2.67	0.476045
ENSDARG00000007141	psmc3	133.33	103.89	97.44	49.12	95.94	34.91	51.6611
ENSDARG00000007149	l1cama	4.78	3.4	3.33	2.03	3.39	1.12	0.729012
ENSDARG00000007151	kcnk2b	0.9	0.82	0.14	0.79	0.66	0.35	0.680907
ENSDARG00000007169	itgb1bp1	47.11	42.13	44.91	28.24	40.6	8.49	29.4392
ENSDARG00000007171	aig1	0.87	1.67	0.39	0.17	0.77	0.66	0.532128
ENSDARG00000007172	plxna3	27.61	24.52	14.97	5.56	18.17	9.97	2.73106
ENSDARG00000007175	recql	20.53	19.18	10.03	8.47	14.55	6.18	4.1962
ENSDARG00000007179	sash1a	20.68	12.41	14.34	13.12	15.14	3.78	1.66563
ENSDARG00000007180	slc30a4	21.36	15.78	13.39	8.8	14.84	5.23	4.5566
ENSDARG00000007181	nadk2	8.5	8.98	9.12	3.86	7.61	2.52	3.78603
ENSDARG00000007184	zbtb16a	18.38	19.38	2	15.9	13.92	8.08	1.72447
ENSDARG00000007186	ppp1r8a	1.23	1.73	0.04	0	0.75	0.87	0.780759
ENSDARG00000007195	grm2b	0.16	0.14	0.18	0.12	0.15	0.02	0
ENSDARG00000007196	rae1	35.13	39.99	35.48	30.56	35.29	3.85	22.4568
ENSDARG00000007198	mta1	20.24	16.53	11.22	40.19	22.05	12.65	5.92427
ENSDARG00000007207	cnpy2	6.06	6.22	5.08	1.2	4.64	2.35	1.2543
ENSDARG00000007216	abce1	115.26	100.02	123.84	109.12	112.06	10.04	33.8582
ENSDARG00000007217	wdr55	3.29	5.51	7.64	5.48	5.48	1.78	0.947136
ENSDARG00000007219	actn1	90.18	81.99	108.59	66.39	86.79	17.57	19.8363
ENSDARG00000007220	ncam1b	1.03	2.01	0.04	0.5	0.89	0.85	0.248988
ENSDARG00000007221	pbk	0.36	1.02	0.04	0.08	0.38	0.45	0
ENSDARG00000007231	ryk	39.84	20.06	23	50.62	33.38	14.42	8.29086
ENSDARG00000007241	mycb	57.56	41.08	38.71	23.96	40.33	13.76	21.9744
ENSDARG00000007244	acp2	24.93	27.95	32.19	25.08	27.54	3.4	23.1812
ENSDARG00000007245	rundc3aa	0.29	0.95	0.07	0.37	0.42	0.38	0
ENSDARG00000007247	ric8a	4.07	5.88	45.2	13.25	17.1	19.15	6.71237
ENSDARG00000007250	use1	12.74	19.86	15.74	11.09	14.86	3.85	8.17756
ENSDARG00000007257	rab5ab	71.73	59.92	64.27	92.47	72.1	14.43	56.3465
ENSDARG00000007264	nipsnap2	21.85	23.46	15.85	19.64	20.2	3.3	23.4136
ENSDARG00000007271	mynn	5.75	6.29	1.33	3.32	4.17	2.29	1.31529
ENSDARG00000007275	si:ch211-251b21.1	3.8	7.48	7.61	4.19	5.77	2.06	2.65617
ENSDARG00000007276	ela3l	2.82	4.59	0.07	4.53	3	2.12	3.08612
ENSDARG00000007277	myf5	0.02	0.07	0.04	0	0.03	0.03	0
ENSDARG00000007278	ect2	0.71	2.65	0.46	1.12	1.23	0.98	0.103115
ENSDARG00000007279	yipf5	61.29	60.63	33.17	58.5	53.4	13.54	37.0975
ENSDARG00000007285	mrpl57	39.22	59.31	39.2	35.04	43.19	10.92	30.8753
ENSDARG00000007289	si:dkey-27j5.3	0	0.07	0.11	0.04	0.05	0.04	0
ENSDARG00000007294	aco2	208.77	196.56	223.42	73.62	175.59	68.86	50.4046
ENSDARG00000007302	sh3gl3b	10.55	11.39	15.01	11.38	12.08	1.99	3.80945
ENSDARG00000007315	tmpoa	18.81	18.33	13.5	10.84	15.37	3.86	5.80363
ENSDARG00000007320	rpl7	1245.28	1179.37	1041.2	885.67	1087.88	159.39	1048.14
ENSDARG00000007323	chmp4bb	324.15	267.47	247.82	616.32	363.94	171.34	204.341
ENSDARG00000007329	tbx16	0.52	0.85	1.68	0.62	0.92	0.53	0.20225
ENSDARG00000007344	tcap	0	0.1	0	0.08	0.05	0.05	0
ENSDARG00000007347	degs1	102.43	118.48	148.45	135.78	126.29	20.1	76.9479
ENSDARG00000007349	dmrt1	0.31	1.36	6.31	0.08	2.02	2.92	0.571962
ENSDARG00000007356	fgf20a	0.09	0.03	0.07	0	0.05	0.04	0
ENSDARG00000007358	cxcr3.1	0.11	0.17	0	0.04	0.08	0.07	0
ENSDARG00000007359	zgc:56596	27.53	35.71	25.42	34.17	30.71	5	36.7206
ENSDARG00000007362	sft2d1	28.19	31.08	35.31	23.17	29.44	5.1	11.3921
ENSDARG00000007366	AMDHD1	0.14	0.82	2.17	0.75	0.97	0.86	0.397827
ENSDARG00000007369	tcf7l1b	2.03	1.63	3.02	4.32	2.75	1.2	0.587172
ENSDARG00000007370	dysf	2.33	2.18	0.32	1.41	1.56	0.92	0.214862
ENSDARG00000007371	slc26a3.1	0.29	0.24	0.04	0	0.14	0.14	0
ENSDARG00000007377	odc1	199.07	145.75	190.95	147.32	170.77	28.19	32.9533
ENSDARG00000007382	ubtd1a	0.69	0.17	0.6	0.54	0.5	0.23	0
ENSDARG00000007383	kcnk6	1.34	1.36	3.26	0.21	1.54	1.27	0.486717
ENSDARG00000007385	cct7	429.69	235.23	430.84	171.24	316.75	133.66	142.541
ENSDARG00000007387	irf2a	18.45	31.59	14.69	28.98	23.43	8.14	9.50907
ENSDARG00000007396	rnd3b	0.22	0.1	0	0.04	0.09	0.09	0
ENSDARG00000007398	lrrk1	1.66	3.54	0.07	2.2	1.87	1.43	0.306377
ENSDARG00000007405	strap	66.03	39.69	57.43	18.1	45.31	21.2	24.7076
ENSDARG00000007406	phox2a	10.02	4.73	0.21	1.12	4.02	4.45	1.02897
ENSDARG00000007407	barx1	0.05	0.24	0	0	0.07	0.11	0
ENSDARG00000007409	ppifa	11.13	10.27	1.61	3.61	6.66	4.75	6.78927
ENSDARG00000007412	slc2a1b	2.89	4.62	0.46	4.36	3.08	1.91	1.57793
ENSDARG00000007413	arid2	49.68	31.56	37.9	20.39	34.88	12.24	5.41045
ENSDARG00000007418	chmp4c	27.7	25.47	42.14	75.03	42.59	22.86	35.5116
ENSDARG00000007421	ftcd	0.63	1.05	1.16	1.08	0.98	0.24	0.58637
ENSDARG00000007425	apol1	0	0.27	0.07	0	0.09	0.13	0
ENSDARG00000007429	ndor1	13.21	8.64	9.01	6.06	9.23	2.96	4.2979
ENSDARG00000007430	prdm12b	0.36	0.51	0.35	0.12	0.34	0.16	0
ENSDARG00000007436	avpr2aa	0.83	0.31	0	0.08	0.31	0.37	0
ENSDARG00000007438	ube2ib	82.75	74.85	57.75	59.79	68.78	12.03	55.1632
ENSDARG00000007443	fbxl18	2.88	8.57	0	8.06	4.88	4.14	1.90581
ENSDARG00000007444	ift81	6.21	10.68	5.65	12.54	8.77	3.38	2.34594
ENSDARG00000007449	slc25a39	32.38	30.57	22.02	20.39	26.34	6.01	11.7068
ENSDARG00000007461	srgap1a	3.42	4.8	1.93	5.77	3.98	1.67	1.06852
ENSDARG00000007465	tdrd1	0.38	0.75	0.14	0.12	0.35	0.29	0
ENSDARG00000007467	ifit10	0.07	0.44	0.11	0	0.15	0.2	0
ENSDARG00000007477	fbxo8	4.6	4.35	8.1	8.39	6.36	2.18	3.30887
ENSDARG00000007480	rpe65a	0.09	0.24	0	0	0.08	0.11	0
ENSDARG00000007485	epc2	52.06	34.93	32.01	39.99	39.75	8.85	12.8696
ENSDARG00000007490	adrb1	0.05	0.1	0.04	0.04	0.06	0.03	0
ENSDARG00000007494	st3gal8	21.53	27.1	23.98	29.31	25.48	3.43	13.0466
ENSDARG00000007496	ufl1	13.84	11.15	13.5	11.83	12.58	1.29	4.53068
ENSDARG00000007523	kmt2e	75.26	48.39	60.1	31.14	53.72	18.64	9.8327
ENSDARG00000007526	ndufs2	191.78	140.28	211.18	111.28	163.63	45.97	103.046
ENSDARG00000007531	zcchc9	5.77	7.62	9.29	11.29	8.49	2.36	4.7075
ENSDARG00000007534	itln1	0.04	0.51	0	0.04	0.15	0.24	0
ENSDARG00000007553	opn4.1	1.47	0.61	1.61	0.08	0.94	0.72	0.313575
ENSDARG00000007560	sema3bl	0.49	0.88	1.75	1.16	1.07	0.53	0.307695
ENSDARG00000007561	cdh23	0.99	1.87	0.28	1.08	1.06	0.65	0.109046
ENSDARG00000007566	appbp2	15.9	16.36	9.12	33.84	18.8	10.56	6.56916
ENSDARG00000007576	crybb1l1	0.58	0.82	0.18	0.37	0.49	0.27	0
ENSDARG00000007582	si:ch1073-155h21.1	0.2	0.48	0.11	0.04	0.21	0.19	0
ENSDARG00000007597	bloc1s4	15.54	10.98	9.71	10.92	11.79	2.57	8.70376
ENSDARG00000007601	zmynd8	13.53	17.68	13.43	13.08	14.43	2.18	2.16018
ENSDARG00000007603	stxbp2	116.14	138.04	184.08	89.52	131.94	40.02	52.2432
ENSDARG00000007614	wwox	2.91	5.85	3.44	3.03	3.81	1.38	2.42357
ENSDARG00000007624	gins1	7.51	6.84	6.66	4.19	6.3	1.45	5.16388
ENSDARG00000007630	mkrn2	0.8	1.26	0.11	0.12	0.57	0.56	0.27673
ENSDARG00000007639	cnot4b	39.94	25.4	24.72	18.23	27.07	9.17	6.00426
ENSDARG00000007654	nsfa	94.78	78.52	85.45	45.97	76.18	21.21	22.5529
ENSDARG00000007655	crybb1l3	0.11	0.03	0.07	0.04	0.06	0.03	0
ENSDARG00000007657	ccnh	12.55	11.77	22.79	18.31	16.36	5.19	12.3382
ENSDARG00000007663	amph	69.02	76.41	62.24	63.7	67.84	6.42	18.6424
ENSDARG00000007671	ghrb	6.19	5.17	2.42	8.8	5.64	2.64	1.52542
ENSDARG00000007678	ttyh3b	26.83	26.93	20.76	24.08	24.65	2.91	3.94316
ENSDARG00000007682	ppdpfa	32.45	24.83	15.11	22.55	23.73	7.14	18.3517
ENSDARG00000007691	cul1b	41.77	37.51	54.35	45.43	44.76	7.16	12.8581
ENSDARG00000007693	nfkbiab	179.53	297.7	244.35	336.08	264.41	67.95	49.4658
ENSDARG00000007697	fabp7a	11.67	7.24	16.34	3.53	9.7	5.54	11.6659
ENSDARG00000007708	nsa2	357.24	309.6	335.44	1040.47	510.69	353.72	440.169
ENSDARG00000007709	adamts8a	0.16	0.54	0.07	0.04	0.2	0.23	0
ENSDARG00000007711	rab3il1	1.09	1.36	0.18	0	0.66	0.67	0.485418
ENSDARG00000007715	lgsn	0.33	0.27	0.07	0	0.17	0.16	0
ENSDARG00000007720	sub1b	37.9	49.79	36.85	25.83	37.59	9.79	12.6364
ENSDARG00000007722	nudt8	8.63	4.86	1.86	4.36	4.93	2.8	3.06471
ENSDARG00000007723	efnb1	0.43	0.48	0.67	0.12	0.43	0.22	0
ENSDARG00000007727	rgl2	18.6	13.4	4.94	4.44	10.35	6.87	4.07214
ENSDARG00000007734	stn1	8.21	8.81	9.78	5.4	8.05	1.88	5.35616
ENSDARG00000007737	zyg11	59.86	40.16	69.98	38.37	52.09	15.4	13.6934
ENSDARG00000007739	atp1a1a.2	0.16	1.9	0.46	1.37	0.97	0.81	0.302305
ENSDARG00000007743	il15l	1.63	4.49	4.28	14.62	6.25	5.73	1.98532
ENSDARG00000007744	tsr1	16.43	13.43	12.76	5.48	12.03	4.64	4.51888
ENSDARG00000007745	uqcrfs1	385.84	345.21	337.79	214.05	320.72	74.18	81.0339
ENSDARG00000007751	lmnl3	15.83	8.47	7.43	5.23	9.24	4.6	1.35955
ENSDARG00000007753	cpne2	35.4	46.66	48.25	54.06	46.09	7.8	12.6735
ENSDARG00000007755	wdr61	25.67	27.72	28.08	28.15	27.41	1.17	20.4891
ENSDARG00000007760	spg21	40.72	33.4	76.72	50.82	50.41	18.93	35.5698
ENSDARG00000007764	klhdc10	16.95	13.77	5.26	16.65	13.16	5.46	4.31151
ENSDARG00000007769	sult5a1	0.02	0.65	1.02	0.54	0.56	0.41	0.505522
ENSDARG00000007774	vash2	24.78	16.6	14.02	52.77	27.04	17.76	4.86327
ENSDARG00000007783	blk	0.24	0.37	0.07	0.12	0.2	0.13	0
ENSDARG00000007786	tmx2b	109.01	128.58	141.37	77.52	114.12	27.79	33.1031
ENSDARG00000007787	zgc:112965	0.07	0.1	0	0	0.04	0.05	0
ENSDARG00000007788	atp2b1b	16.63	10.98	12.52	7.14	11.82	3.92	2.2276
ENSDARG00000007791	ppp2r1ba	272.82	247.64	177.2	196.03	223.42	44.4	77.4221
ENSDARG00000007795	cst3	445.64	564.38	911.72	732.74	663.62	203.05	396.078
ENSDARG00000007804	gas6	0.36	1.05	1.05	0.04	0.63	0.51	0.379573
ENSDARG00000007807	cyth3a	4.94	6.5	4.49	6.52	5.61	1.05	1.83377
ENSDARG00000007808	zdhhc16a	8.95	14.86	8.91	9.05	10.44	2.95	3.44437
ENSDARG00000007812	sp3b	22.96	10.34	12.52	13.58	14.85	5.57	3.20743
ENSDARG00000007813	rnpepl1	28.94	23.57	39.02	21.92	28.36	7.71	4.64624
ENSDARG00000007818	palm1b	46.37	28.57	34.15	33.8	35.72	7.54	13.0604
ENSDARG00000007823	atf3	1468.52	1079.15	1628.71	1907.49	1520.97	345.91	563.65
ENSDARG00000007824	camta1b	16.25	15.34	24.16	17.81	18.39	3.98	1.88895
ENSDARG00000007825	map2k1	28.66	40.74	35.13	29.07	33.4	5.72	15.7816
ENSDARG00000007836	ctsla	946.81	560.64	553.88	525.84	646.79	200.58	310.899
ENSDARG00000007842	MCHR2	0.04	0.17	0.07	0.08	0.09	0.06	0
ENSDARG00000007856	rtn4rl1a	0.42	0.41	0	0.46	0.32	0.21	0
ENSDARG00000007863	tra2a	157.04	114.23	116.9	107.34	123.88	22.48	34.7177
ENSDARG00000007864	pimr195	0.05	0.14	0	0	0.05	0.06	0
ENSDARG00000007867	dazap2	171.34	132.53	157.22	172.44	158.38	18.58	70.57
ENSDARG00000007869	ehd3	1.92	1.73	0.11	1.66	1.35	0.84	0.373482
ENSDARG00000007885	fancl	0.16	0.54	0.07	0.04	0.2	0.23	0
ENSDARG00000007886	slc35b2	9.03	17.07	21.39	19.02	16.63	5.36	5.12372
ENSDARG00000007891	meox1	0.07	0.65	0	0.66	0.35	0.36	0
ENSDARG00000007892	pdcd2	0.18	0.37	0	0.75	0.33	0.32	0
ENSDARG00000007901	crnkl1	28.55	12.51	19.18	21.97	20.55	6.64	8.86528
ENSDARG00000007906	lrp2b	2.33	4.18	2.35	6.85	3.93	2.13	0.279942
ENSDARG00000007912	si:ch211-196i2.1	3.18	4.45	4.73	3.24	3.9	0.81	0.66276
ENSDARG00000007916	xpnpep3	3.87	3.77	3.61	3.94	3.8	0.14	1.87969
ENSDARG00000007918	ttc27	19.81	13.77	12.2	9.22	13.75	4.46	3.55752
ENSDARG00000007923	ptpn1	74.44	58.32	67.81	53.02	63.4	9.57	20.5805
ENSDARG00000007941	hmx4	9.82	11.56	3.72	4.82	7.48	3.8	4.75019
ENSDARG00000007943	gabpb2a	22.22	24.18	22.93	7.64	19.24	7.78	4.3739
ENSDARG00000007944	lhx1b	0.09	0.1	0	0	0.05	0.06	0
ENSDARG00000007950	itga11b	0.42	1.39	0.39	0.25	0.61	0.53	0.223223
ENSDARG00000007955	iars	33.32	18.53	40.15	12.87	26.22	12.67	6.58009
ENSDARG00000007959	hibadhb	20.41	38.9	11.01	22.92	23.31	11.59	9.93589
ENSDARG00000007960	hnrnpaba	775.85	503.1	591.53	669.96	635.11	115.97	134.204
ENSDARG00000007971	cks1b	0	1.46	1.4	0	0.72	0.83	1.09034
ENSDARG00000007975	fth1b	16.43	15.24	27.03	13.2	17.97	6.18	11.2184
ENSDARG00000007976	si:ch211-220f16.2	34.41	38.87	46.88	41.36	40.38	5.2	3.98897
ENSDARG00000007982	onecut1	162.51	101.17	78.43	78.68	105.2	39.66	56.5651
ENSDARG00000007988	masp2	0.34	0.58	0.35	0.12	0.35	0.19	0
ENSDARG00000007989	nedd8	41.37	58.63	34.99	58.59	48.4	12.08	73.463
ENSDARG00000007990	wt1b	0.11	0.44	0.25	0.04	0.21	0.18	0
ENSDARG00000007996	pou2f1b	48.77	51.49	44.67	60.17	51.27	6.56	9.42707
ENSDARG00000008010	zgc:194189	1.05	1.02	0.11	0.08	0.56	0.54	1.16252
ENSDARG00000008014	nudt17	20.7	11.39	17.57	15.4	16.26	3.91	9.52136
ENSDARG00000008019	mxg	0.04	0.41	0	0.08	0.13	0.19	0
ENSDARG00000008020	med31	25.76	27.48	34.96	37.74	31.48	5.77	35.6245
ENSDARG00000008022	kif18a	0.42	0.65	0.18	1.7	0.73	0.67	0.313085
ENSDARG00000008026	fam129bb	6.13	7.14	3.51	11.54	7.08	3.35	1.26426
ENSDARG00000008029	mep1a.2	0.14	0.14	0.11	0.17	0.14	0.03	0
ENSDARG00000008030	myl9b	0.47	1.22	1.65	0.21	0.89	0.67	0.338496
ENSDARG00000008032	sart3	34.93	25.51	38.18	23.17	30.45	7.24	6.31636
ENSDARG00000008034	skib	1.97	1.29	8.1	0.83	3.05	3.4	0.843246
ENSDARG00000008049	si:dkey-42i9.4	306.62	324.5	254.41	370.3	313.96	47.91	363.344
ENSDARG00000008060	scara3	0.14	0.88	0.07	0.08	0.3	0.39	0
ENSDARG00000008068	tma16	3.93	8.71	4.94	6.93	6.13	2.13	2.76374
ENSDARG00000008075	illr4	0.81	1.39	2.84	0.33	1.35	1.09	1.01514
ENSDARG00000008095	olfcd1	0	0.2	0	0	0.05	0.1	0
ENSDARG00000008097	srsf9	53.93	41.28	40.71	12.04	36.99	17.72	23.9551
ENSDARG00000008098	ifit9	0.02	0.34	0	0	0.09	0.17	0
ENSDARG00000008100	slc7a10a	6.31	5.95	3.09	5.73	5.27	1.48	1.65443
ENSDARG00000008105	mettl2a	12.01	13.87	12.55	6.23	11.17	3.38	7.46458
ENSDARG00000008107	src	3.8	4.49	2.14	2.82	3.31	1.04	0.979067
ENSDARG00000008119	si:ch211-195d17.2	28.42	28.33	19.53	17.77	23.51	5.66	12.4921
ENSDARG00000008127	pcdh15b	0.94	3.43	0.07	0.79	1.31	1.47	0.16569
ENSDARG00000008131	sox1b	0.07	0.41	0.11	0.04	0.16	0.17	0
ENSDARG00000008133	foxl1	5.01	3.71	11.64	9.18	7.38	3.67	3.76089
ENSDARG00000008140	kcnab1a	1.36	2.89	1.16	1.41	1.7	0.8	0.702409
ENSDARG00000008141	rbl1	2.97	5.54	7.4	1.87	4.44	2.5	1.16455
ENSDARG00000008142	stxbp3	65.51	63.12	65.32	27.53	55.37	18.59	18.9245
ENSDARG00000008153	serinc5	31.41	32.75	34.61	43.93	35.67	5.66	7.36732
ENSDARG00000008155	sms	71.39	50.26	46.35	38.91	51.73	13.93	26.0633
ENSDARG00000008164	btr33	91.65	86.07	90.99	73.74	85.61	8.29	24.3233
ENSDARG00000008165	caspa	0.34	0.78	0.04	0.04	0.3	0.35	0
ENSDARG00000008170	dbnla	0.05	0.24	0	0.08	0.09	0.1	0
ENSDARG00000008174	hoxb1a	0.05	0	0	0	0.01	0.03	0
ENSDARG00000008182	si:ch73-111e15.1	0	0.1	0.11	0.08	0.07	0.05	0
ENSDARG00000008184	mia3	37.36	38.02	23.53	46.09	36.25	9.36	5.01721
ENSDARG00000008186	syk	32.47	26.42	27.52	25.79	28.05	3.03	5.26312
ENSDARG00000008188	sf1	203.77	153.24	196.52	133.08	171.65	34.05	57.2152
ENSDARG00000008191	tmeff1a	1.45	1.36	0.14	1.29	1.06	0.62	0.697028
ENSDARG00000008192	pank1a	3.24	3.2	1.16	1.58	2.29	1.08	0.704386
ENSDARG00000008200	ugp2b	122.69	126.51	142.28	264.33	163.95	67.45	23.4103
ENSDARG00000008203	pax1a	0.02	0.17	0	0	0.05	0.08	0
ENSDARG00000008209	myt1la	1.88	2.58	0.25	2.33	1.76	1.05	0.483076
ENSDARG00000008212	kcnk13a	13.71	22.48	17.71	27.78	20.42	6.08	10.0647
ENSDARG00000008218	znf410	18.78	20.2	17.88	10.63	16.87	4.27	5.68902
ENSDARG00000008219	crygm4	0.4	0.34	0	0.08	0.21	0.19	0
ENSDARG00000008224	vps35	83.61	63.19	78.4	41.81	66.75	18.75	14.5
ENSDARG00000008235	cog5	22.47	23.36	35.52	13.91	23.81	8.89	6.26235
ENSDARG00000008237	sars	146.68	101.82	99.37	87.28	108.79	26.05	46.015
ENSDARG00000008238	manba	5.01	7.75	5.47	4.36	5.65	1.48	0.771036
ENSDARG00000008239	mocs3	15.76	11.29	18.16	15.32	15.13	2.85	8.69872
ENSDARG00000008243	cct8	270.96	146.23	252.76	151.85	205.45	65.6	32.2678
ENSDARG00000008247	vezf1a	3.93	4.08	5.72	0.75	3.62	2.08	2.71808
ENSDARG00000008249	ptchd4	0.18	1.05	0.11	1.12	0.62	0.55	0.217405
ENSDARG00000008255	cnot6a	71.06	70.16	44.74	124.15	77.53	33.39	18.2243
ENSDARG00000008263	mfsd4ab	0.14	0.34	0.04	0.04	0.14	0.14	0
ENSDARG00000008275	klhl24b	74.14	36.39	85.73	105.51	75.44	29.08	11.8388
ENSDARG00000008278	rcor2	25.63	15.03	26.72	10.84	19.56	7.85	5.86885
ENSDARG00000008279	map2k7	4.03	1.7	0.88	1.49	2.03	1.38	1.40482
ENSDARG00000008287	fam114a1	32.54	19.42	19.99	16.07	22	7.24	9.68787
ENSDARG00000008292	eif2s3	391.64	235.57	291.79	214.75	283.44	79.14	130.236
ENSDARG00000008305	hand2	1.36	0.24	0.07	0.21	0.47	0.6	0
ENSDARG00000008306	rdh5	0.11	0.85	0.14	1.58	0.67	0.7	0.244011
ENSDARG00000008310	ip6k2a	156.99	128.82	178.5	90.35	138.67	38.1	49.8137
ENSDARG00000008322	ambra1a	2.28	4.62	1.61	1.2	2.43	1.53	0.353937
ENSDARG00000008329	asic1a	5.32	7.96	8.34	8.18	7.45	1.43	2.06988
ENSDARG00000008333	znfl2a	1.18	0.41	0.6	1.08	0.81	0.37	0.86962
ENSDARG00000008363	mcl1b	143.57	146.47	414.4	439.97	286.1	163.25	155.749
ENSDARG00000008370	csnk1da	62.58	41.42	54.17	52.36	52.63	8.7	14.546
ENSDARG00000008372	spred2b	20.5	15.58	9.22	8.76	13.51	5.6	4.62477
ENSDARG00000008377	epn2	71.78	77.16	67.95	50.53	66.86	11.52	7.9694
ENSDARG00000008380	brd7	44.45	36.73	36.43	40.07	39.42	3.74	18.7946
ENSDARG00000008383	arpc1a	319.03	246.14	305.43	207.07	269.42	52.24	159.603
ENSDARG00000008384	hdac6	11.7	11.56	34.71	4.73	15.68	13.1	3.78246
ENSDARG00000008388	mmp14b	4.54	3.67	4.84	3.4	4.11	0.68	0.895089
ENSDARG00000008395	snupn	19.68	19.32	17.99	14.28	17.82	2.47	3.39172
ENSDARG00000008396	ftr24	1.37	0.78	0.84	0.17	0.79	0.49	0.5235
ENSDARG00000008398	cacna1c	15.58	18.77	12.59	20.6	16.88	3.54	2.48334
ENSDARG00000008403	phospho1	0.85	1.29	0.35	0.08	0.64	0.54	0.477089
ENSDARG00000008407	tspan7b	395.62	409.55	469.59	668.8	485.89	126.09	168.265
ENSDARG00000008413	atp11a	45.23	35.3	25.46	31.47	34.36	8.3	3.06537
ENSDARG00000008414	exoc3l2a	0	0.92	0.07	0	0.25	0.45	0
ENSDARG00000008433	unc45b	0.07	1.26	2.14	0.25	0.93	0.96	0.261068
ENSDARG00000008434	bcl2l1	52.82	44.31	43.58	115.97	64.17	34.79	29.1445
ENSDARG00000008439	atxn10	1.09	1.8	9.57	5.44	4.47	3.9	2.33182
ENSDARG00000008447	fkbp4	137.83	92.06	242.74	227.83	175.11	72.2	75.2096
ENSDARG00000008450	pcolce2a	0.18	0.95	0.18	0.25	0.39	0.38	0
ENSDARG00000008454	cpeb1b	0.54	0.92	0.42	0.33	0.55	0.26	0.280216
ENSDARG00000008457	faah2a	9.66	16.36	17.46	13.91	14.35	3.46	5.95793
ENSDARG00000008461	anapc5	6.04	4.83	4.45	6.56	5.47	0.99	1.19901
ENSDARG00000008472	apex2	14.78	8.2	7.85	9.43	10.06	3.22	2.9526
ENSDARG00000008473	asb14a	0.07	0.48	0.25	0.29	0.27	0.17	0
ENSDARG00000008480	trmt61a	4.02	6.02	2.14	2.03	3.55	1.88	1.45063
ENSDARG00000008485	lrp3	9.35	5.65	7.82	5.44	7.06	1.87	1.52084
ENSDARG00000008487	dmd	11.49	15.24	10.66	12.5	12.47	1.99	0.989961
ENSDARG00000008490	ltv1	31.24	22.85	34.12	18.48	26.67	7.26	12.5349
ENSDARG00000008491	si:ch211-107o10.3	24.89	38.36	29.03	41.94	33.56	7.93	7.70297
ENSDARG00000008494	myl6	27.43	35.33	32.01	15.11	27.47	8.85	9.52933
ENSDARG00000008502	pno1	48.59	47.98	51.12	45.72	48.35	2.22	39.3165
ENSDARG00000008503	glcci1a	70.41	59.1	32.78	30.23	48.13	19.77	17.5795
ENSDARG00000008540	sox21b	0	0.03	0	0.04	0.02	0.02	0
ENSDARG00000008541	chia.4	4.88	4.62	0.84	4.4	3.69	1.91	1.74912
ENSDARG00000008542	yod1	23.86	11.97	29.66	15.45	20.24	8.03	4.71471
ENSDARG00000008548	arhgap12a	105.45	82.98	90.85	128.55	101.96	20.03	25.8207
ENSDARG00000008551	pole3	42.48	21.83	44.07	32.01	35.1	10.34	27.4336
ENSDARG00000008553	zgc:136872	111.98	121.3	138.11	95.96	116.84	17.63	45.9252
ENSDARG00000008560	brap	4	5.27	2.95	2.49	3.68	1.24	2.01801
ENSDARG00000008568	slc25a24	68.51	46.56	38.01	31.97	46.26	15.99	18.709
ENSDARG00000008573	fam20b	27.43	20.71	34.92	19.31	25.59	7.16	8.79495
ENSDARG00000008575	lyst	8.81	6.22	2.35	3.28	5.17	2.94	0.625505
ENSDARG00000008592	mtmr8	7.71	12.75	6.24	8.93	8.91	2.79	2.52407
ENSDARG00000008593	nbas	12.41	17.38	12.59	14.24	14.15	2.3	1.89391
ENSDARG00000008623	cops3	38.71	33.53	37.8	36.95	36.75	2.26	29.0467
ENSDARG00000008637	mttp	98.21	104.91	75.84	74.28	88.31	15.56	17.9503
ENSDARG00000008639	kifap3a	31.69	32.41	42.67	30.35	34.28	5.66	9.32887
ENSDARG00000008660	coro1b	38.17	35.47	35.13	37.79	36.64	1.56	8.10029
ENSDARG00000008662	fign	0.6	1.8	2.07	0.46	1.23	0.82	0.15373
ENSDARG00000008678	snx3	100.57	127.19	64.58	94.17	96.63	25.7	51.0197
ENSDARG00000008697	epas1a	0.74	1.46	0.21	1.2	0.9	0.55	0.141475
ENSDARG00000008703	apeh	6.73	9.25	4.8	6.81	6.9	1.82	3.13071
ENSDARG00000008706	paip2b	46.09	30.78	45.97	31.27	38.53	8.67	21.4368
ENSDARG00000008720	lmo3	2.1	1.56	0.11	5.07	2.21	2.08	0.579411
ENSDARG00000008723	prkcba	1.45	1.39	0.18	0.62	0.91	0.62	0.330996
ENSDARG00000008727	ranbp3a	1.65	2.11	3.58	1.79	2.28	0.89	1.00799
ENSDARG00000008732	zgc:66479	0.16	1.39	0.7	0.71	0.74	0.5	0.421978
ENSDARG00000008735	atp6ap2	428.19	486.34	379.06	434.2	431.94	43.87	198.806
ENSDARG00000008740	esf1	5.19	5.48	11.01	6.06	6.93	2.74	2.46709
ENSDARG00000008748	ube2na	182.7	189.42	97.51	133.58	150.8	43.38	84.201
ENSDARG00000008757	entpd6	15.61	15.07	15.67	30.39	19.19	7.48	11.3403
ENSDARG00000008765	tmed5	0.24	1.26	3.93	1.25	1.67	1.58	0.836201
ENSDARG00000008767	tle2b	3.85	3.6	3.47	2.41	3.33	0.64	0.852583
ENSDARG00000008772	cacng1a	0.27	0.48	0.11	0	0.21	0.21	0
ENSDARG00000008784	prpf4ba	5.01	4.69	6.21	5.02	5.23	0.67	1.58727
ENSDARG00000008785	dldh	179.77	108.62	160.55	113.07	140.5	35.18	77.5917
ENSDARG00000008788	camk1gb	1.28	1.19	0.14	0.25	0.72	0.6	0.192784
ENSDARG00000008790	actr3b	1.63	1.05	0.42	2.99	1.52	1.09	1.2342
ENSDARG00000008796	her5	0.02	0.03	0	0.04	0.02	0.02	0
ENSDARG00000008803	marcksb	82.93	46.59	53.61	41.31	56.11	18.57	13.6546
ENSDARG00000008805	orc3	3.29	4.05	3.82	1.87	3.26	0.98	1.19824
ENSDARG00000008807	bokb	0.52	0.95	0.04	0.75	0.56	0.39	0.663309
ENSDARG00000008808	eml2	531.12	468.58	459.1	331.68	447.62	83.64	73.7894
ENSDARG00000008811	cmtm3	4.52	3.13	5.68	6.56	4.97	1.49	2.93529
ENSDARG00000008816	glud1a	7.15	12.92	17.5	6.44	11	5.21	4.43604
ENSDARG00000008818	hsf1	8.83	6.02	3.09	4.11	5.51	2.52	1.49022
ENSDARG00000008829	chga	109.25	73.18	50.66	88.28	80.34	24.7	46.0199
ENSDARG00000008832	neu1	5.07	3.74	6.1	4.53	4.86	0.99	3.05909
ENSDARG00000008835	A2ML1 (1 of many)	0.09	0.17	0.11	0	0.09	0.07	0
ENSDARG00000008840	hmbsa	22.87	23.12	21.39	19.76	21.79	1.55	8.46943
ENSDARG00000008849	ptprq	0.29	1.63	0.42	0.04	0.6	0.71	0.139425
ENSDARG00000008852	elp4	11.13	10.47	6.35	7.68	8.91	2.27	1.23335
ENSDARG00000008858	cyp7b1	0.4	1.22	0.91	1.12	0.91	0.37	0.58637
ENSDARG00000008859	mylipa	46.78	47.37	110.17	47.13	62.86	31.54	24.2534
ENSDARG00000008861	tfap2e	0.65	0.92	2.1	1.04	1.18	0.64	0.278579
ENSDARG00000008866	cabp4	0.02	0.14	0	0.17	0.08	0.08	0
ENSDARG00000008867	rap1b	434.54	310.18	417.98	1387.01	637.43	502.76	220.697
ENSDARG00000008880	usp28	0.14	0.99	0.21	0.12	0.37	0.41	0
ENSDARG00000008884	hprt1	62.32	71.35	74.3	86.2	73.54	9.86	20.707
ENSDARG00000008886	msx1b	0.29	0.1	0.04	0	0.11	0.13	0
ENSDARG00000008890	ctns	9.32	10.95	16.37	13.49	12.53	3.08	8.40577
ENSDARG00000008904	smarca2	15.16	19.38	27.52	33.22	23.82	8.1	3.83316
ENSDARG00000008906	si:ch211-241e1.5	1.03	2.92	3.68	1.25	2.22	1.29	1.09511
ENSDARG00000008912	slc8a2a	0.34	0.65	2.42	0.12	0.88	1.05	0.372787
ENSDARG00000008920	mrpl53	40.34	33.91	35.27	26.49	34	5.72	85.9387
ENSDARG00000008931	renbp	17.02	13.91	8.45	21.18	15.14	5.36	7.94812
ENSDARG00000008936	sec11a	187.96	327.49	151.61	197.36	216.1	76.83	217.945
ENSDARG00000008946	ccdc127b	4.14	4.93	5.43	2.66	4.29	1.21	3.48454
ENSDARG00000008947	rtf1	82.53	49.24	70.54	36.79	59.78	20.6	19.2364
ENSDARG00000008948	zgc:123275	0.63	0.51	0.04	0	0.29	0.32	0
ENSDARG00000008953	pofut1	11.23	11.6	11.04	3.74	9.4	3.78	5.81562
ENSDARG00000008966	tbl1xr1b	86.15	63.66	83.55	99.99	83.34	14.97	13.8485
ENSDARG00000008969	fgb	0.11	0.48	0.04	0	0.15	0.22	0
ENSDARG00000008976	mdn1	26.74	25.03	11.15	22.26	21.29	7.01	1.18494
ENSDARG00000008979	golga1	64.98	43.5	46.35	52.07	51.72	9.53	11.5407
ENSDARG00000008982	casq2	0.31	0.88	0.63	0.33	0.54	0.27	0.350221
ENSDARG00000008983	sh3glb2a	3.18	3.33	5.4	5.02	4.24	1.14	1.74607
ENSDARG00000008986	e2f7	4.38	6.09	8.41	1.45	5.08	2.93	1.41215
ENSDARG00000009001	pdia6	154.01	127.63	178.82	122.95	145.85	25.88	71.0088
ENSDARG00000009014	col11a1b	12.97	10.47	6.45	14.82	11.18	3.62	1.2967
ENSDARG00000009018	rhbg	0.02	0.48	0.04	0.79	0.33	0.37	0
ENSDARG00000009020	cnr1	0.16	0.24	0.11	0.29	0.2	0.08	0
ENSDARG00000009021	chrna1	0.51	0.75	0	0	0.31	0.38	0
ENSDARG00000009023	ankrd28b	31.39	34.31	31.42	47.17	36.07	7.52	5.36454
ENSDARG00000009026	ank2a	20.01	14.04	8.24	16.48	14.69	4.95	1.03232
ENSDARG00000009031	tnikb	25.44	24.62	32.71	31.76	28.63	4.19	4.25679
ENSDARG00000009040	si:ch73-141c7.1	53.29	104.23	78.08	110.2	86.45	26.14	58.3991
ENSDARG00000009046	nphp1	10.06	11.9	15.71	6.52	11.05	3.83	4.56289
ENSDARG00000009074	cbr4	7.91	8.13	2.63	9.18	6.96	2.94	5.13299
ENSDARG00000009087	cd74a	0.43	0.37	0	0.12	0.23	0.21	0
ENSDARG00000009094	gata2b	0	0.34	0.07	0	0.1	0.16	0
ENSDARG00000009106	serinc1	278.12	268.52	190.74	107.96	211.34	79.25	73.2051
ENSDARG00000009113	pigc	14.76	11.22	10.31	7.81	11.02	2.88	6.91165
ENSDARG00000009123	sele	0.09	1.09	0.11	0.08	0.34	0.5	0
ENSDARG00000009131	slc10a4	0.13	0.37	0.07	0	0.14	0.16	0
ENSDARG00000009133	myo1eb	1.05	3.6	8.7	6.81	5.04	3.39	1.24494
ENSDARG00000009134	hlx1	0.22	0.41	1.26	0.46	0.59	0.46	0.672218
ENSDARG00000009136	tp53bp2a	60.26	28.46	45.3	44.06	44.52	12.99	9.25077
ENSDARG00000009142	ppp1r13bb	29.9	30.67	41.2	21.34	30.78	8.13	4.34579
ENSDARG00000009153	pla2g1b	0.96	0.65	0.07	0	0.42	0.46	0
ENSDARG00000009160	kmo	41.01	58.12	54.38	52.57	51.52	7.38	24.5049
ENSDARG00000009161	ftr55	1.14	0.37	0	0.04	0.39	0.53	0
ENSDARG00000009169	mob1ba	56.82	66.89	51.12	32.76	51.9	14.33	22.5026
ENSDARG00000009170	ctr9	37.1	21.08	27	36.29	30.37	7.7	7.75316
ENSDARG00000009178	zfand1	10.04	9.49	7.26	9.09	8.97	1.21	8.31033
ENSDARG00000009194	col16a1	0.51	2.11	0.14	1.04	0.95	0.86	0.164007
ENSDARG00000009196	anxa3a	0.05	0.2	0.04	0.04	0.08	0.08	0
ENSDARG00000009208	prkcda	41.46	35.91	59.11	44.14	45.16	9.92	15.489
ENSDARG00000009209	slc9a6a	129.31	119.2	114.37	137.48	125.09	10.34	15.1436
ENSDARG00000009212	ppiaa	1576.25	1334.44	1148.99	1222.46	1320.53	186.76	728.503
ENSDARG00000009214	mfsd13a	81.75	68.35	73.28	23.29	61.67	26.18	14.5778
ENSDARG00000009215	CLDN4 (1 of many)	7.2	8.37	11.92	8.64	9.03	2.03	8.37212
ENSDARG00000009217	tom1l2	8.45	8.16	2.88	4.48	5.99	2.75	3.1542
ENSDARG00000009218	mars2	3.76	4.69	17.11	3.65	7.31	6.55	3.38971
ENSDARG00000009242	fev	668.07	1045.38	830.41	744.74	822.15	162.92	510.085
ENSDARG00000009250	etfb	172.66	142.29	166.76	174.23	163.98	14.82	118.266
ENSDARG00000009252	napepld	11.25	13.81	14.02	16.19	13.82	2.02	7.90805
ENSDARG00000009253	rtraf	38.46	65.43	38.81	51.2	48.48	12.76	20.88
ENSDARG00000009262	si:dkey-97m3.1	0.13	0.48	0.32	0	0.23	0.21	0
ENSDARG00000009266	uevld	17.37	19.45	19.42	17.61	18.46	1.13	9.04912
ENSDARG00000009267	zgc:136439	0	0	0	0	0	0	0
ENSDARG00000009273	ppm1da	32.09	12.17	23.91	18.77	21.74	8.41	8.90078
ENSDARG00000009280	smyd1a	0.18	0.95	0.28	0.17	0.39	0.37	0
ENSDARG00000009281	dnm1b	3.73	4.93	1.16	4.4	3.55	1.67	1.305
ENSDARG00000009285	rpl15	1375.75	1700.19	1128.51	741.21	1236.42	404.71	354.688
ENSDARG00000009299	dusp8a	45.21	33.63	27.98	72.62	44.86	19.85	13.2204
ENSDARG00000009311	pvalb6	2.51	1.09	6.31	2.12	3.01	2.28	1.88855
ENSDARG00000009313	zgc:63831	6.35	8.09	8.66	7.72	7.71	0.98	3.07861
ENSDARG00000009315	clgn	19.57	12.96	11.4	14.53	14.61	3.55	5.07916
ENSDARG00000009336	aif1l	22.54	22.38	14.06	22.26	20.31	4.17	7.96604
ENSDARG00000009341	nrap	0.31	1.16	0.14	0.33	0.48	0.46	0
ENSDARG00000009342	txndc5	73.52	73.39	66.51	55.85	67.32	8.32	20.801
ENSDARG00000009346	caprin1a	76.32	57.17	58.03	180.83	93.09	59.16	27.4107
ENSDARG00000009350	atg3	72.22	79	99.96	75.53	81.68	12.5	48.1105
ENSDARG00000009351	fgf6a	0.07	0.34	0.21	0	0.16	0.15	0
ENSDARG00000009372	diras1b	0	0.24	0.04	0	0.07	0.11	0
ENSDARG00000009386	si:ch211-222n4.6	0.14	0.41	0	0.21	0.19	0.17	0
ENSDARG00000009387	robo4	4.54	7.35	4.87	21.09	9.46	7.85	0.74579
ENSDARG00000009390	npl	35.02	23.26	49.02	48	38.83	12.18	17.0838
ENSDARG00000009401	vcanb	0.22	0.37	0.6	0.12	0.33	0.21	0
ENSDARG00000009402	si:ch211-210b2.2	0.76	0.37	0.42	0	0.39	0.31	0
ENSDARG00000009418	mef2cb	0.69	0.95	0.21	0.96	0.7	0.35	0.140917
ENSDARG00000009430	tmem30c	170.21	166.87	176.33	117.22	157.66	27.24	34.5074
ENSDARG00000009436	ubxn7	17.2	15.27	17.67	13.16	15.83	2.06	6.21697
ENSDARG00000009438	myog	0.14	0.54	0.21	0.17	0.27	0.19	0
ENSDARG00000009443	zgc:92137	0.13	0.71	0.07	0.04	0.24	0.32	0
ENSDARG00000009447	atp5mc3b	762.63	1069.66	632.8	687.98	788.27	194.99	758.399
ENSDARG00000009459	slc35e4	6.96	4.76	5.12	1.66	4.63	2.2	2.17878
ENSDARG00000009466	rgs9bp	0.05	0.07	0.04	0	0.04	0.03	0
ENSDARG00000009470	hnf1a	43.04	41.83	42.81	50.28	44.49	3.9	14.8737
ENSDARG00000009471	nid2b	0.63	1.29	0.32	0.66	0.73	0.41	0.244966
ENSDARG00000009472	med19b	18.38	15.1	18.9	15.53	16.98	1.94	14.457
ENSDARG00000009473	ppardb	33.36	25.17	42.85	30.98	33.09	7.36	6.83443
ENSDARG00000009477	prkar2ab	0.33	0.85	0.28	0.33	0.45	0.27	0
ENSDARG00000009480	pdcl	192.94	159.9	194.03	52.36	149.81	66.87	43.658
ENSDARG00000009482	slc38a8a	0.07	0.14	0.04	0.08	0.08	0.04	0
ENSDARG00000009484	arf1	373.97	251.28	316.3	259.6	300.29	56.99	58.9593
ENSDARG00000009488	gipc2	94.36	97.36	120.51	124.32	109.14	15.46	61.4657
ENSDARG00000009493	MAP3K13	1.27	2.01	4.42	3.28	2.74	1.39	0.880844
ENSDARG00000009494	xrcc1	12.28	10.78	31.35	17.69	18.02	9.36	3.69879
ENSDARG00000009499	syne1a	17.49	15	21.49	20.89	18.72	3.04	0.705484
ENSDARG00000009505	prelid3b	733.28	567.82	957.13	756.79	753.75	159.54	461.592
ENSDARG00000009511	tnfa	0.11	0.14	0.07	0	0.08	0.06	0
ENSDARG00000009524	rnf150b	3.67	4.08	2.21	3.99	3.49	0.87	0.708207
ENSDARG00000009525	tial1	105.58	95.39	96.74	138.27	108.99	20.03	37.0968
ENSDARG00000009534	wls	68.4	57.81	50.07	45.47	55.44	10.03	21.6312
ENSDARG00000009544	cldnb	192.66	184.52	123.98	1017.42	379.65	426.28	343.59
ENSDARG00000009549	ubr4	113.03	102.36	62.06	58.5	83.99	27.76	5.13111
ENSDARG00000009550	foxi3b	0.98	0.44	0.07	0	0.37	0.45	0
ENSDARG00000009553	gng3	13.93	7.55	12.27	2.99	9.19	4.94	7.16089
ENSDARG00000009557	wrap73	8.57	5.61	10.24	1.87	6.57	3.67	3.51205
ENSDARG00000009567	spegb	0.69	2.07	0.28	0.37	0.85	0.83	0.0838232
ENSDARG00000009568	ca10b	3.17	0.92	0.95	2.2	1.81	1.08	0.999434
ENSDARG00000009585	papola	143.87	124.81	110.66	110.82	122.54	15.69	29.1949
ENSDARG00000009594	nr1d2b	623.82	536.91	550.26	611.33	580.58	43.37	145.896
ENSDARG00000009607	ccnc	44.27	48.36	43.06	20.14	38.96	12.75	13.1524
ENSDARG00000009610	rgs12a	15.92	17.24	12.9	7.39	13.36	4.38	2.66533
ENSDARG00000009612	chia.3	0.02	1.16	0.35	0.04	0.39	0.53	0
ENSDARG00000009624	UTS2R	0.18	1.02	0.07	0.04	0.33	0.47	0
ENSDARG00000009626	nrbp2b	12.27	16.73	14.27	17.61	15.22	2.42	9.01741
ENSDARG00000009629	unc119.1	66.59	46.59	40.29	36.37	47.46	13.43	8.63665
ENSDARG00000009637	rcvrn3	0.34	1.26	1.4	0.12	0.78	0.64	0.279668
ENSDARG00000009640	psmb1	266.56	254.03	211.49	230.2	240.57	24.56	256.077
ENSDARG00000009653	lhfpl2a	20.95	9.25	8.45	3.82	10.62	7.29	7.61956
ENSDARG00000009657	fgfr1op2	41.3	40.71	46.07	44.89	43.24	2.64	21.3705
ENSDARG00000009673	si:ch211-197g15.6	0.04	0.34	1.51	0.21	0.52	0.67	0.568066
ENSDARG00000009677	dlg1	3.22	7.04	3.33	10.96	6.14	3.67	0.991677
ENSDARG00000009681	med27	20.55	20.68	12.34	18.1	17.92	3.9	12.5117
ENSDARG00000009685	ppa2	12.12	25.85	24.61	12.33	18.73	7.52	5.37984
ENSDARG00000009689	daam1b	28.22	17.62	9.5	19.72	18.77	7.69	4.63847
ENSDARG00000009693	llgl1	2.88	2.65	0.49	1.29	1.83	1.13	0.335715
ENSDARG00000009702	ascl1b	1.27	1.67	1.72	3.28	1.98	0.89	0.428298
ENSDARG00000009724	rpn2	190.57	277.29	229.45	177.34	218.66	44.91	84.4393
ENSDARG00000009727	twf2b	0.11	0.88	0.18	0.12	0.32	0.38	0
ENSDARG00000009733	kif21b	3.53	3.81	5.82	8.26	5.35	2.19	0.963547
ENSDARG00000009735	gigyf2	33.99	30.84	32.85	35.09	33.19	1.81	7.03381
ENSDARG00000009738	cacnb4a	0.05	0.48	0.04	0.04	0.15	0.22	0
ENSDARG00000009740	ppp1r7	38.89	36.66	40.57	36.25	38.09	2.02	15.6912
ENSDARG00000009743	efhc1	15.85	13.64	5.33	5.65	10.12	5.42	4.05893
ENSDARG00000009745	fbxw2	34.99	29.48	41.16	15.07	30.18	11.14	8.6962
ENSDARG00000009748	dffb	4.97	6.16	12.38	6.23	7.43	3.35	5.28396
ENSDARG00000009753	sf3b6	109.47	113.41	74.75	112.77	102.6	18.65	77.5742
ENSDARG00000009754	zc3h11a	232.9	185.2	237.86	312.62	242.15	52.64	57.8104
ENSDARG00000009764	srek1	4.38	6.02	2.52	5.94	4.71	1.64	2.66347
ENSDARG00000009771	ppme1	114.59	106.48	112.3	116.05	112.36	4.21	65.1013
ENSDARG00000009779	mcl1a	621.81	762.81	736.06	798.31	729.75	76.34	518.581
ENSDARG00000009782	myh11a	0.92	1.5	0.25	0.17	0.71	0.63	0.140838
ENSDARG00000009783	dirc2	15.59	13.84	12.45	22.51	16.1	4.46	5.22851
ENSDARG00000009796	klc1a	3.31	3.67	1.47	5.07	3.38	1.48	1.37554
ENSDARG00000009806	smfn	20.8	17.34	11.08	26.74	18.99	6.55	15.2386
ENSDARG00000009822	her4.4	0	0	0.21	0.04	0.06	0.1	0
ENSDARG00000009823	pou3f1	1.18	1.97	0.56	0.5	1.05	0.69	0.348757
ENSDARG00000009825	mmp23bb	2.19	1.97	2	0.54	1.67	0.76	1.02818
ENSDARG00000009830	hdlbpa	180.42	161.47	184.53	223.14	187.39	25.86	33.1634
ENSDARG00000009837	agk	9.21	16.22	15.57	10.51	12.88	3.54	5.24683
ENSDARG00000009839	fam117bb	1.81	2.52	1.19	4.07	2.4	1.24	1.0266
ENSDARG00000009844	dusp23a	12.48	11.83	35.03	6.19	16.38	12.75	14.2863
ENSDARG00000009851	wdr41	18.81	16.43	10.17	9.67	13.77	4.55	6.80246
ENSDARG00000009862	dcps	40.63	36.12	40.53	90.39	51.92	25.74	16.4554
ENSDARG00000009864	ddx55	6.84	9.15	6.35	3.7	6.51	2.24	3.09612
ENSDARG00000009868	dcaf11	27.28	15	13.99	20.6	19.22	6.11	8.98334
ENSDARG00000009870	mapk8b	32.15	17.99	25.35	3.86	19.84	12.12	8.9369
ENSDARG00000009871	snrpc	40.32	47.24	25.63	30.56	35.94	9.7	39.2951
ENSDARG00000009874	cyp2k6	0.07	0.17	0.18	0.04	0.11	0.07	0
ENSDARG00000009881	ier5	255.24	409.28	351.74	359.83	344.02	64.42	232.022
ENSDARG00000009885	sult3st1	0.11	0.31	0	0.17	0.15	0.13	0
ENSDARG00000009886	rnf114	10.73	8.2	0.32	5.69	6.23	4.45	4.75879
ENSDARG00000009899	znf385a	11.58	9.05	4.35	11.58	9.14	3.41	3.73948
ENSDARG00000009901	slc38a5a	5.12	1.39	0.11	1	1.9	2.21	0.521319
ENSDARG00000009922	dmbx1a	0.13	0.78	0.18	0.33	0.35	0.3	0
ENSDARG00000009930	cadm2a	4.7	6.73	2.45	11.17	6.27	3.71	3.43373
ENSDARG00000009939	micu2	38.5	47.75	34.43	62.49	45.79	12.45	17.6275
ENSDARG00000009941	erc1a	0.36	0.71	0.07	0.37	0.38	0.26	0
ENSDARG00000009942	cdc6	3.51	3.57	2.45	5.44	3.74	1.24	1.08034
ENSDARG00000009949	fndc4b	44.96	51.96	74.51	54.31	56.43	12.69	11.4885
ENSDARG00000009950	edf1	276.1	241.18	332.63	343.68	298.4	48.28	286.53
ENSDARG00000009953	med14	48.7	44.35	45.72	21.84	40.15	12.34	4.1378
ENSDARG00000009958	cbl	16.32	13.13	2.77	5.44	9.41	6.36	2.21391
ENSDARG00000009961	rundc3b	5.1	3.47	5.12	6.73	5.1	1.33	2.75133
ENSDARG00000009978	icn	5834.78	8557.77	3697.97	4104.68	5548.8	2209.58	13613.2
ENSDARG00000009982	fam199x	72.56	72.78	77.59	78.77	75.42	3.22	10.5228
ENSDARG00000010002	gna11a	12.03	6.39	1.65	3.4	5.87	4.55	4.52229
ENSDARG00000010008	vim	4.23	1.5	3.79	1.83	2.84	1.37	1.61354
ENSDARG00000010010	trim13	19.54	11.7	33.24	17.73	20.55	9.1	6.02453
ENSDARG00000010018	qki2	0.2	0.34	0.07	0.08	0.17	0.13	0
ENSDARG00000010021	grpel1	17.91	17.38	17.95	8.18	15.35	4.79	7.67979
ENSDARG00000010023	CU856539.1	11.87	7.21	7.64	9.05	8.94	2.1	4.5474
ENSDARG00000010029	spon1a	0.05	0.61	0.07	0.08	0.2	0.27	0
ENSDARG00000010031	ssh1b	8.65	8.74	12.2	1.83	7.85	4.35	1.25884
ENSDARG00000010032	cmtm7	0.96	2.28	0.77	2.66	1.67	0.94	1.69506
ENSDARG00000010035	engase	3.47	3.84	1.75	5.81	3.72	1.67	1.32882
ENSDARG00000010042	dnm1a	42.1	38.6	32.54	34.3	36.88	4.31	6.89784
ENSDARG00000010047	neu3.2	0.49	0.95	0.28	0	0.43	0.4	0
ENSDARG00000010051	ufd1l	57.44	66.35	69.04	49.12	60.49	9.05	31.8093
ENSDARG00000010052	ndrg3b	40.7	33.16	57.43	23.71	38.75	14.26	5.99821
ENSDARG00000010059	itpkb	32.91	28.33	14.83	44.89	30.24	12.42	8.92893
ENSDARG00000010070	adam9	20.97	14.69	20.83	12.58	17.27	4.28	4.45092
ENSDARG00000010075	CR792422.1	0.04	0.51	0.07	0.17	0.2	0.22	0
ENSDARG00000010078	nup133	12.63	11.9	15.01	7.39	11.73	3.18	3.28264
ENSDARG00000010083	rbfox3a	3.35	3.67	2.07	6.15	3.81	1.7	0.503931
ENSDARG00000010085	p4ha2	9.39	9.39	24.79	11.96	13.88	7.37	6.73381
ENSDARG00000010096	slc1a6	0.22	0.31	0	0	0.13	0.16	0
ENSDARG00000010097	f9a	3.17	1.16	2.7	2.16	2.3	0.86	1.16455
ENSDARG00000010098	pank1b	41.93	41.18	9.05	28.61	30.19	15.37	10.148
ENSDARG00000010108	bri3bp	0.71	2.62	0.21	1.41	1.24	1.04	0.919975
ENSDARG00000010113	ndufb8	420.44	367.21	386.56	474.64	412.21	47.08	398.824
ENSDARG00000010130	smpdl3b	0.71	0.88	0	0.42	0.5	0.39	0
ENSDARG00000010132	dacha	39.62	42.78	42.5	55.97	45.22	7.31	13.9276
ENSDARG00000010137	ldb1a	136.8	125.83	121.1	60.5	111.06	34.34	15.8742
ENSDARG00000010144	plppr3a	6.66	3.23	9.4	1.2	5.12	3.63	1.31012
ENSDARG00000010145	tor4aa	9.64	6.16	3.33	7.22	6.59	2.62	2.48547
ENSDARG00000010146	cpa2	1.1	0.95	0.49	0.96	0.88	0.27	0.746408
ENSDARG00000010149	atp5fa1	694.97	428.39	586.1	315.9	506.34	167.62	259.198
ENSDARG00000010154	vstm4a	0.38	0.58	0.11	0.75	0.45	0.28	0
ENSDARG00000010155	abi1a	63.64	68.35	81.98	85.08	74.76	10.38	19.8178
ENSDARG00000010160	rps15a	589.54	924.55	490.1	562.96	641.79	193.14	488.668
ENSDARG00000010169	myd88	31.19	34.01	29.52	66.31	40.26	17.47	26.9612
ENSDARG00000010181	asap2a	1.61	1.9	0.07	1.41	1.25	0.81	0.235071
ENSDARG00000010183	si:ch73-265h17.1	0.05	0.17	0.21	0.25	0.17	0.08	0
ENSDARG00000010186	myo3a	0.36	1.43	0.14	0.21	0.53	0.6	0.124634
ENSDARG00000010192	pax3a	0.34	0.07	0.04	0.17	0.15	0.14	0
ENSDARG00000010194	eif4bb	47.61	33.8	60.52	48	47.48	10.91	19.1547
ENSDARG00000010207	smad3b	3.89	2.96	1.33	0.91	2.27	1.39	0.923796
ENSDARG00000010231	ppm1na	0	0.71	0	0.12	0.21	0.34	0
ENSDARG00000010238	rbm22	10.46	13.94	4.42	12.83	10.41	4.25	5.34116
ENSDARG00000010244	rpl22l1	187.71	173.78	155.54	106.3	155.83	35.55	198.406
ENSDARG00000010246	prmt1	316.64	254.68	272.54	600.74	361.15	161.84	147.968
ENSDARG00000010248	wdr54	29.89	35.4	20.55	25.25	27.77	6.36	14.2772
ENSDARG00000010250	nqo1	16.57	14.59	11.33	18.77	15.31	3.16	8.59908
ENSDARG00000010252	jak3	0	0.31	0.07	0.12	0.13	0.13	0
ENSDARG00000010255	bin2b	0.25	0.95	0.28	0.29	0.44	0.34	0
ENSDARG00000010266	igf2bp3	178.5	165.55	171.94	713.23	307.3	270.67	47.1732
ENSDARG00000010267	dpydb	83.31	61.11	92.77	51.78	72.24	19.03	13.3879
ENSDARG00000010270	fezf1	0.04	0.14	0	0.21	0.09	0.09	0
ENSDARG00000010276	ptgs2b	2.1	0.44	0.07	0.17	0.69	0.95	0.391601
ENSDARG00000010279	scamp2	145.07	155.68	215.11	173.56	172.36	30.83	78.0419
ENSDARG00000010280	clasp1a	36.96	44.55	71.46	33.51	46.62	17.19	6.49956
ENSDARG00000010281	xpo4	16.91	15.61	19.21	7.97	14.93	4.87	3.20333
ENSDARG00000010294	fmodb	0.02	0.14	0	0.12	0.07	0.07	0
ENSDARG00000010296	kcnh6b	0.14	0.37	0.04	0.08	0.16	0.15	0
ENSDARG00000010300	traf3ip1	9.79	6.63	5.89	8.22	7.63	1.73	3.49213
ENSDARG00000010301	b4galt6	173.98	108.89	89.65	158.74	132.82	40.01	27.0248
ENSDARG00000010312	cp	5.17	3.88	14.87	3.49	6.85	5.39	1.95168
ENSDARG00000010316	qars	46.46	36.9	50.14	21.05	38.64	12.98	15.014
ENSDARG00000010317	gpr183a	0.11	0.07	0.11	0	0.07	0.05	0
ENSDARG00000010318	srpx	2.62	3.2	1.68	5.77	3.32	1.75	1.44923
ENSDARG00000010331	si:ch211-26b3.2	0.38	0.31	0.04	0.66	0.35	0.26	0
ENSDARG00000010332	zgc:56231	0.22	2.58	0.39	0.12	0.83	1.18	0.213966
ENSDARG00000010347	acer1	18.05	6.29	3.23	28.73	14.08	11.68	8.90283
ENSDARG00000010350	c1ql3a	0.13	0.17	0.14	0.42	0.21	0.14	0
ENSDARG00000010376	slc5a3a	0.04	0.14	0.04	0	0.05	0.06	0
ENSDARG00000010381	rnf2	113.97	87.47	103.29	65.48	92.55	21.08	44.3904
ENSDARG00000010384	lpar5a	0.89	0.17	0.25	0.04	0.34	0.38	0
ENSDARG00000010385	sept4a	0.33	0.71	0.04	0.62	0.42	0.31	0
ENSDARG00000010400	lrrfip2	34.72	28.19	45.16	41.73	37.45	7.55	9.7949
ENSDARG00000010407	ppp4r4	0.22	0.61	0.04	0.04	0.23	0.27	0
ENSDARG00000010408	igsf9b	24.82	21.7	12.31	5.9	16.18	8.68	2.78037
ENSDARG00000010411	epn1	195.98	160.14	209.29	134.49	174.97	34.05	40.7926
ENSDARG00000010415	sirt4	14.11	24.59	18.2	12.42	17.33	5.41	7.12557
ENSDARG00000010420	ndrg1b	0.02	0.07	0.07	0.12	0.07	0.04	0
ENSDARG00000010423	npsn	8.92	6.7	0.98	4.73	5.33	3.37	3.05909
ENSDARG00000010425	scara5	1.05	2.35	1.96	0.75	1.53	0.75	0.711901
ENSDARG00000010432	eaf2	66.23	69.95	73.07	46.42	63.92	11.99	29.0125
ENSDARG00000010434	clu	4.25	5.92	2.77	7.93	5.22	2.22	2.55993
ENSDARG00000010437	fam46c	17.82	25.06	11.64	38.37	23.22	11.49	11.8912
ENSDARG00000010442	rnf11a	54.07	24.35	52.7	50.16	45.32	14.07	15.8431
ENSDARG00000010445	trabd	11.83	9.86	10.66	8.68	10.26	1.33	4.70363
ENSDARG00000010454	guca1a	1.56	1.19	2.24	0	1.25	0.94	0.433304
ENSDARG00000010472	atp1a2a	0.16	2.31	1.65	0	1.03	1.13	0.25619
ENSDARG00000010477	p2rx3a	0.04	0.37	0.04	0	0.11	0.18	0
ENSDARG00000010478	hsp90aa1.1	8.54	5.54	15.67	0.29	7.51	6.42	2.85573
ENSDARG00000010481	bzw1a	1053.34	468.28	891.59	1700.09	1028.33	511.29	501.931
ENSDARG00000010482	prg4a	0.49	1.33	0.91	0.17	0.72	0.5	0.500717
ENSDARG00000010487	sae1	18.83	22.72	17.25	22.96	20.44	2.85	13.5812
ENSDARG00000010514	cxcr5	0.89	0.14	0.32	0.21	0.39	0.34	0
ENSDARG00000010515	dvl1a	0.8	0.61	0	2.24	0.91	0.95	0.572944
ENSDARG00000010516	rpl21	1070.96	956.55	999.2	676.11	925.71	172.97	388.622
ENSDARG00000010519	per3	230.58	256.82	266.86	321.51	268.94	38.24	23.2053
ENSDARG00000010524	si:ch211-282j22.3	4.18	4.86	4.49	3.49	4.25	0.58	1.45962
ENSDARG00000010531	scamp4	34.28	33.12	38.39	27.53	33.33	4.48	8.34743
ENSDARG00000010553	mmgt1	81.62	103.62	65.22	103.81	88.57	18.73	67.1311
ENSDARG00000010555	pdha1b	0.2	0.44	0.21	0.42	0.32	0.13	0
ENSDARG00000010556	mmp25b	0.07	0.88	0.11	0.46	0.38	0.38	0
ENSDARG00000010563	spopla	27.9	23.77	19.74	14.62	21.51	5.67	8.25976
ENSDARG00000010565	aqp4	0.13	0.31	0.07	0.42	0.23	0.16	0
ENSDARG00000010571	ezh2	35.08	27.07	13.78	36.37	28.08	10.38	7.44979
ENSDARG00000010572	slc25a25a	97.92	84.47	164.55	70.42	104.34	41.68	32.3283
ENSDARG00000010583	pard3ab	15.7	8.81	6.1	7.89	9.63	4.2	1.86185
ENSDARG00000010586	tex9	54.36	55.4	68.27	65.65	60.92	7.07	39.6473
ENSDARG00000010591	foxn4	0.24	0.71	0	0.66	0.4	0.34	0
ENSDARG00000010596	slc7a6os	72.42	25.68	83.34	24.37	51.45	30.84	23.688
ENSDARG00000010601	mtmr10	0.96	1.53	2.59	2.87	1.99	0.9	0.374881
ENSDARG00000010602	zgc:112294	0	0.37	0	0	0.09	0.19	0
ENSDARG00000010603	kctd9b	4.96	3.77	2.14	9.3	5.04	3.06	3.08739
ENSDARG00000010610	sarm1	8.74	5.71	6.84	2.49	5.94	2.62	1.4943
ENSDARG00000010619	themis	0.13	0.41	0.11	0.04	0.17	0.16	0
ENSDARG00000010625	clic2	0.4	0.41	0.04	0.46	0.32	0.19	0
ENSDARG00000010630	hoxb6a	1.1	3.2	9.5	0.96	3.69	4.01	4.04826
ENSDARG00000010641	slc20a1b	308.72	318.38	429.13	251.92	327.03	74.11	68.2739
ENSDARG00000010654	arhgap42b	2.82	6.36	11.25	12.37	8.2	4.44	3.05395
ENSDARG00000010655	ppm1k	73.39	45.03	78.85	215.13	103.1	76.14	32.4304
ENSDARG00000010658	insig1	1067.2	444.58	890.16	393.67	698.9	331.7	177.622
ENSDARG00000010662	fbxo36a	0.16	0.31	0.67	0	0.28	0.28	0
ENSDARG00000010673	trim16	6.06	6.77	7.43	0.87	5.28	2.99	2.24424
ENSDARG00000010680	gngt2a	0.02	0.24	0.07	0	0.08	0.11	0
ENSDARG00000010681	tjap1	23.14	19.59	17.71	18.64	19.77	2.37	3.11381
ENSDARG00000010700	il17d	0.24	0.24	1.33	0	0.45	0.6	0
ENSDARG00000010701	crygs4	0.04	0.03	0	0	0.02	0.02	0
ENSDARG00000010710	msi1	0.62	0.41	0.14	0.42	0.39	0.19	0
ENSDARG00000010712	npffr1l3	0.2	1.84	0.11	2.16	1.07	1.07	0.616718
ENSDARG00000010717	chchd10	75.62	88.79	62.9	62.45	72.44	12.49	84.0924
ENSDARG00000010721	sept6	127.43	131.1	119.25	113.56	122.83	7.92	34.9361
ENSDARG00000010727	ttyh2l	1.75	0.95	1.93	1.04	1.42	0.5	0.358629
ENSDARG00000010728	scin	23.21	27.61	36.15	35.75	30.68	6.35	13.7968
ENSDARG00000010729	CABZ01073795.1	0.27	1.16	0.18	0.29	0.47	0.46	0
ENSDARG00000010732	xrcc4	9.06	7.07	9.15	9.59	8.72	1.12	4.6531
ENSDARG00000010738	zgc:101716	4.9	3.74	3.4	1.25	3.32	1.53	2.19023
ENSDARG00000010745	dnaja2l	40.31	38.9	47.4	51.07	44.42	5.79	16.1856
ENSDARG00000010752	cwc15	5.64	3.16	2.45	2.53	3.45	1.5	0.406168
ENSDARG00000010756	nod2	0.18	1.39	0.07	0.12	0.44	0.64	0
ENSDARG00000010758	capn12	0.36	1.5	0.35	0.46	0.67	0.56	0.373901
ENSDARG00000010764	flj13639	0.49	2.38	1.37	1.99	1.56	0.83	0.599182
ENSDARG00000010767	epha4l	0.47	2.45	0.32	0.79	1.01	0.98	0.117618
ENSDARG00000010770	sox19a	3.67	2.52	0	1.49	1.92	1.56	0.922519
ENSDARG00000010773	pnpla6	49.6	47.27	71.32	46.42	53.65	11.85	6.92066
ENSDARG00000010779	tlk2	86.4	41.22	63.43	131.17	80.55	38.46	19.8715
ENSDARG00000010782	zgc:55621	0	0	0	0	0	0	0
ENSDARG00000010784	ppp1r12a	90.27	66.72	64.9	204.62	106.63	66.34	22.1007
ENSDARG00000010785	thbs1b	6.73	1.26	0.18	5.27	3.36	3.14	0.403277
ENSDARG00000010789	homer3b	10.02	11.87	8.98	5.31	9.05	2.76	1.99522
ENSDARG00000010791	dla	0.74	0.65	2.42	0.29	1.02	0.95	0.207447
ENSDARG00000010792	cdc25b	11.69	6.05	9.57	28.48	13.95	9.96	4.39143
ENSDARG00000010794	tfeb	36.13	25.98	37.41	30.15	32.42	5.33	4.99141
ENSDARG00000010816	slc7a14a	161.26	188.6	191.82	169.24	177.73	14.83	30.7024
ENSDARG00000010823	memo1	20.42	20.57	22.58	8.72	18.07	6.31	8.33339
ENSDARG00000010831	churc1	40.58	55.13	36.46	25.79	39.49	12.15	43.3256
ENSDARG00000010841	fshb	0.18	0.54	0.04	0.21	0.24	0.22	0
ENSDARG00000010844	kras	48.9	27.38	19.53	53.73	37.38	16.52	33.4548
ENSDARG00000010862	amt	26.21	21.63	33.24	13.79	23.72	8.16	11.9693
ENSDARG00000010873	si:dkey-156n14.5	19.56	24.01	26.72	19.6	22.47	3.52	6.5188
ENSDARG00000010878	cdkn1ca	69.36	73.25	83.45	64.77	72.71	7.95	33.2279
ENSDARG00000010905	mettl13	1.95	3.4	3.79	1.95	2.77	0.96	0.74995
ENSDARG00000010918	nprl3	10.94	7.79	7.96	7.89	8.65	1.53	3.04543
ENSDARG00000010925	HTRA3	0.18	0.07	0.07	0.04	0.09	0.06	0
ENSDARG00000010933	cacna1fa	0.09	0.34	0.11	0	0.13	0.15	0
ENSDARG00000010934	syt14a	1.74	2.35	1.26	2.7	2.01	0.64	1.09094
ENSDARG00000010936	abcb4	176	156.36	144.63	218.53	173.88	32.46	43.195
ENSDARG00000010940	BX957278.1	0.04	0.27	0.04	0.04	0.1	0.12	0
ENSDARG00000010941	pomgnt2	2.97	3.2	0.6	1.16	1.98	1.3	0.764947
ENSDARG00000010945	rapgef6	0.54	1.36	1.16	0.33	0.85	0.49	0.222479
ENSDARG00000010946	cbsb	129.73	71.89	82.64	75.24	89.87	26.95	15.5909
ENSDARG00000010948	kif11	0.87	1.46	0.07	0.29	0.67	0.62	0.271329
ENSDARG00000010953	ndel1a	58.79	44.62	74.16	48.21	56.44	13.25	27.6801
ENSDARG00000010956	sh3glb1b	44.43	35.47	59.5	26.16	41.39	14.19	13.4508
ENSDARG00000010957	mpp2b	14.91	10.37	17.11	2.49	11.22	6.46	3.67009
ENSDARG00000010958	glmnb	1.39	1.94	0.25	0.17	0.94	0.87	0.466201
ENSDARG00000010962	fkbp7	0.4	0.54	0	0	0.24	0.28	0
ENSDARG00000010965	psma8	186.69	153.13	154.45	143.25	159.38	18.88	118.326
ENSDARG00000010977	rab34b	0.14	1.16	1.05	0.29	0.66	0.52	0.525976
ENSDARG00000010978	trmt1	0.99	2.31	3.68	2.28	2.32	1.1	0.689585
ENSDARG00000010981	zdhhc3a	0.87	2.24	1.4	0.37	1.22	0.8	0.506801
ENSDARG00000011000	gtf2a1	63.59	48.66	44.18	48.41	51.21	8.5	18.1084
ENSDARG00000011020	hnrnpa1a	2.97	4.62	0.46	3.86	2.98	1.81	2.57309
ENSDARG00000011023	pdlim3a	0.02	1.05	0	0.04	0.28	0.52	0
ENSDARG00000011026	zgc:92907	11.07	12.45	3.16	9.84	9.13	4.12	9.39353
ENSDARG00000011027	fgfr1a	21.87	23.19	39.37	15.49	24.98	10.17	3.3706
ENSDARG00000011042	pgbd5	15.74	16.09	12.34	32.64	19.2	9.12	11.381
ENSDARG00000011049	slc17a9b	21.04	32.99	9.54	22.13	21.42	9.59	6.8557
ENSDARG00000011055	fbxo9	74.35	61.28	77.14	66.19	69.74	7.31	28.071
ENSDARG00000011065	camk2b1	66.37	55.57	107.18	51.61	70.18	25.44	11.8374
ENSDARG00000011066	glra3	6.11	7.41	7.12	12.71	8.34	2.96	2.12569
ENSDARG00000011072	ddx11	11.58	14.39	15.78	13	13.68	1.81	3.75383
ENSDARG00000011076	zgc:91968	0.38	0.54	0.21	0	0.28	0.23	0
ENSDARG00000011079	wdr3	24.97	23.4	25.53	31.85	26.43	3.72	7.31018
ENSDARG00000011083	si:dkey-42l23.2	0.94	2.89	0.46	1.2	1.37	1.06	0.513562
ENSDARG00000011088	si:ch211-288d18.1	0.34	0.14	0.07	0.12	0.17	0.12	0
ENSDARG00000011091	drd2b	0.16	0.51	1.19	0.54	0.6	0.43	0.591568
ENSDARG00000011094	ccna2	2.39	6.36	1.51	3.16	3.35	2.11	0.548156
ENSDARG00000011113	chrna10a	0.22	0.07	0	0.25	0.13	0.12	0
ENSDARG00000011122	pptc7a	206.05	108.96	204.94	191.38	177.83	46.4	35.9568
ENSDARG00000011125	snrpb	106.82	89.51	65.5	43.68	76.38	27.61	78.9937
ENSDARG00000011141	dpysl5a	33.83	30.06	22.3	18.81	26.25	6.9	5.74614
ENSDARG00000011146	uqcrb	12.25	15.88	14.87	12.75	13.94	1.72	20.2501
ENSDARG00000011152	rpp14	9.9	11.32	6.1	7.47	8.7	2.35	7.70607
ENSDARG00000011157	arhgef18a	9.28	12.07	34.19	4.19	14.93	13.24	3.5377
ENSDARG00000011163	sema3fa	13.22	22.65	9.19	11.17	14.06	5.96	2.87035
ENSDARG00000011166	cahz	0.25	0.58	0	0	0.21	0.27	0
ENSDARG00000011170	ndrg2	61	47.58	70.33	65.9	61.2	9.85	7.59414
ENSDARG00000011171	si:ch211-12m10.1	2.08	3.64	2.49	1.91	2.53	0.78	0.256211
ENSDARG00000011175	atp6v1d	56.06	49.58	55.01	20.64	45.32	16.7	20.652
ENSDARG00000011188	acvr2aa	74.04	69.75	44.7	54.19	60.67	13.64	9.51042
ENSDARG00000011190	fgfr1b	0.33	1.09	0.11	0.42	0.48	0.42	0
ENSDARG00000011196	dnajc11a	38.53	27	13.81	20.18	24.88	10.57	8.6526
ENSDARG00000011201	rplp2l	539.48	711.23	527.09	292.48	517.57	171.99	1026.7
ENSDARG00000011219	akt2	32	15.41	18.37	18.73	21.13	7.4	6.25025
ENSDARG00000011222	ccdc28b	6.57	5.51	3.51	4.86	5.11	1.28	5.10159
ENSDARG00000011233	pcyt1aa	3.35	4.08	2.59	0.46	2.62	1.56	1.64717
ENSDARG00000011235	otx2b	0.14	1.53	0.14	1.2	0.75	0.72	0.408211
ENSDARG00000011239	ppp1r14aa	0.83	0.51	0.04	0.04	0.35	0.39	0
ENSDARG00000011240	ift46	41.95	37.27	25.42	48.66	38.33	9.79	23.6981
ENSDARG00000011245	esrp1	119.18	111.54	138.32	98.91	116.99	16.5	31.9185
ENSDARG00000011246	krr1	11.63	17.21	13.64	8.01	12.62	3.84	10.27
ENSDARG00000011247	rnpc3	17.93	17.89	16.72	16.65	17.3	0.71	2.48226
ENSDARG00000011257	enpp2	3.08	1.94	0.21	0.08	1.33	1.44	0.320915
ENSDARG00000011259	trpm1a	0.42	0.85	5.72	0.17	1.79	2.63	0.32309
ENSDARG00000011262	traip	1.16	0.68	0.28	0.21	0.58	0.44	0.340222
ENSDARG00000011272	uqcc2	38.03	65.5	54.73	62.49	55.19	12.31	77.428
ENSDARG00000011273	tlx2	0.71	1.16	0.7	0.37	0.73	0.32	0.234685
ENSDARG00000011283	si:dkey-110k5.10	0.16	0.2	0.07	0.17	0.15	0.06	0
ENSDARG00000011298	atf7a	7.72	4.42	0.49	2.99	3.91	3.02	1.68012
ENSDARG00000011299	blzf1	32.6	18.19	35.41	11.63	24.46	11.4	7.89172
ENSDARG00000011301	nae1	34.5	38.26	58.69	46.71	44.54	10.73	24.6266
ENSDARG00000011312	stk3	81.03	56.83	59.85	64.69	65.6	10.78	22.0647
ENSDARG00000011317	adra1ba	0.09	0.71	0	0	0.2	0.34	0
ENSDARG00000011326	ankrd45	7.67	9.42	2.8	10.05	7.49	3.28	4.25154
ENSDARG00000011333	arhgap33	3.27	2.99	3.68	2.99	3.23	0.33	0.424604
ENSDARG00000011334	ncaldb	1.54	1.16	0.11	0.04	0.71	0.75	0.550568
ENSDARG00000011360	nfatc2ip	16.26	14.35	19.74	20.35	17.68	2.85	12.503
ENSDARG00000011370	fyna	33.4	30.16	41.65	34.42	34.91	4.85	10.8966
ENSDARG00000011371	zgc:64106	12.07	13.5	20.72	12.66	14.74	4.03	7.73518
ENSDARG00000011373	mknk2a	6.31	5.82	11.22	3.2	6.64	3.35	1.74814
ENSDARG00000011376	dnase1l4.2	89.26	94.47	114.79	89.52	97.01	12.09	28.3476
ENSDARG00000011400	tnnc1a	0	0.17	0.67	0.25	0.27	0.28	0
ENSDARG00000011404	fen1	0.33	1.94	0.04	0.66	0.74	0.84	0.301486
ENSDARG00000011405	rps9	1163.39	1323.22	1097.27	830.28	1103.54	205.39	222.833
ENSDARG00000011407	col2a1b	56.37	41.42	25.1	16.19	34.77	17.79	6.79191
ENSDARG00000011410	aadat	5.54	8.71	0.14	3.61	4.5	3.59	2.2243
ENSDARG00000011418	sigmar1	59.23	67.03	68.83	66.02	65.28	4.2	56.3784
ENSDARG00000011422	ryr1a	0.43	3.71	0.7	0.37	1.3	1.61	0.0624997
ENSDARG00000011434	ptger2a	0	0.51	0	0.21	0.18	0.24	0
ENSDARG00000011445	elmsan1a	0.09	1.8	0	0.08	0.49	0.87	0
ENSDARG00000011449	fes	10.78	16.83	18.23	22.34	17.05	4.79	3.73729
ENSDARG00000011459	gsna	38.88	24.69	49.61	34.26	36.86	10.35	12.4235
ENSDARG00000011462	otub1b	56.97	47.85	45.83	61.41	53.01	7.4	41.3802
ENSDARG00000011463	CABZ01044048.1	0.11	0.27	0.25	0.12	0.19	0.08	0
ENSDARG00000011466	afg1la	22.58	19.89	13.85	17.85	18.54	3.68	9.57589
ENSDARG00000011473	calcrla	4.07	7.58	1.96	7.68	5.32	2.8	2.97189
ENSDARG00000011487	gnaq	0.92	3.37	0.04	1.25	1.39	1.41	0.5736
ENSDARG00000011488	sirt2	92.52	113.58	123.59	82.71	103.1	18.78	39.8208
ENSDARG00000011490	scube3	0.42	1.09	0.42	0.17	0.52	0.4	0.307129
ENSDARG00000011493	dcun1d3	18.38	9.66	19.28	6.69	13.5	6.28	4.82543
ENSDARG00000011496	ppm1bb	121.68	101.34	120.86	96.54	110.1	13.04	17.4379
ENSDARG00000011498	si:ch211-212o1.2	8.18	8.23	5.22	5.98	6.9	1.53	2.87035
ENSDARG00000011506	lpcat1	17.87	17.82	23.39	27.2	21.57	4.57	8.55831
ENSDARG00000011510	rcc2	152.81	126.95	94	109.29	120.76	25.25	29.6482
ENSDARG00000011515	orai1a	1.65	4.93	3.02	4.53	3.53	1.5	1.00244
ENSDARG00000011519	myl4	0.07	0.54	0.04	0	0.16	0.26	0
ENSDARG00000011521	upb1	14.92	11.63	13.64	16.82	14.25	2.18	9.55219
ENSDARG00000011533	sema6dl	10.09	7.55	9.26	6.1	8.25	1.78	1.95256
ENSDARG00000011537	ugt2a5	9.95	8.94	10.73	4.07	8.42	2.99	2.90547
ENSDARG00000011545	arrb2b	106.55	102.02	80.47	82.71	92.94	13.27	17.7477
ENSDARG00000011549	c1ql4a	0.07	0.41	0	0.04	0.13	0.19	0
ENSDARG00000011553	atp5pb	381.98	314.8	317.59	291.4	326.45	38.84	98.6111
ENSDARG00000011555	spag7	72	66.72	85.48	49.29	68.37	14.98	8.88209
ENSDARG00000011564	sfpq	338.46	237.34	344.35	317.27	309.35	49.4	88.927
ENSDARG00000011570	pou6f1	21.11	18.64	25.77	15.45	20.24	4.36	4.89454
ENSDARG00000011571	calcrlb	0.04	0.37	0	0.42	0.21	0.22	0
ENSDARG00000011573	abcb11a	37.1	28.91	35.31	34.96	34.07	3.57	6.73762
ENSDARG00000011579	hoxb10a	37.48	45.98	36.29	31.39	37.79	6.06	26.8422
ENSDARG00000011581	si:dkey-23k10.5	9.55	17.48	30.01	21.63	19.67	8.52	3.42609
ENSDARG00000011582	sox5	62.97	65.36	46.63	80.1	63.77	13.7	12.0594
ENSDARG00000011583	cry1ab	32.24	21.49	35.52	39.24	32.12	7.64	10.6094
ENSDARG00000011594	smarcb1b	24.51	29.86	22.4	21.92	24.67	3.63	4.91714
ENSDARG00000011597	atxn2l	57.35	52.3	33.06	30.68	43.35	13.44	11.6925
ENSDARG00000011600	epha4b	11.51	9.73	11.71	6.69	9.91	2.33	3.02305
ENSDARG00000011602	si:dkeyp-117h8.2	72.47	49.79	50.14	59.34	57.93	10.65	10.5842
ENSDARG00000011605	dennd6b	5.55	9.45	5.15	6.77	6.73	1.94	2.24353
ENSDARG00000011609	si:ch211-262e15.1	39.55	27.68	34.5	45.34	36.77	7.5	10.6147
ENSDARG00000011611	actr1	221.32	180.41	222.64	113.44	184.45	51.24	72.5085
ENSDARG00000011613	rbm39a	181.29	150.21	213.98	181.54	181.75	26.04	22.4762
ENSDARG00000011615	mybpc3	0.36	1.63	0.21	0.21	0.6	0.69	0.170517
ENSDARG00000011618	slc26a2	9.73	11.36	4.28	5.98	7.84	3.27	1.59798
ENSDARG00000011635	scxb	0	0.1	0.04	0	0.03	0.05	0
ENSDARG00000011640	syt5b	34.55	30.74	35.24	26.37	31.72	4.08	14.0791
ENSDARG00000011648	snrpd1	85.5	110.9	58.27	28.65	70.83	35.39	57.7305
ENSDARG00000011652	si:zfos-979f1.2	3.15	3.23	0.21	0.25	1.71	1.71	0.832723
ENSDARG00000011661	twf1b	322.25	205.95	300.59	125.48	238.57	90.74	91.4461
ENSDARG00000011662	chuk	63.9	53.7	72.37	71.58	65.39	8.68	14.7463
ENSDARG00000011665	aldoaa	655.55	633.11	846.5	385.12	630.07	189.3	337.032
ENSDARG00000011671	pde6b	0.09	0.78	5.47	0.04	1.6	2.6	0.357923
ENSDARG00000011672	sema3b	3.17	4.08	1.23	2.74	2.8	1.19	1.00462
ENSDARG00000011673	si:ch211-246m6.5	0.09	0.34	0.04	0.08	0.14	0.14	0
ENSDARG00000011683	prtfdc1	11.94	9.76	9.71	5.11	9.13	2.88	3.91499
ENSDARG00000011693	ttc36	0.33	0.51	0.04	0	0.22	0.24	0
ENSDARG00000011696	esrrgb	0.13	0.17	0.07	0.58	0.24	0.23	0
ENSDARG00000011701	ctsll	0.54	1.36	2.84	0.46	1.3	1.1	0.702902
ENSDARG00000011703	clocka	9.15	7.48	6.17	5.11	6.98	1.75	1.07215
ENSDARG00000011723	zgc:56556	3.42	4.59	4.94	3.86	4.2	0.69	1.92765
ENSDARG00000011724	marveld1	0	0.07	0.07	0	0.03	0.04	0
ENSDARG00000011727	b9d1	54.16	66.79	48.84	64.77	58.64	8.57	37.353
ENSDARG00000011740	u2af2b	128.37	93.66	127.87	72.37	105.57	27.45	28.7921
ENSDARG00000011743	pigo	9.99	15.61	14.52	6.19	11.57	4.34	2.51175
ENSDARG00000011764	ints13	33.36	25.78	30.89	21.8	27.96	5.18	10.62
ENSDARG00000011769	cpm	15.83	14.32	22.09	11	15.81	4.65	7.65166
ENSDARG00000011770	dhrs12	113.39	131.44	121.42	269.06	158.83	73.86	84.7887
ENSDARG00000011777	cttn	301.01	110.15	143.75	50.95	151.47	106.82	58.8784
ENSDARG00000011783	stag2a	46.04	48.32	52.73	58.3	51.35	5.4	9.5043
ENSDARG00000011785	tbx6	2.3	3.4	3.26	3.7	3.16	0.61	0.984847
ENSDARG00000011797	fam46bb	27.95	109.88	75.17	100.19	78.3	36.61	26.1901
ENSDARG00000011801	wars2	5.66	8.16	4.52	4.82	5.79	1.65	4.8199
ENSDARG00000011809	mical1	25.85	24.21	21.7	35.38	26.79	5.98	5.20717
ENSDARG00000011818	batf	0.27	0.75	0.7	0.17	0.47	0.3	0
ENSDARG00000011819	pcnx	66.37	61.52	81.24	47.04	64.04	14.1	7.81597
ENSDARG00000011821	plod2	4.92	12.28	14.62	10.75	10.64	4.13	2.77616
ENSDARG00000011824	pbxip1b	188.65	187.24	192.21	149.02	179.28	20.28	31.6494
ENSDARG00000011825	cetn3	21.29	20.54	17.32	17.44	19.15	2.07	4.06188
ENSDARG00000011837	zgc:100846	13.28	11.87	5.75	5.19	9.02	4.15	3.71174
ENSDARG00000011841	atp5l	513.7	541.97	437.68	433.78	481.78	54.44	936.795
ENSDARG00000011845	chn2	0.65	1.73	0.07	0.71	0.79	0.69	0.461259
ENSDARG00000011851	map2k5	15.7	14.49	13.43	19.52	15.78	2.66	3.54941
ENSDARG00000011855	aak1a	5.35	9.56	6.84	8.43	7.54	1.84	2.63577
[truncated: 23,107 more rows]
