# Supplementary material for: Pancreatic and intestinal endocrine cells in zebrafish share common transcriptomic signatures and regulatory programmes
Source: BMC Biol. 2020 Aug 31;18:109. doi: 10.1186/s12915-020-00840-1 (PMC7457809; doi:10.1186/s12915-020-00840-1)
Supplement: Supplementary file 5 — Additional file 5: Table S2. List of transcription factors expressed in both EECs and PECs, specific for EECs and specific for PECs. The expression level is given in FPKM. The TF expressed in both PECs and EECs were selected based on their expression level above the threshold of 1 FPKM in both cell types. The TF expressed specifically in PECs were obtained by selecting those expressed above 1 FPKM only in PECs and with an expression ratio of PEC/EEC above 5-fold. Inversely, EEC-specific TF were obtained by selecting those expressed above 1 FPKM only in EECs and with an expression ration EEC/PEC above 5-fold. [file 12915_2020_840_MOESM5_ESM.xlsx]

## Sheet: Common_TF
ID	Gene	expression in EEC	expression in PEC
ENSDARG00000043531	jun	1544.45	165.397
ENSDARG00000031683	fosab	1335.49	830.277
ENSDARG00000038141	atf4b	491.838	169.331
ENSDARG00000077799	egr4	454.393	264.523
ENSDARG00000104773	junbb	382.605	315.62
ENSDARG00000053301	insm1b	291.164	40.3558
ENSDARG00000103791	nme2b.1	290.573	46.9206
ENSDARG00000009242	fev	244.805	164.435
ENSDARG00000103720	zgc:162730	239.321	327.368
ENSDARG00000007823	atf3	222.361	28.8014
ENSDARG00000074378	junba	201.255	195.808
ENSDARG00000111939	atf4a	193.365	74.9994
ENSDARG00000067850	jund	192.337	63.104
ENSDARG00000004060	bhlhe40	186.958	21.3116
ENSDARG00000077982	elf3	176.977	6.3015
ENSDARG00000002779	pdx1	175.473	481.01
ENSDARG00000056725	hmgb3a	130.848	295.851
ENSDARG00000019566	neurod1	129.548	572.889
ENSDARG00000055395	foxq1b	125.734	6.18174
ENSDARG00000037421	egr1	115.796	81.3789
ENSDARG00000035622	xbp1	98.6384	76.4574
ENSDARG00000099175	hmgb1a	96.4521	78.798
ENSDARG00000013794	klf11b	87.2942	56.0832
ENSDARG00000044511	etv5b	81.2342	23.477
ENSDARG00000009594	nr1d2b	80.7653	16.8995
ENSDARG00000089787	crebzf	79.584	61.5163
ENSDARG00000028335	hmga1a	78.1549	222.226
ENSDARG00000089368	hopx	67.6773	3.88608
ENSDARG00000028957	maff	60.6624	22.1574
ENSDARG00000012788	foxa3	60.3546	62.5464
ENSDARG00000029072	klf6a	58.2325	12.5203
ENSDARG00000042725	cebpb	57.8267	18.3938
ENSDARG00000036073	cebpg	56.5076	20.0998
ENSDARG00000030479	hmgb1b	55.9716	103.286
ENSDARG00000091756	insm1a	48.7507	390.315
ENSDARG00000070922	cnbpb	48.3651	27.0807
ENSDARG00000068822	purba	46.6907	18.0345
ENSDARG00000021336	pax4	44.8154	43.0001
ENSDARG00000039117	tefa	44.1109	14.3809
ENSDARG00000116139	cdx1b	41.8212	4.81185
ENSDARG00000004757	ybx1	41.6851	38.1708
ENSDARG00000036074	cebpa	40.7121	3.7098
ENSDARG00000045131	id4	39.0721	171.251
ENSDARG00000004588	sox4a	38.4911	95.0548
ENSDARG00000000796	nr4a1	37.6515	5.06676
ENSDARG00000030844	klf11a	37.0597	53.8702
ENSDARG00000015355	fosl1a	35.0874	32.5307
ENSDARG00000003411	foxa2	31.9677	52.5984
ENSDARG00000077811	sox11a	31.839	58.2644
ENSDARG00000075666	tsc22d3	31.3729	17.8287
ENSDARG00000059836	ddit3	31.3548	7.1563
ENSDARG00000055283	id2a	30.1849	15.1612
ENSDARG00000018492	znf503	29.5101	14.6355
ENSDARG00000053446	sub1a	29.3689	49.2637
ENSDARG00000053990	hmgb2b	26.8744	32.6092
ENSDARG00000021443	zfp36l1b	26.4991	24.6733
ENSDARG00000042796	yy1a	26.3695	19.611
ENSDARG00000102138	foxa1	25.7945	5.06421
ENSDARG00000074624	si:ch211-198a12.6	25.7372	37.5007
ENSDARG00000055751	fosb	24.7252	6.03145
ENSDARG00000103980	ets2	23.6696	9.68049
ENSDARG00000035678	zgc:91910	23.6664	43.4761
ENSDARG00000004023	isl1	23.3076	285.401
ENSDARG00000093022	selenoh	22.8019	20.4438
ENSDARG00000045936	pax6b	21.5401	143.427
ENSDARG00000040623	fosl2	21.2447	7.10652
ENSDARG00000007241	mycb	20.9006	13.8502
ENSDARG00000077473	mych	20.3899	7.27749
ENSDARG00000053097	hsf2	19.1504	7.04719
ENSDARG00000053298	nkx2.2a	17.4452	30.652
ENSDARG00000016871	smarce1	17.3691	27.9136
ENSDARG00000076533	nfe2l1b	17.2587	8.05992
ENSDARG00000024844	max	17.1502	15.2366
ENSDARG00000074758	csde1	16.7859	15.8875
ENSDARG00000042977	nfil3	16.433	3.87174
ENSDARG00000089156	egr3	16.1477	5.71917
ENSDARG00000041691	bhlhe41	15.7011	1.1229
ENSDARG00000003820	nr1d2a	15.6137	3.88619
ENSDARG00000055854	nr4a3	14.9476	2.82337
ENSDARG00000094965	nfil3-5	14.8243	1.55373
ENSDARG00000055792	foxo4	14.7024	13.306
ENSDARG00000030896	foxq1a	14.3005	5.32247
ENSDARG00000042824	nfe2l2a	13.6417	5.97648
ENSDARG00000045695	myca	12.9058	10.1802
ENSDARG00000069342	zgc:153115	12.7707	7.04275
ENSDARG00000104049	crebl2	12.7145	4.77434
ENSDARG00000040764	id1	12.3826	11.7261
ENSDARG00000036489	zgc:112356	12.1811	17.0585
ENSDARG00000038306	tsc22d1	12.1185	4.66174
ENSDARG00000020926	creb3l3l	11.7277	3.79612
ENSDARG00000101986	irf6	11.3395	2.58575
ENSDARG00000054823	id3	11.2154	5.9842
ENSDARG00000036292	cdx4	11.1785	47.3119
ENSDARG00000087303	cebpd	10.9325	51.9648
ENSDARG00000098834	sox4b	10.7004	8.03223
ENSDARG00000038386	ascl1a	10.4142	1.86274
ENSDARG00000045661	irf7	10.3827	17.3055
ENSDARG00000011564	sfpq	10.1345	9.74844
ENSDARG00000034956	myclb	9.90739	7.88112
ENSDARG00000006514	her6	9.48659	1.74019
ENSDARG00000054030	hoxb5b	9.44784	2.33439
ENSDARG00000028431	adnp2b	8.94517	7.614
ENSDARG00000098664	si:dkeyp-53d3.3	8.06243	5.80008
ENSDARG00000087094	foxa	7.87579	6.26297
ENSDARG00000014825	si:dkeyp-69b9.6	7.74463	6.65552
ENSDARG00000044301	atf1	7.70281	7.54609
ENSDARG00000057652	dbpb	7.68944	1.58782
ENSDARG00000003165	nr2f6b	7.47419	9.19944
ENSDARG00000070951	hmga1b	7.38806	8.72137
ENSDARG00000045874	yeats4	7.33856	18.4519
ENSDARG00000115220	BX005085.6	7.3323	10.4846
ENSDARG00000017780	rorcb	7.14256	2.31619
ENSDARG00000057708	zgc:175264	6.98355	1.90489
ENSDARG00000057414	phb	6.93422	3.49587
ENSDARG00000058011	arxa	6.93262	9.70664
ENSDARG00000101959	etv1	6.90475	5.19612
ENSDARG00000035066	ubtf	6.85083	6.27238
ENSDARG00000101593	zgc:163077	6.82142	1.83603
ENSDARG00000030583	foxk2	6.76748	6.17869
ENSDARG00000020133	jdp2b	6.69767	1.51476
ENSDARG00000063438	srebf2	6.60721	2.33748
ENSDARG00000069796	znf1124	6.15706	6.19471
ENSDARG00000006266	stat1a	6.09568	5.38964
ENSDARG00000038205	her2	6.0078	6.11617
ENSDARG00000059109	si:dkeyp-113d7.1	5.99354	5.88971
ENSDARG00000102601	si:dkey-15h8.15	5.89976	2.32741
ENSDARG00000056621	ctcf	5.85117	5.21898
ENSDARG00000034293	hif1ab	5.83514	5.29111
ENSDARG00000003607	nr2f6a	5.57634	7.13437
ENSDARG00000087046	si:ch211-222k6.2	5.5099	5.27559
ENSDARG00000019335	hes6	5.49314	10.0211
ENSDARG00000032317	tox	5.42955	4.71032
ENSDARG00000059337	tgif1	5.4291	2.18013
ENSDARG00000020228	usf2	5.36238	3.78631
ENSDARG00000069763	etv5a	5.33158	4.61234
ENSDARG00000069295	bcl6ab	5.29902	1.25743
ENSDARG00000037891	mlx	5.27333	8.2154
ENSDARG00000070390	flad1	5.154	1.91451
ENSDARG00000007941	hmx4	5.06826	8.85957
ENSDARG00000054562	her15.1	5.01862	15.5085
ENSDARG00000001940	dnajc1	4.98024	8.90371
ENSDARG00000026489	khsrp	4.97712	3.87253
ENSDARG00000019717	pbx2	4.93621	7.35903
ENSDARG00000060395	si:dkey-57k2.7	4.86742	2.29688
ENSDARG00000021891	zbtb7b	4.73359	2.27729
ENSDARG00000099555	foxo1a	4.67616	17.4169
ENSDARG00000006408	hmgb3b	4.67409	8.84522
ENSDARG00000028086	zbtb2b	4.59075	6.40596
ENSDARG00000074453	zfx	4.54225	3.64161
ENSDARG00000035559	tp53	4.50505	2.89399
ENSDARG00000098350	mxd3	4.48487	3.25227
ENSDARG00000014463	usf1l	4.46855	4.66219
ENSDARG00000036698	znf865	4.45657	5.42857
ENSDARG00000111659	BX322657.2	4.39877	5.44665
ENSDARG00000028228	zbtb18	4.37442	5.10572
ENSDARG00000098999	si:ch73-311h14.2	4.33199	2.16234
ENSDARG00000060113	znf395a	4.30192	10.3206
ENSDARG00000100536	nkrf	4.29638	3.50452
ENSDARG00000102731	si:ch73-299h12.2	4.26046	2.63828
ENSDARG00000007720	sub1b	4.0695	7.94293
ENSDARG00000075639	si:ch211-89o9.6	4.02776	4.79152
ENSDARG00000078281	BX470259.1	3.91172	6.33478
ENSDARG00000104613	znf1179	3.91132	2.76583
ENSDARG00000099999	tcf3b	3.90823	6.87965
ENSDARG00000042045	hmg20b	3.8235	6.37405
ENSDARG00000019961	znf513a	3.79905	1.59354
ENSDARG00000092979	pias2	3.79533	5.26615
ENSDARG00000008133	foxl1	3.60715	5.24876
ENSDARG00000001210	arl14ep	3.60557	5.08679
ENSDARG00000058566	si:dkey-253d23.5	3.6001	1.73759
ENSDARG00000032705	foxg1b	3.59726	4.14434
ENSDARG00000053129	carhsp1	3.56477	2.26869
ENSDARG00000074293	adnpb	3.55779	4.08047
ENSDARG00000008119	si:ch211-195d17.2	3.55506	5.00321
ENSDARG00000076584	patz1	3.52633	5.62562
ENSDARG00000024598	homezb	3.51833	4.90825
ENSDARG00000005549	znf710b	3.49946	4.69546
ENSDARG00000059354	glmp	3.45533	1.93541
ENSDARG00000112145	znf1174	3.43351	8.5622
ENSDARG00000061774	mbd3a	3.43001	4.51368
ENSDARG00000052695	nr2f1a	3.37659	1.32501
ENSDARG00000006837	mycn	3.36329	2.50699
ENSDARG00000006003	mycla	3.31964	1.09965
ENSDARG00000014692	znf622	3.28702	3.30665
ENSDARG00000012656	atf6	3.28607	4.7874
ENSDARG00000024306	zbed4	3.2742	4.53542
ENSDARG00000067591	puraa	3.24158	1.60357
ENSDARG00000088810	prox1b	3.2373	2.15965
ENSDARG00000041581	znf143b	3.19393	2.82166
ENSDARG00000000018	nrf1	3.18251	2.16053
ENSDARG00000070786	znf770	3.14296	4.23202
ENSDARG00000037238	smad5	3.1355	1.36227
ENSDARG00000041323	csdc2a	3.11925	7.27306
ENSDARG00000045166	bhlha15	3.08867	1.42156
ENSDARG00000111716	si:ch211-162i8.5	3.0113	2.34597
ENSDARG00000023040	zbtb1	2.99201	2.65682
ENSDARG00000069432	plscr3b	2.97605	2.97869
ENSDARG00000076082	CABZ01041962.1	2.94612	2.44775
ENSDARG00000063145	tfam	2.92213	8.40041
ENSDARG00000056438	her9	2.88564	2.12591
ENSDARG00000007081	pias4a	2.85707	3.01167
ENSDARG00000042489	thap12a	2.82482	1.65342
ENSDARG00000009470	hnf1a	2.82243	1.70675
ENSDARG00000090679	si:ch211-79k12.2	2.81036	1.0644
ENSDARG00000001015	znf384l	2.80666	1.7079
ENSDARG00000041359	zgc:161969	2.80192	3.83399
ENSDARG00000070059	si:ch211-262i1.5	2.79347	1.44573
ENSDARG00000029544	id2b	2.77196	28.6727
ENSDARG00000055106	znf148	2.76932	1.53519
ENSDARG00000019810	nfe2l3	2.76056	3.97285
ENSDARG00000038687	nfkb2	2.75055	3.40826
ENSDARG00000006615	hnf1ba	2.69378	7.41419
ENSDARG00000101859	mnta	2.67639	2.64227
ENSDARG00000098800	znf1156	2.67239	4.85772
ENSDARG00000013031	mta2	2.64566	1.78971
ENSDARG00000054304	homeza	2.59979	2.52075
ENSDARG00000070151	nfyc	2.55654	1.25476
ENSDARG00000088123	znf217	2.5324	4.58579
ENSDARG00000069289	gabpa	2.52839	1.46906
ENSDARG00000031664	sox21a	2.52622	1.2353
ENSDARG00000031434	rcor1	2.51149	3.05655
ENSDARG00000039185	nfyba	2.50934	4.96408
ENSDARG00000041080	thap3	2.49006	4.97619
ENSDARG00000108441	CU570894.1	2.48689	2.05481
ENSDARG00000110991	zgc:158366	2.48321	1.53798
ENSDARG00000011299	blzf1	2.47512	3.69475
ENSDARG00000059398	myef2	2.44288	2.74721
ENSDARG00000041689	usf1	2.41289	6.13259
ENSDARG00000097244	zgc:174263	2.41266	3.23926
ENSDARG00000077038	pbrm1l	2.40493	3.341
ENSDARG00000101602	preb	2.3997	1.63342
ENSDARG00000019459	elf2a	2.39595	1.50148
ENSDARG00000052348	smarca5	2.39542	1.42829
ENSDARG00000021494	hnf4a	2.39343	1.45053
ENSDARG00000017397	smarcc1a	2.39183	2.93218
ENSDARG00000101710	arid1aa	2.38414	2.11026
ENSDARG00000098439	nr1h3	2.34483	2.62327
ENSDARG00000006038	aebp2	2.33208	1.78431
ENSDARG00000045660	hic1l	2.32774	2.14275
ENSDARG00000004843	foxp1a	2.3252	1.6853
ENSDARG00000019293	tfdp1a	2.32099	2.63944
ENSDARG00000036855	plagx	2.31315	1.65614
ENSDARG00000105127	si:ch211-155e24.3	2.30894	8.38691
ENSDARG00000025032	nr3c1	2.3011	1.59517
ENSDARG00000025226	znf668	2.29142	2.67436
ENSDARG00000102974	baz2a	2.28645	2.58289
ENSDARG00000045681	irf5	2.27354	1.05463
ENSDARG00000043821	klf7b	2.27288	1.31207
ENSDARG00000117076	BX005085.7	2.27111	4.6066
ENSDARG00000042989	si:dkeyp-84f3.5	2.24466	2.66555
ENSDARG00000040884	mxi1	2.23789	4.97281
ENSDARG00000036055	thap11	2.15549	4.0622
ENSDARG00000053260	zgc:113090	2.13745	1.37436
ENSDARG00000092327	si:dkeyp-2e4.3	2.11185	4.05174
ENSDARG00000043973	znf292b	2.11141	2.73994
ENSDARG00000060306	tfcp2	2.07156	3.18953
ENSDARG00000013575	rfx2	2.05042	2.74917
ENSDARG00000071719	si:dkey-20i20.2	2.02758	2.01939
ENSDARG00000061424	znf646	2.02545	1.75629
ENSDARG00000034086	zgc:65895	2.00752	4.94009
ENSDARG00000036235	zbtb3	2.00684	3.31717
ENSDARG00000078784	mgaa	1.98116	2.00787
ENSDARG00000077085	zgc:110821	1.96439	1.42017
ENSDARG00000105669	si:dkey-10f23.2	1.96246	2.23012
ENSDARG00000057997	tmf1	1.95457	2.28374
ENSDARG00000099373	zgc:158320	1.94406	5.13452
ENSDARG00000087330	maza	1.91598	1.17084
ENSDARG00000071467	zbtb33	1.90492	1.64852
ENSDARG00000042969	znf1035	1.89992	3.6653
ENSDARG00000075569	gpbp1l1	1.86233	1.27067
ENSDARG00000104034	arid3b	1.86108	5.77439
ENSDARG00000038812	e2f5	1.85882	4.22897
ENSDARG00000070338	hoxc4a	1.85719	1.38593
ENSDARG00000006791	arntl1a	1.84873	1.31253
ENSDARG00000003769	tada2b	1.82924	2.73409
ENSDARG00000089940	znf1008	1.80627	2.5687
ENSDARG00000055481	atf7b	1.80608	1.30251
ENSDARG00000074544	znf1007	1.80498	1.23127
ENSDARG00000028949	ZBTB26	1.8042	2.03493
ENSDARG00000076120	foxp4	1.80299	2.82196
ENSDARG00000105532	znf16l	1.79374	2.7477
ENSDARG00000063672	zmp:0000000711	1.79098	1.60106
ENSDARG00000018765	pknox1.1	1.7834	1.42304
ENSDARG00000090871	si:dkey-210j14.4	1.78295	4.70841
ENSDARG00000070098	lcorl	1.7796	5.10774
ENSDARG00000055162	zhx2a	1.76519	1.94019
ENSDARG00000101106	si:ch73-109d9.3	1.74291	4.51304
ENSDARG00000086173	relb	1.7424	3.09795
ENSDARG00000053586	creb1a	1.72959	3.25402
ENSDARG00000025699	mbd1b	1.7289	2.2896
ENSDARG00000095007	sinhcafl	1.72527	1.26859
ENSDARG00000027978	yy1b	1.70281	2.21033
ENSDARG00000008218	znf410	1.69663	1.67926
ENSDARG00000104485	si:ch1073-224n8.1	1.69584	2.12007
ENSDARG00000003398	rbpja	1.69359	3.08614
ENSDARG00000017886	zbtb11	1.68928	1.33994
ENSDARG00000068400	znf131	1.64704	1.06446
ENSDARG00000095743	sox11b	1.64583	5.63409
ENSDARG00000043873	arid4a	1.63786	1.08119
ENSDARG00000042492	si:dkey-250d21.1	1.63678	3.91146
ENSDARG00000115737	AL954741.4	1.62843	1.58187
ENSDARG00000100192	znf1155	1.60234	1.07474
ENSDARG00000099743	zgc:113019	1.5866	2.12374
ENSDARG00000101029	si:ch73-347e22.4	1.55308	2.96462
ENSDARG00000075545	si:dkey-89b17.4	1.5499	2.70727
ENSDARG00000070485	cenps	1.54958	3.83922
ENSDARG00000103947	znf1028	1.54386	2.68662
ENSDARG00000015793	creb3l1	1.53943	2.49988
ENSDARG00000019299	znf687b	1.53558	1.93363
ENSDARG00000074030	myt1a	1.52344	1.95262
ENSDARG00000022952	zgc:66448	1.50687	2.50368
ENSDARG00000009473	ppardb	1.46372	3.07415
ENSDARG00000023058	foxo3a	1.45914	1.89333
ENSDARG00000095667	znf1175	1.45497	2.51565
ENSDARG00000070704	thap7	1.45461	2.09904
ENSDARG00000068194	klf9	1.4539	1.29311
ENSDARG00000094107	si:ch73-37h15.2	1.42696	2.30935
ENSDARG00000103691	rfx7b	1.42192	1.97897
ENSDARG00000096689	si:dkey-66i24.9	1.42137	1.36531
ENSDARG00000076451	prdm2b	1.41412	1.48216
ENSDARG00000028517	hbp1	1.41036	1.29666
ENSDARG00000035285	ncor1	1.40125	1.66303
ENSDARG00000062361	PAXBP1	1.39625	1.57119
ENSDARG00000008278	rcor2	1.38454	2.34855
ENSDARG00000075194	si:dkey-56e3.3	1.3845	2.63805
ENSDARG00000000567	znf281a	1.37947	1.47
ENSDARG00000044847	zgc:171599	1.36739	1.50575
ENSDARG00000056856	tax1bp1b	1.36237	1.14221
ENSDARG00000000760	znf511	1.31827	2.47179
ENSDARG00000099331	CABZ01064859.1	1.30621	1.17182
ENSDARG00000000966	ncor2	1.29769	1.34595
ENSDARG00000079626	elf2b	1.29176	1.28659
ENSDARG00000101926	zgc:101130	1.29141	1.58839
ENSDARG00000073957	tox3	1.29051	1.93539
ENSDARG00000112811	CZQB01141835.1	1.2829	1.68069
ENSDARG00000052351	ZXDC	1.2313	1.31244
ENSDARG00000055752	npas4a	1.23018	1.3845
ENSDARG00000103871	si:ch73-109d9.2	1.22986	2.03441
ENSDARG00000070340	hoxc5a	1.21716	1.92823
ENSDARG00000099021	setdb1b	1.21296	1.70434
ENSDARG00000105295	LO017784.1	1.21167	2.7738
ENSDARG00000088298	si:ch211-235i11.4	1.20619	1.03333
ENSDARG00000054560	her15.2	1.20088	6.68964
ENSDARG00000045527	nr2c1	1.19141	1.27007
ENSDARG00000070048	zgc:173548	1.18915	2.02832
ENSDARG00000035910	znf281b	1.18779	2.92331
ENSDARG00000037872	foxk1	1.16444	1.4923
ENSDARG00000052150	pbx4	1.15548	1.3268
ENSDARG00000101891	arid1ab	1.12865	2.29931
ENSDARG00000093157	si:ch73-236c18.8	1.11748	1.22833
ENSDARG00000071790	znf1153	1.10857	1.98461
ENSDARG00000053263	zgc:113372	1.07588	2.28356
ENSDARG00000002362	ubald1a	1.07285	1.03643
ENSDARG00000097501	si:dkey-111k8.3	1.06689	1.54831
ENSDARG00000042477	nr2c2	1.05913	1.07265
ENSDARG00000092027	si:dkey-20i20.9	1.0564	1.04635
ENSDARG00000044485	sall4	1.04583	6.18775
ENSDARG00000054031	mxd4	1.02949	1.24263
ENSDARG00000042004	nfya	1.02493	1.25148
ENSDARG00000007387	irf2a	1.02324	2.43759
ENSDARG00000002031	tox4a	1.02184	1.15389
ENSDARG00000097863	si:dkeyp-84f3.9	1.01852	1.55663
ENSDARG00000087530	wu:fe05a04	1.00923	1.17938
ENSDARG00000053800	si:ch211-276c2.4	1.00763	2.10647

## Sheet: EEC_specific_TF
ID	Gene	expression in EEC	expression in PEC
ENSDARG00000007982	onecut1	20.8698	0.699487
ENSDARG00000058133	foxd2	16.9971	0.398826
ENSDARG00000059274	hoxd9a	15.5939	0.17661
ENSDARG00000011579	hoxb10a	14.9293	0.00547251
ENSDARG00000087188	nfil3-6	12.516	0.816561
ENSDARG00000059267	hoxd11a	12.0627	0.036759
ENSDARG00000056819	hoxa9b	11.5172	0.161432
ENSDARG00000103589	gata6	9.30862	0.344834
ENSDARG00000079980	si:ch211-202h22.9	8.47573	0.0537404
ENSDARG00000002216	tbx3a	8.04273	0.049518
ENSDARG00000016951	neurog3	7.26686	0.282238
ENSDARG00000092809	hoxc9a	6.86107	0.181535
ENSDARG00000031337	hoxa10b	6.31443	0.018221
ENSDARG00000044685	nr0b2a	5.34963	0.868428
ENSDARG00000100312	hoxa13a	5.34753	0.189366
ENSDARG00000076472	ovol1a	5.19874	0.373317
ENSDARG00000071565	hnf4g	5.11737	0.25503
ENSDARG00000057859	hoxd10a	4.90456	0.0235527
ENSDARG00000017821	gata5	4.88834	0.435965
ENSDARG00000038006	osr2	4.84253	0.0843985
ENSDARG00000104090	june	4.7757	0.609048
ENSDARG00000033160	nr1d1	4.66026	0.0685293
ENSDARG00000070353	hoxc13a	4.01684	0.0242457
ENSDARG00000056015	hoxb13a	3.93357	0.0202827
ENSDARG00000056023	hoxb9a	3.85616	0.0878868
ENSDARG00000070351	hoxc11a	3.65	0.201959
ENSDARG00000036254	hoxa13b	3.445	0
ENSDARG00000018757	klf5l	2.71343	0.0832456
ENSDARG00000042485	foxd5	2.64577	0.280756
ENSDARG00000104815	lmx1ba	2.54761	0.00122109
ENSDARG00000070352	hoxc12a	2.49055	0.0320438
ENSDARG00000077897	znf296	2.4558	0.083263
ENSDARG00000010630	hoxb6a	2.26034	0.33595
ENSDARG00000105013	hoxa9a	2.05463	0.104135
ENSDARG00000116608	pitx1	1.85804	0.00513882
ENSDARG00000014479	ptf1a	1.80465	0
ENSDARG00000044038	zbtb2a	1.73154	0.104698
ENSDARG00000077785	atf5b	1.64964	0.181859
ENSDARG00000044098	egr2a	1.61799	0.298579
ENSDARG00000059263	hoxd12a	1.52647	0
ENSDARG00000070346	hoxc8a	1.43264	0.134554
ENSDARG00000007009	hoxa11b	1.3903	0.0185627
ENSDARG00000102501	hoxa5a	1.36498	0.210424
ENSDARG00000044532	nr4a2b	1.24264	0.177851
ENSDARG00000027199	smad1	1.19565	0.155017
ENSDARG00000101645	MYRFL	1.18138	0.0606528
ENSDARG00000070339	hoxc3a	1.17418	0.184398
ENSDARG00000114554	cdx1a	1.12726	0.0090793
ENSDARG00000040465	irf2	1.05086	0.0623981
ENSDARG00000016730	rfxank	1.04536	0.0885782
ENSDARG00000040432	klf2b	1.00086	0.146683

## Sheet: PEC_specific_TF
ID	Gene	expression in WT EEC	expression in WT PEC
ENSDARG00000104735	nkx6.2	0.985449	58.6512
ENSDARG00000035984	mnx1	0.383244	45.7603
ENSDARG00000039701	emx2	0.292174	34.7972
ENSDARG00000098231	HHEX	0.119597	18.8811
ENSDARG00000025495	nhlh2	0.117212	16.557
ENSDARG00000076520	mafb	0.143668	15.6855
ENSDARG00000056732	her4.1	0.520415	12.0593
ENSDARG00000074319	sall1a	0.0354764	8.68597
ENSDARG00000006120	tbx2b	0.158889	7.32553
ENSDARG00000002937	meis1a	0.71328	6.25309
ENSDARG00000056729	her4.2	0.0242976	6.12465
ENSDARG00000070337	hoxc1a	0.21652	5.59376
ENSDARG00000016999	lin28a	0.348939	5.17503
ENSDARG00000056541	nr0b1	0.999603	5.13613
ENSDARG00000042032	pou3f3a	0.156823	4.35886
ENSDARG00000031426	csrnp1a	0.179233	3.71107
ENSDARG00000009822	her4.4	0.0406871	3.21182
ENSDARG00000094426	her4.2	0.0129711	3.15195
ENSDARG00000088290	foxj1b	0.0632612	3.01432
ENSDARG00000090740	zmp:0000001003	0.31449	2.67099
ENSDARG00000112960	si:dkey-7i4.7	0.441142	2.41482
ENSDARG00000070770	her4.3	0.00582328	2.1915
ENSDARG00000023316	sim1a	0.0468816	2.14656
ENSDARG00000091408	mtcl1	0.125891	1.77056
ENSDARG00000103316	si:ch211-212k18.5	0.100314	1.34522
ENSDARG00000032963	her12	0.0991006	1.30063
ENSDARG00000105255	zbtb4	0.0877366	1.21449
