# Supplementary material for: Pancreatic and intestinal endocrine cells in zebrafish share common transcriptomic signatures and regulatory programmes
Source: BMC Biol. 2020 Aug 31;18:109. doi: 10.1186/s12915-020-00840-1 (PMC7457809; doi:10.1186/s12915-020-00840-1)
Supplement: Supplementary file 6 — Additional file 6: Table S3. Lists of genes selectively expressed in EECs and in PECs with their gene ontology enrichment analyses. The genes specifically expressed in PECs were selected by their expression above 5 CPM in PECs and below 1 CPM in EECs (sheet1). Inversely EEC-specific genes were selected by their expression above 5 CPM in EECs and below 1 in PECs (sheet 2). The GO terms obtained for the PEC-specific genes and the EEC-specific genes are given in sheets 3 and 4 respectively. [file 12915_2020_840_MOESM6_ESM.xlsx]

## Sheet: PEC specific genes
ID	Gene	PEC expression	EEC expression
ENSDARG00000074212	SLC5A10	246.915	0.677708
ENSDARG00000079305	hbae3	197.789	0.454148
ENSDARG00000103498	epd	141.077	0.0406292
ENSDARG00000015016	kif26ab	118.658	0.732502
ENSDARG00000055377	gnb5b	108.527	0.275112
ENSDARG00000054177	adgra1a	94.8913	0.494324
ENSDARG00000098231	HHEX	92.1515	0.523915
ENSDARG00000026482	arhgap12b	75.3595	0.383506
ENSDARG00000100244	ebf3a	72.23	0.858286
ENSDARG00000096616	si:ch211-255p10.3	71.5646	0.232484
ENSDARG00000104495	pltp	69.443	0.416108
ENSDARG00000022668	grapb	67.7718	0.517013
ENSDARG00000025495	nhlh2	62.8469	0.406674
ENSDARG00000068275	ptx3a	60.3794	0.302389
ENSDARG00000111106	arl3l1	58.8376	0.35204
ENSDARG00000103937	ndrg4	57.4706	0.411271
ENSDARG00000044691	ppp1r3b	51.9713	0.435257
ENSDARG00000015559	fstl1a	50.0272	0.43181
ENSDARG00000056145	si:dkey-159a18.1	49.7316	0.561537
ENSDARG00000063144	shisa7b	49.6954	0.916775
ENSDARG00000109715	sncgb	49.3592	0.152896
ENSDARG00000070000	txnipb	43.7825	0.104471
ENSDARG00000079462	si:ch211-131k2.3	42.1966	0.982186
ENSDARG00000076520	mafb	40.2182	0.341917
ENSDARG00000017676	mmp2	39.5872	0.329542
ENSDARG00000015002	cdh4	39.4538	0.94594
ENSDARG00000011190	fgfr1b	37.9293	0.511252
ENSDARG00000092199	si:ch211-250c4.4	35.0428	0.997837
ENSDARG00000023963	tpm4a	33.8301	0.626991
ENSDARG00000056499	ca6	32.4942	0.552529
ENSDARG00000101090	pappaa	32.4225	0.352675
ENSDARG00000061576	gldn	31.8462	0.385709
ENSDARG00000062165	tub	29.7376	0.752121
ENSDARG00000021305	slc30a2	29.6453	0.20976
ENSDARG00000110032	SAMD5	28.8887	0.166803
ENSDARG00000027957	fgf12a	28.8861	0.740276
ENSDARG00000043932	stmn4l	28.8351	0.519207
ENSDARG00000006356	slc18a3a	28.4648	0.203555
ENSDARG00000062592	myl10	27.5517	0.232831
ENSDARG00000088290	foxj1b	26.278	0.504673
ENSDARG00000037961	rcn3	25.7268	0.885923
ENSDARG00000010565	aqp4	25.0355	0.168722
ENSDARG00000005924	serpina10a	24.9785	0.592493
ENSDARG00000052157	il12rb2	24.8052	0.375808
ENSDARG00000086990	carmil3	24.4509	0.998287
ENSDARG00000032246	tmtopsb	24.2822	0.790956
ENSDARG00000007171	aig1	23.7989	0.97646
ENSDARG00000045644	ca12	23.6534	0.261129
ENSDARG00000075694	adora1b	23.3409	0.469583
ENSDARG00000077096	fndc7a	23.299	0.232689
ENSDARG00000093284	si:ch211-173m16.2	23.0278	0.827299
ENSDARG00000104930	si:dkey-225f23.5	22.8813	0.57401
ENSDARG00000101363	ano2	22.8791	0.737771
ENSDARG00000042934	ctgfa	22.7819	0.0874013
ENSDARG00000070173	gria2a	22.3252	0.893812
ENSDARG00000094426	her4.2	21.2232	0.0818092
ENSDARG00000061466	cpne5a	21.101	0.216232
ENSDARG00000033999	cyp26a1	20.8861	0.773359
ENSDARG00000030078	glipr1b	20.2503	0.733342
ENSDARG00000055559	chrna6	20.2152	0.355349
ENSDARG00000087260	mtss1lb	19.6942	0.844636
ENSDARG00000013787	gucy1a1	19.5111	0.506512
ENSDARG00000103712	plpp7	19.0338	0.423584
ENSDARG00000070735	rnd2	18.985	0.417947
ENSDARG00000095453	si:rp71-17i16.6	18.7595	0.680887
ENSDARG00000031075	cadm1a	17.901	0.699389
ENSDARG00000044319	fstl4	17.596	0.722086
ENSDARG00000112439	CABZ01092982.1	17.5734	0.718133
ENSDARG00000036036	mdka	17.4307	0.93483
ENSDARG00000024189	pnocb	17.3949	0.122092
ENSDARG00000042816	mmp9	17.2515	0.574401
ENSDARG00000098161	cntn4	16.7243	0.77183
ENSDARG00000101865	pcdh1g30	16.6612	0.355207
ENSDARG00000018066	ptchd1	16.552	0.659693
ENSDARG00000075597	flrt1b	16.2145	0.415269
ENSDARG00000088805	nes	15.6023	0.685975
ENSDARG00000025254	s100a10b	15.2345	0.809772
ENSDARG00000104576	PPP1R3G	15.1442	0.457617
ENSDARG00000042032	pou3f3a	15.111	0.499161
ENSDARG00000097445	si:dkey-195m11.8	14.9796	0.671721
ENSDARG00000076826	dpp6a	14.9497	0.990305
ENSDARG00000104370	esm1	14.825	0.90388
ENSDARG00000089749	aqp8b	14.6199	0.288691
ENSDARG00000036584	st8sia5	14.3876	0.184708
ENSDARG00000056732	her4.1	14.38	0.56232
ENSDARG00000059534	si:ch211-146m13.3	14.2333	0.417725
ENSDARG00000002564	syngr1a	13.761	0.787692
ENSDARG00000089643	mcama	13.7012	0.65839
ENSDARG00000033042	ptprja	13.6326	0.737566
ENSDARG00000099685	gnb5a	13.5771	0.896574
ENSDARG00000036008	caly	13.0237	0.485809
ENSDARG00000067781	urp2	12.8383	0.127809
ENSDARG00000013292	tmem179	12.6008	0.355678
ENSDARG00000116937	BX927333.1	12.545	0.296531
ENSDARG00000056729	her4.2	12.5426	0.0461414
ENSDARG00000088593	chst1	12.2149	0.342263
ENSDARG00000099931	pcdh1g26	12.2093	0.360923
ENSDARG00000053122	clvs2	12.2065	0.0583298
ENSDARG00000075284	kansl1l	12.0622	0.579647
ENSDARG00000060253	si:ch211-216b21.2	12.0571	0.299587
ENSDARG00000087241	ucn3l	12.0435	0.307066
ENSDARG00000034988	asb4	11.9051	0.289854
ENSDARG00000034528	chodl	11.8776	0.731542
ENSDARG00000039563	loxl3b	11.8259	0.697367
ENSDARG00000004405	snx10a	11.7902	0.884208
ENSDARG00000103692	p4ha3	11.7448	0.590761
ENSDARG00000104826	pcdh1gc5	11.6964	0.868178
ENSDARG00000074581	add2	11.449	0.592812
ENSDARG00000068855	si:ch211-163l21.10	11.3166	0.604329
ENSDARG00000070100	si:ch211-168d1.3	11.2899	0.978743
ENSDARG00000062579	kremen1	11.2552	0.538994
ENSDARG00000010962	fkbp7	11.1579	0.311966
ENSDARG00000075538	zgc:163061	11.1354	0.761885
ENSDARG00000070835	tnnc2	10.96	0.862644
ENSDARG00000060480	ubr1	10.957	0.79196
ENSDARG00000018351	hpda	10.5863	0.203146
ENSDARG00000090708	si:dkey-28g23.6	10.5664	0.635444
ENSDARG00000038941	ppp1r1c	10.3489	0.429318
ENSDARG00000111977	gjd1a	10.278	0.156329
ENSDARG00000104100	bmpr1ba	10.168	0.87774
ENSDARG00000044034	tmem86a	10.1531	0.950164
ENSDARG00000100829	pcdh1g32	10.1398	0.802736
ENSDARG00000088227	tmem163b	10.0328	0.962788
ENSDARG00000063390	pvrl2l	10.0066	0.460274
ENSDARG00000016739	LRRC4C (1 of many)	9.99981	0.873277
ENSDARG00000098883	stac3	9.88634	0.592324
ENSDARG00000012353	vipr2	9.86369	0.462983
ENSDARG00000097057	fxyd6l	9.85486	0.990873
ENSDARG00000010710	msi1	9.83658	0.381951
ENSDARG00000103316	si:ch211-212k18.5	9.80706	0.673541
ENSDARG00000029720	si:dkeyp-9d4.2	9.38919	0.157493
ENSDARG00000045834	si:dkey-14d8.7	9.37987	0.253103
ENSDARG00000019969	smarcd3b	9.23713	0.862083
ENSDARG00000104326	si:dkey-183i3.9	9.21804	0.472937
ENSDARG00000045485	rassf8b	9.20213	0.56391
ENSDARG00000043662	cnih2	9.14774	0.397244
ENSDARG00000079049	cercam	9.05938	0.409148
ENSDARG00000021151	ptpreb	9.05636	0.624704
ENSDARG00000088753	si:ch211-57h10.1	9.04436	0.428483
ENSDARG00000062346	cacna1ea	8.94951	0.924646
ENSDARG00000012013	cpa6	8.89648	0.656695
ENSDARG00000068516	hapln1b	8.86705	0.451097
ENSDARG00000087394	tshz3a	8.85185	0.415619
ENSDARG00000055100	cxcl12b	8.83263	0.208063
ENSDARG00000111810	lhfpl4a	8.82939	0.185179
ENSDARG00000057032	ppm1nb	8.80902	0.155716
ENSDARG00000103591	dkk3a	8.76652	0.733444
ENSDARG00000107486	CR855320.3	8.76412	0.298121
ENSDARG00000014646	aoc2	8.76221	0.635098
ENSDARG00000044827	wnt7aa	8.71852	0.501347
ENSDARG00000061692	yjefn3	8.71335	0.131686
ENSDARG00000075277	si:dkeyp-14d3.1	8.66504	0.39059
ENSDARG00000068100	fam19a5l	8.57931	0.20335
ENSDARG00000032737	gria3a	8.57809	0.5676
ENSDARG00000087457	ecscr	8.48576	0.417663
ENSDARG00000004763	hhla2a.2	8.47392	0.916353
ENSDARG00000104665	kirrel3l	8.43738	0.557473
ENSDARG00000069431	slc26a4	8.34049	0.181115
ENSDARG00000016789	zgc:152891	8.31562	0.40774
ENSDARG00000063578	CABZ01020835.1	8.31348	0.844858
ENSDARG00000075264	FAM124A	8.27185	0.971423
ENSDARG00000095674	tmem123	8.21807	0.404044
ENSDARG00000104497	pcdh1g29	8.1675	0.456938
ENSDARG00000007099	cx43.4	8.14759	0.70431
ENSDARG00000062277	ppp2r2cb	8.00667	0.338972
ENSDARG00000100019	arhgap11a	7.996	0.446748
ENSDARG00000042837	atp1b3b	7.97849	0.898425
ENSDARG00000098680	si:zfos-2326c3.2	7.96332	0.581486
ENSDARG00000078754	gra	7.95968	0.551348
ENSDARG00000061288	kcnc4	7.83158	0.577439
ENSDARG00000074335	boc	7.8314	0.701324
ENSDARG00000060837	trpc5b	7.82854	0.337426
ENSDARG00000063568	syt7a	7.7292	0.255084
ENSDARG00000013730	slc4a4a	7.72332	0.871687
ENSDARG00000071596	neto1l	7.54988	0.930976
ENSDARG00000089549	baalcb	7.5001	0.168376
ENSDARG00000054438	fzd2	7.49143	0.825727
ENSDARG00000030106	stmn4	7.48258	0.115558
ENSDARG00000079238	trim59	7.46479	0.821049
ENSDARG00000115281	zgc:165555	7.39437	0.390976
ENSDARG00000074362	zgc:165582	7.30664	0.213353
ENSDARG00000038123	myl9a	7.21187	0.801533
ENSDARG00000092204	ms4a17a.5	7.18128	0.438486
ENSDARG00000015854	chata	7.16548	0.493551
ENSDARG00000063007	apc2	7.15122	0.309412
ENSDARG00000026052	ccdc3a	7.09535	0.2548
ENSDARG00000105444	hist1h2a11	7.05808	0.237179
ENSDARG00000073978	crabp2a	7.01266	0.0701095
ENSDARG00000011404	fen1	7.00359	0.778222
ENSDARG00000012496	GPR62 (1 of many)	6.99051	0.964756
ENSDARG00000040253	onecutl	6.97714	0.320356
ENSDARG00000061304	ppp1r9a	6.91211	0.371664
ENSDARG00000079479	gpr4	6.90589	0.190424
ENSDARG00000105382	zgc:165555	6.8984	0.702547
ENSDARG00000068126	nppc	6.85651	0.945469
ENSDARG00000061664	zgc:162707	6.82774	0.528509
ENSDARG00000093156	si:ch73-21g5.7	6.73481	0.0520624
ENSDARG00000086172	ACVR1C	6.73162	0.714336
ENSDARG00000055570	gpr61	6.68551	0.452309
ENSDARG00000039824	zgc:172182	6.66497	0.45278
ENSDARG00000056462	crp2	6.65699	0.464844
ENSDARG00000011434	ptger2a	6.60653	0.174563
ENSDARG00000070781	gjd2b	6.56699	0.933853
ENSDARG00000031678	col5a2a	6.55508	0.797837
ENSDARG00000056768	rprml	6.54367	0.0116375
ENSDARG00000070126	si:dkey-22l11.6	6.52918	0.220234
ENSDARG00000076027	kif5c	6.52676	0.294549
ENSDARG00000005139	hhatlb	6.41258	0.725325
ENSDARG00000105468	zgc:112234	6.41092	0.16858
ENSDARG00000058476	stc1l	6.4098	0.0816049
ENSDARG00000012397	eya4	6.40153	0.875409
ENSDARG00000009822	her4.4	6.39761	0.071904
ENSDARG00000052288	zmp:0000000634	6.37237	0.476357
ENSDARG00000078868	tmem74b	6.29659	0.544103
ENSDARG00000055388	vtna	6.26876	0.808084
ENSDARG00000015557	zgc:100829	6.25693	0.83628
ENSDARG00000075285	MRAS	6.17776	0.769503
ENSDARG00000044142	acss1	6.13393	0.455698
ENSDARG00000060680	si:ch73-127m5.1	6.11948	0.430011
ENSDARG00000069895	CR392036.1	6.11353	0.970548
ENSDARG00000018397	hpca	5.97151	0.995039
ENSDARG00000087554	cdk1	5.91404	0.84811
ENSDARG00000023228	vsnl1a	5.9052	0.475703
ENSDARG00000087349	reep6	5.90183	0.311699
ENSDARG00000001676	gpm6bb	5.84238	0.724054
ENSDARG00000058488	adora2ab	5.81568	0.121825
ENSDARG00000087798	pdyn	5.79078	0.116375
ENSDARG00000089766	nrg3b	5.77665	0.80208
ENSDARG00000087176	sgk494a	5.77641	0.31456
ENSDARG00000103515	vcana	5.77271	0.505487
ENSDARG00000061203	trpc1	5.762	0.72051
ENSDARG00000054543	samsn1a	5.69714	0.544876
ENSDARG00000087102	si:ch1073-164k15.3	5.6948	0.952981
ENSDARG00000110152	zgc:165555	5.64244	0.541079
ENSDARG00000070391	tspan4b	5.63448	0.401082
ENSDARG00000114852	CR974456.1	5.6249	0.644958
ENSDARG00000003303	stc1	5.62276	0.396369
ENSDARG00000043341	npy4r	5.61254	0.267459
ENSDARG00000053575	gpat2	5.59664	0.909642
ENSDARG00000089901	si:ch211-261n11.8	5.59083	0.861639
ENSDARG00000040302	osgin2	5.58628	0.559548
ENSDARG00000006894	oprk1	5.58075	0.203146
ENSDARG00000053708	ghrhrb	5.5735	0.453331
ENSDARG00000039499	soul2	5.57326	0.691216
ENSDARG00000038981	zgc:153615	5.53914	0.0695586
ENSDARG00000092310	si:ch211-199g17.2	5.52808	0.759656
ENSDARG00000010977	rab34b	5.49377	0.800929
ENSDARG00000042984	fpr1	5.48635	0.469175
ENSDARG00000062707	plat	5.48422	0.53267
ENSDARG00000016718	mmp11b	5.48137	0.110801
ENSDARG00000007971	cks1b	5.45319	0.979775
ENSDARG00000069989	bnc2	5.45062	0.747915
ENSDARG00000063412	cers1	5.41466	0.988595
ENSDARG00000006526	fn1b	5.38636	0.941609
ENSDARG00000025667	adgrb2	5.37013	0.465266
ENSDARG00000011490	scube3	5.35508	0.647691
ENSDARG00000025465	spon2a	5.34968	0.672636
ENSDARG00000094587	si:dkey-35m8.1	5.28193	0.168438
ENSDARG00000061223	ogfrl1	5.27569	0.333318
ENSDARG00000018846	dgat2	5.27222	0.357245
ENSDARG00000075990	acap3a	5.24947	0.502941
ENSDARG00000099035	pcdh1g33	5.21287	0.174296
ENSDARG00000039411	cep68	5.20118	0.600493
ENSDARG00000103950	pcdh1gc6	5.15397	0.189669
ENSDARG00000067984	gas1b	5.14627	0.443599
ENSDARG00000002795	meis3	5.12734	0.695142
ENSDARG00000090064	TMEM179 (1 of many)	5.12424	0.13965
ENSDARG00000075045	cxcl18b	5.08454	0.0352591
ENSDARG00000075851	oafa	5.03671	0.829121
ENSDARG00000068678	iqcg	5.02571	0.740324
ENSDARG00000034105	mtus1b	5.02107	0.439712
ENSDARG00000021442	cdh11	5.02063	0.591755
ENSDARG00000104980	CU695117.1	5.01953	0.238139
ENSDARG00000022570	nmur3	5.00737	0.280971

## Sheet: EEC specific genes
ID	Gene	PEC expression	EEC expression
ENSDARG00000070810	ccka	0.455641	6260.14
ENSDARG00000004015	adcyap1a	0.599311	6248.59
ENSDARG00000089399	tmem176l.2	0.836696	2551.65
ENSDARG00000099233	si:zfos-2372e4.1	0.360395	1719.79
ENSDARG00000091377	galn	0.0488187	767.119
ENSDARG00000079443	vipb	0.0640945	750.589
ENSDARG00000103878	anpepb	0.746909	709.179
ENSDARG00000094386	adgrg4b	0.861501	707.935
ENSDARG00000043729	plac8.1	0.0114197	691.803
ENSDARG00000053858	crip1	0.492826	667.5
ENSDARG00000098662	si:ch73-359m17.9	0.137791	568.37
ENSDARG00000016494	ddc	0.897066	528.796
ENSDARG00000102555	si:dkey-33i11.9	0.150984	509.922
ENSDARG00000116628	BX908782.3	0.137791	453.664
ENSDARG00000102720	zgc:123284	0.0657858	414.229
ENSDARG00000061481	wu:fj05g07	0.135406	312.956
ENSDARG00000104815	lmx1ba	0.156923	298.885
ENSDARG00000100465	clrn3	0.246545	297.005
ENSDARG00000098315	cyp1a	0.411985	293.442
ENSDARG00000087625	si:ch211-173a9.7	0.265914	274.084
ENSDARG00000068088	tcnl	0.186758	242.794
ENSDARG00000041960	si:ch211-173a9.6	0.631718	241.184
ENSDARG00000005704	eps8l3b	0.762949	225.794
ENSDARG00000070229	zgc:158258	0.747585	216.313
ENSDARG00000103951	tspan34	0.0650916	170.502
ENSDARG00000055185	tm4sf5	0.458402	168.133
ENSDARG00000098162	zgc:77748	0.0162729	165.71
ENSDARG00000105416	adgrg4a	0.296973	147.41
ENSDARG00000063088	si:dkey-211g8.6	0.561113	118.714
ENSDARG00000100075	abcg2a	0.207862	115.774
ENSDARG00000029476	ldlra	0.371446	110.105
ENSDARG00000076853	areg	0.462539	109.438
ENSDARG00000055523	slc22a6l	0.453918	99.2658
ENSDARG00000038296	tmem86b	0.300586	97.8929
ENSDARG00000079980	si:ch211-202h22.9	0.657041	94.5955
ENSDARG00000008637	mttp	0.732899	92.8586
ENSDARG00000016918	ace2	0.15272	91.6852
ENSDARG00000045673	il22	0.806738	89.6242
ENSDARG00000104829	zgc:112146	0.135207	89.0387
ENSDARG00000075931	acsl5	0.7537	88.1215
ENSDARG00000045574	lrmp	0.113178	87.8714
ENSDARG00000036942	gpd1c	0.995133	87.5822
ENSDARG00000070571	zgc:153953	0.890456	86.1892
ENSDARG00000051912	zgc:152945	0.03324	85.6687
ENSDARG00000105644	zgc:172079	0.148192	84.1098
ENSDARG00000095633	si:ch211-133l5.7	0.142237	81.1064
ENSDARG00000071306	gip	0.0218203	77.5722
ENSDARG00000026017	xpnpep2	0.248688	74.6595
ENSDARG00000056144	zgc:123244	0.555714	71.0345
ENSDARG00000043299	nmu	0.89619	70.7315
ENSDARG00000043211	ripk4	0.260433	69.5292
ENSDARG00000088366	zgc:77938	0.296648	66.9237
ENSDARG00000001950	ak1	0.701565	66.7028
ENSDARG00000002216	tbx3a	0.420666	62.4491
ENSDARG00000112049	cldn15a	0.975963	58.6491
ENSDARG00000093546	ms4a17a.10	0.183899	56.2688
ENSDARG00000116259	chia.6	0.01662	54.921
ENSDARG00000055138	zgc:110410	0.355911	54.7137
ENSDARG00000022183	gsto1	0.965153	53.7866
ENSDARG00000009160	kmo	0.586673	51.4353
ENSDARG00000038151	zgc:92360	0.739207	50.8403
ENSDARG00000076480	mcf2lb	0.133389	50.4775
ENSDARG00000016233	sdr16c5a	0.54711	48.4287
ENSDARG00000102456	cfhl4	0.229357	44.8032
ENSDARG00000076830	si:dkey-65b12.6	0.55816	43.9874
ENSDARG00000071196	cavin2b	0.652607	43.303
ENSDARG00000115610	ccl25a	0.0879531	43.0288
ENSDARG00000042293	ca4b	0.0391124	42.6143
ENSDARG00000069540	si:dkey-30c15.2	0.0228395	42.1269
ENSDARG00000038639	elovl6l	0.501673	41.3449
ENSDARG00000011579	hoxb10a	0.0162729	39.9822
ENSDARG00000036834	krt92	0.346496	39.1475
ENSDARG00000024831	crhbp	0.791143	38.7649
ENSDARG00000099200	zgc:123103	0.297055	37.5938
ENSDARG00000073742	prss59.2	0.415907	37.0981
ENSDARG00000097855	C2orf88	0.700909	37.0833
ENSDARG00000000906	skap2	0.297667	36.5914
ENSDARG00000033160	nr1d1	0.585385	36.3524
ENSDARG00000004415	tcf7l2	0.56081	35.9651
ENSDARG00000105630	alpk3b	0.236123	34.9023
ENSDARG00000097085	si:ch211-261a10.5	0.123232	34.6073
ENSDARG00000099003	cyp2aa1	0.0959682	34.1714
ENSDARG00000011573	abcb11a	0.128085	33.6845
ENSDARG00000034862	f7	0.142991	33.6444
ENSDARG00000017687	dnajc5gb	0.558391	33.448
ENSDARG00000103659	bco1l	0.0619518	33.4024
ENSDARG00000071213	rgl3a	0.635713	33.1703
ENSDARG00000036943	golph3l	0.648196	32.0984
ENSDARG00000059227	fabp1b.1	0.677144	30.2393
ENSDARG00000074698	sdsl	0.330885	30.109
ENSDARG00000067958	sh3gl1a	0.963572	30.0702
ENSDARG00000055722	bco2a	0.280435	29.7581
ENSDARG00000039272	pls1	0.935185	29.6951
ENSDARG00000094889	cplx4c	0.306354	29.6194
ENSDARG00000114554	cdx1a	0.256599	28.925
ENSDARG00000059267	hoxd11a	0.0936048	28.1191
ENSDARG00000078419	filip1a	0.488623	27.921
ENSDARG00000059274	hoxd9a	0.344066	27.5728
ENSDARG00000046012	slc47a1	0.348282	27.0378
ENSDARG00000056819	hoxa9b	0.412364	26.7741
ENSDARG00000015891	ptprea	0.46542	26.7241
ENSDARG00000004539	ptgs2a	0.652072	26.3858
ENSDARG00000090140	tmem196b	0.14503	26.3225
ENSDARG00000091560	slc6a19a.2	0.686287	25.913
ENSDARG00000089217	ubap1la	0.484959	24.8449
ENSDARG00000013050	abcc12	0.360698	24.723
ENSDARG00000104028	si:dkey-74k8.3	0.370834	24.3912
ENSDARG00000037476	sorbs3	0.600545	23.9767
ENSDARG00000109862	htr1fa	0.472267	23.8069
ENSDARG00000100635	chia.1	0.749099	23.478
ENSDARG00000087805	FP236735.1	0.276728	23.4084
ENSDARG00000054211	st8sia7.1	0.335054	23.2366
ENSDARG00000070606	ikbke	0.500131	23.0635
ENSDARG00000036993	erbb3b	0.32785	22.9262
ENSDARG00000092903	zgc:153317	0.456237	22.7356
ENSDARG00000018980	zgc:91890	0.84716	22.4185
ENSDARG00000039577	ptk2bb	0.939439	22.117
ENSDARG00000061741	itpr3	0.428545	21.9776
ENSDARG00000079310	st3gal1l	0.880832	21.777
ENSDARG00000041107	cftr	0.759004	21.6085
ENSDARG00000052016	cabp2a	0.696806	21.4646
ENSDARG00000002509	zgc:153911	0.377704	20.5737
ENSDARG00000100731	CU372926.1	0.662557	20.4738
ENSDARG00000058462	zgc:158846	0.0904429	20.4099
ENSDARG00000055123	kcnk2a	0.564667	20.3885
ENSDARG00000006491	agpat9l	0.0599134	20.2772
ENSDARG00000037747	fscn1b	0.469557	20.1521
ENSDARG00000056023	hoxb9a	0.502434	20.0768
ENSDARG00000014488	ca2	0.295793	19.9604
ENSDARG00000030782	exoc3l2b	0.323994	19.7314
ENSDARG00000023713	aqp1a.1	0.0391124	19.6355
ENSDARG00000040427	acot19	0.276661	19.4673
ENSDARG00000011581	si:dkey-23k10.5	0.443798	19.2584
ENSDARG00000089050	cuzd1.1	0.138463	19.2178
ENSDARG00000095048	si:dkey-250k15.7	0.273831	19.1729
ENSDARG00000069733	mavs	0.745685	19.1038
ENSDARG00000004377	ppp1r13ba	0.910027	19.0408
ENSDARG00000006220	ugt1ab	0.188692	18.936
ENSDARG00000005526	igfn1.1	0.392004	18.8445
ENSDARG00000068856	f2rl1.1	0.561196	18.8217
ENSDARG00000101423	CYP2C9	0.516807	18.7651
ENSDARG00000097527	si:ch73-56d11.3	0.563972	18.7354
ENSDARG00000113218	FP236810.2	0.24812	18.6358
ENSDARG00000031337	hoxa10b	0.057875	18.1907
ENSDARG00000038006	osr2	0.352176	18.1776
ENSDARG00000040898	gpa33	0.0325458	18.1171
ENSDARG00000008212	kcnk13a	0.989239	18.0775
ENSDARG00000036776	aldh8a1	0.148561	17.9522
ENSDARG00000114142	si:dkeyp-4f2.1	0.479434	17.889
ENSDARG00000078644	theg	0.578437	17.626
ENSDARG00000039351	ccl19b	0.695614	17.0317
ENSDARG00000038700	gpr160	0.894416	16.8434
ENSDARG00000014031	abcc2	0.754019	16.8291
ENSDARG00000004396	b3gnt5b	0.310397	16.7962
ENSDARG00000025914	si:dkey-190g11.3	0.390925	16.6139
ENSDARG00000101655	sstr5	0.433976	16.4627
ENSDARG00000104695	BX088587.1	0.879118	16.3886
ENSDARG00000088044	si:ch73-139j3.4	0.516044	16.0423
ENSDARG00000116608	pitx1	0.0491658	15.9583
ENSDARG00000054288	zgc:63972	0.429217	15.7573
ENSDARG00000092809	hoxc9a	0.455714	15.6148
ENSDARG00000077590	arsj	0.526044	15.4263
ENSDARG00000078006	wscd1b	0.876865	15.4235
ENSDARG00000111837	trhde.2	0.143013	15.3339
ENSDARG00000063078	abcg5	0.0432934	15.3224
ENSDARG00000103485	card14	0.527735	15.3016
ENSDARG00000058244	il17ra1a	0.905649	15.1072
ENSDARG00000104569	CABZ01088484.1	0.946573	14.9114
ENSDARG00000003909	ftr01	0.868629	14.9085
ENSDARG00000096908	si:ch73-185c24.2	0.996525	14.7465
ENSDARG00000039243	zgc:152791	0.116097	14.733
ENSDARG00000052427	zgc:153929	0.645072	14.7176
ENSDARG00000035555	gbgt1l3	0.715055	14.6878
ENSDARG00000100865	si:dkey-269o24.1	0.981476	14.4748
ENSDARG00000052705	pkp1b	0.578961	14.3922
ENSDARG00000061764	ahnak	0.773167	14.3917
ENSDARG00000103639	si:dkey-36i7.3	0.159936	14.3362
ENSDARG00000040076	pycard	0.394065	14.2961
ENSDARG00000003113	ada	0.936122	14.2593
ENSDARG00000104188	fam83fb	0.360418	14.2561
ENSDARG00000101861	cyp2k19	0.709475	14.0768
ENSDARG00000037425	s100a10a	0.20215	13.9175
ENSDARG00000004301	rhogb	0.332356	13.8096
ENSDARG00000017489	zgc:123068	0.993843	13.7238
ENSDARG00000016483	baiap2l2a	0.665977	13.6925
ENSDARG00000005522	galr1a	0.0934784	13.4738
ENSDARG00000022698	lad1	0.102188	13.3163
ENSDARG00000078249	unc13d	0.556882	13.2915
ENSDARG00000061858	zgc:153968	0.0266734	13.211
ENSDARG00000043281	stap2b	0.40403	13.1356
ENSDARG00000074390	tmem176l.4	0.547087	13.0071
ENSDARG00000041062	calb2a	0.631355	12.9122
ENSDARG00000099902	il17rc	0.268993	12.82
ENSDARG00000054588	cox6a2	0.866635	12.7279
ENSDARG00000018382	prkcha	0.790112	12.6089
ENSDARG00000079560	ptprh	0.745972	12.6066
ENSDARG00000098239	zgc:85932	0.616161	12.557
ENSDARG00000070351	hoxc11a	0.761213	12.4919
ENSDARG00000110186	CDCP1	0.687148	12.3449
ENSDARG00000070353	hoxc13a	0.0810395	12.2616
ENSDARG00000057859	hoxd10a	0.0624032	11.9807
ENSDARG00000017722	si:ch73-151m17.5	0.711436	11.9078
ENSDARG00000055238	kif17	0.545848	11.8734
ENSDARG00000078152	si:dkey-56i24.1	0.719667	11.8464
ENSDARG00000005616	bfb	0.566705	11.4792
ENSDARG00000031483	col9a1b	0.583495	11.2409
ENSDARG00000036791	dnmt3bb.1	0.541121	11.1856
ENSDARG00000061885	satb2	0.0831	11.1837
ENSDARG00000058733	ihha	0.133979	11.1755
ENSDARG00000030954	ftr56	0.271527	11.1357
ENSDARG00000041292	si:ch211-231m23.4	0.001	11.0208
ENSDARG00000044526	camk1ga	0.101411	11.0056
ENSDARG00000020845	tns1b	0.643369	10.9614
ENSDARG00000006840	gnmt	0.734761	10.921
ENSDARG00000077580	tspeara	0.650029	10.8531
ENSDARG00000095188	si:dkey-189h5.6	0.627373	10.8382
ENSDARG00000044038	zbtb2a	0.728254	10.8338
ENSDARG00000006202	erbb3a	0.986749	10.8131
ENSDARG00000105113	galr2b	0.251547	10.7537
ENSDARG00000088798	plcxd1	0.764215	10.6476
ENSDARG00000068515	chs1	0.337534	10.6064
ENSDARG00000068874	si:ch211-250m6.7	0.434256	10.5615
ENSDARG00000105159	hdac8	0.440394	10.532
ENSDARG00000061201	acsf2	0.907354	10.4739
ENSDARG00000045788	avpr1ab	0.655898	10.371
ENSDARG00000022971	epha6	0.530512	10.3523
ENSDARG00000070038	rbp2a	0.0114197	10.3046
ENSDARG00000075015	soul5	0.0882782	10.274
ENSDARG00000043902	gabrr1	0.0218203	10.2528
ENSDARG00000089511	si:ch73-78o10.1	0.60731	10.1086
ENSDARG00000101597	si:dkeyp-57d7.4	0.103185	10.025
ENSDARG00000058835	si:ch73-212j7.3	0.506107	10.0125
ENSDARG00000105013	hoxa9a	0.553907	9.88464
ENSDARG00000071692	prex2	0.317961	9.87441
ENSDARG00000092155	apoc2	0.33056	9.83829
ENSDARG00000037030	casz1	0.454799	9.78635
ENSDARG00000076673	wu:fi04e12	0.354627	9.77676
ENSDARG00000100312	hoxa13a	0.38297	9.75247
ENSDARG00000091073	alkal2a	0.597888	9.70034
ENSDARG00000012610	saga	0.189039	9.68063
ENSDARG00000019365	zgc:110712	0.001	9.54706
ENSDARG00000093745	htr1aa	0.156901	9.54262
ENSDARG00000020387	nipsnap3a	0.673932	9.53193
ENSDARG00000074575	ppp1r9alb	0.143663	9.47646
ENSDARG00000038297	aspdh	0.997242	9.2196
ENSDARG00000094473	si:dkey-163f12.6	0.183839	9.20525
ENSDARG00000014761	mfsd6l	0.61003	9.16913
ENSDARG00000021366	fbp1a	0.708466	9.06066
ENSDARG00000077114	arhgef16	0.259739	9.01281
ENSDARG00000098805	vwa11	0.0228395	9.01108
ENSDARG00000020114	slc20a1a	0.784743	9.00908
ENSDARG00000105322	klhdc7a	0.0104005	8.99836
ENSDARG00000010347	acer1	0.0312016	8.96063
ENSDARG00000104084	si:dkey-191g9.7	0.299176	8.79136
ENSDARG00000029473	gstm.2	0.391701	8.79123
ENSDARG00000076981	zgc:198329	0.27681	8.55364
ENSDARG00000070746	zgc:110788	0.912683	8.51452
ENSDARG00000104818	si:ch211-93f2.1	0.789831	8.46609
ENSDARG00000025311	cuzd1.2	0.209389	8.44761
ENSDARG00000010732	xrcc4	0.731262	8.41245
ENSDARG00000103747	cav1	0.745265	8.39556
ENSDARG00000016951	neurog3	0.35595	8.38952
ENSDARG00000063050	rc3h2	0.710681	8.33435
ENSDARG00000074829	rasip1	0.983587	8.29431
ENSDARG00000099500	clec3bb	0.155105	8.27504
ENSDARG00000017314	zgc:92041	0.220279	8.21638
ENSDARG00000101324	apoa1b	0.222791	8.19751
ENSDARG00000024815	ogfrl2	0.821783	8.14722
ENSDARG00000078643	vtcn1	0.228108	8.11784
ENSDARG00000092680	si:dkey-58f10.12	0.053694	8.05918
ENSDARG00000039999	slc13a5b	0.180715	8.02507
ENSDARG00000100088	zmp:0000001114	0.535563	7.97618
ENSDARG00000035560	capga	0.265898	7.96159
ENSDARG00000069828	si:ch211-117n7.7	0.354094	7.92874
ENSDARG00000042172	c7a	0.24416	7.92015
ENSDARG00000053666	myb	0.62156	7.88911
ENSDARG00000111261	FO834850.1	0.201169	7.87803
ENSDARG00000101374	si:dkey-11n14.1	0.47105	7.87043
ENSDARG00000003902	ctsl.1	0.001	7.79762
ENSDARG00000112767	LO017951.1	0.685232	7.78416
ENSDARG00000037859	il11a	0.281256	7.76208
ENSDARG00000055373	sema3fb	0.760926	7.74336
ENSDARG00000086623	vav3a	0.331744	7.73945
ENSDARG00000009313	zgc:63831	0.62334	7.73631
ENSDARG00000090814	si:dkey-18a10.3	0.119805	7.68036
ENSDARG00000116986	ugt2b5	0.947795	7.67204
ENSDARG00000091667	si:dkey-234i14.3	0.474735	7.66209
ENSDARG00000101034	si:dkey-206d17.12	0.113282	7.63654
ENSDARG00000035887	zgc:91944	0.851887	7.60863
ENSDARG00000039512	ap1m3	0.641976	7.60473
ENSDARG00000054414	spata17	0.242976	7.53216
ENSDARG00000104555	sh2d3cb	0.0114197	7.51859
ENSDARG00000086070	fgf20b	0.345306	7.44862
ENSDARG00000058038	eml3	0.82289	7.43354
ENSDARG00000069114	unc93b1	0.513033	7.42688
ENSDARG00000022631	cyp2p9	0.0276926	7.33028
ENSDARG00000090428	ctrb1	0.0114197	7.27099
ENSDARG00000008329	asic1a	0.589687	7.25606
ENSDARG00000100104	zgc:101785	0.867241	7.23017
ENSDARG00000105153	ifitm5	0.268041	7.20138
ENSDARG00000090914	si:ch211-117k10.3	0.677971	7.13137
ENSDARG00000040298	apoa4b.1	0.119458	7.09377
ENSDARG00000090844	CABZ01054965.1	0.18743	7.07599
ENSDARG00000101695	si:dkey-26m3.3	0.222709	7.04773
ENSDARG00000025866	ankdd1b	0.181514	7.03599
ENSDARG00000077960	si:ch211-186e20.7	0.0602384	7.01801
ENSDARG00000031278	si:ch73-193i2.2	0.0924813	6.99587
ENSDARG00000041375	si:ch211-57i17.5	0.248584	6.99231
ENSDARG00000038686	si:ch211-134m17.9	0.267715	6.96376
ENSDARG00000076043	si:dkeyp-73d8.9	0.379991	6.95464
ENSDARG00000109643	TMEM235 (1 of many)	0.807908	6.9426
ENSDARG00000090980	apof	0.486849	6.91343
ENSDARG00000056859	spx	0.415923	6.87201
ENSDARG00000101726	si:ch211-93f2.1	0.625972	6.84526
ENSDARG00000036254	hoxa13b	0.001	6.83426
ENSDARG00000010673	trim16	0.319917	6.77154
ENSDARG00000061177	mov10b.1	0.564979	6.76852
ENSDARG00000095805	si:dkey-16n15.6	0.54739	6.7265
ENSDARG00000103019	gstp2	0.326566	6.70482
ENSDARG00000060035	rnf32	0.544586	6.64323
ENSDARG00000105411	si:ch211-113d11.5	0.236101	6.6228
ENSDARG00000104811	cyp2aa2	0.560303	6.60184
ENSDARG00000055225	dock8	0.657716	6.60161
ENSDARG00000101128	si:dkey-211f22.5	0.221888	6.59919
ENSDARG00000021255	arhgap22	0.412888	6.58529
ENSDARG00000071250	tmem79a	0.747685	6.53338
ENSDARG00000078145	si:ch211-218g4.2	0.392985	6.49064
ENSDARG00000018459	msrb2	0.886686	6.47817
ENSDARG00000059263	hoxd12a	0.001	6.46139
ENSDARG00000056015	hoxb13a	0.0364019	6.44176
ENSDARG00000102180	shroom3	0.227088	6.37441
ENSDARG00000068387	slc6a18	0.267451	6.37027
ENSDARG00000098791	FP245455.1	0.0114197	6.33346
ENSDARG00000099042	cfap157	0.218181	6.3326
ENSDARG00000045071	chad	0.214082	6.29828
ENSDARG00000057209	plppr5a	0.547268	6.25377
ENSDARG00000104960	si:ch211-11n16.3	0.263143	6.2327
ENSDARG00000033020	ppcdc	0.985045	6.22062
ENSDARG00000013522	pck1	0.735615	6.15195
ENSDARG00000104742	CABZ01057488.1	0.175537	6.13213
ENSDARG00000077009	wdfy4	0.252566	6.08856
ENSDARG00000098952	gata4	0.086934	6.08216
ENSDARG00000095939	si:ch73-226l13.2	0.0162729	6.04199
ENSDARG00000021339	cpa5	0.0228395	6.00924
ENSDARG00000044039	stx11a	0.241405	5.99118
ENSDARG00000101043	ppl	0.294241	5.94689
ENSDARG00000013005	opcml	0.885657	5.92243
ENSDARG00000068122	cfap77	0.968068	5.92037
ENSDARG00000032206	cthl	0.46813	5.91819
ENSDARG00000077540	f2rl1.2	0.935324	5.89134
ENSDARG00000089177	cyp46a1.3	0.683859	5.89105
ENSDARG00000025436	msrb1a	0.884736	5.87901
ENSDARG00000075504	si:dkey-40c23.2	0.0935005	5.85375
ENSDARG00000022165	mgst1.2	0.360058	5.80967
ENSDARG00000017036	si:dkeyp-57f11.2	0.205417	5.78741
ENSDARG00000044532	nr4a2b	0.896824	5.68557
ENSDARG00000073802	cntnap5l	0.748102	5.6648
ENSDARG00000073820	zgc:174917	0.163919	5.62371
ENSDARG00000037677	fgf24	0.501188	5.61082
ENSDARG00000053483	zgc:113054	0.964856	5.60022
ENSDARG00000053530	cyp4f3	0.0709861	5.56332
ENSDARG00000061896	slco2a1	0.382468	5.55298
ENSDARG00000092071	si:ch211-117n7.6	0.505997	5.52724
ENSDARG00000013524	cyp2ae1	0.395778	5.45195
ENSDARG00000021250	slc25a48	0.279009	5.44357
ENSDARG00000077313	slc46a3	0.43342	5.39344
ENSDARG00000030967	si:ch211-51a6.2	0.6994	5.36236
ENSDARG00000004724	tcea3	0.865534	5.35179
ENSDARG00000045224	glipr1a	0.214975	5.32523
ENSDARG00000093078	plscr3a	0.352011	5.30534
ENSDARG00000038069	mgat3a	0.0478216	5.29468
ENSDARG00000087863	cd44a	0.484811	5.29111
ENSDARG00000074656	ctss2.1	0.3004	5.22264
ENSDARG00000045675	mdm1	0.942519	5.21963
ENSDARG00000074561	slc47a3	0.104677	5.20181
ENSDARG00000054218	si:ch73-269m23.5	0.208799	5.17579
ENSDARG00000075757	gig2e	0.157942	5.17115
ENSDARG00000087017	PTGR1 (1 of many)	0.171504	5.12263
ENSDARG00000087873	eevs	0.0380932	5.1123
ENSDARG00000071518	krt222	0.141218	5.09518
ENSDARG00000035198	gcnt4a	0.535315	5.08472
ENSDARG00000077039	esama	0.944667	5.04552
ENSDARG00000076191	fbxl13	0.237429	5.04295
ENSDARG00000005368	mcamb	0.767202	5.01406

## Sheet: GO enrich. PEC specific
Category	Term	Count	%	PValue	Genes	List Total	Pop Hits	Pop Total	Fold Enrichment	Bonferroni	Benjamini	FDR
GOTERM_BP_DIRECT	GO:0007156~homophilic cell adhesion via plasma membrane adhesion molecules	11	4.4	3.39578e-05	cdh4, cdh11, cadm1a5, pvrl2l, pcdh1g33, pcdh1g26, pcdh1g32, pcdh1g30, pcdh1c6, pcdh1g29, pcdh1c5	175	172	14912	5.44957	0.0118822	0.0118822	0.0464727
GOTERM_BP_DIRECT	GO:0007155~cell adhesion	13	5.2	0.000360083	cdh4,cdh11, ccn2a, pvrl2l, hapln1b, cntn4, pcdh1g33, pcdh1g26, pcdh1g32, pcdh1g30, pcdh1gc6, pcdh1g29, pcdh1gc5	175	318	14912	3.48349	0.119066	0.0614189	0.491771
GOTERM_BP_DIRECT	GO:0048936~peripheral nervous system neuron axonogenesis	4	1.6	0.000781935	her4.4, her4.2, her4.1, her4.2	175	16	14912	21.3029	0.240693	0.0876968	1.06505
GOTERM_BP_DIRECT	GO:0031290~retinal ganglion cell axon guidance	4	1.6	0.00906971	mmp2, cdh11, cxcl12b, boc	175	37	14912	9.21205	0.959526	0.551468	11.7252
GOTERM_BP_DIRECT	GO:0007165~signal transduction	24	9.6	0.0167478	oprk1, ptger2a, vipr2, gucy1a1, nmur3, arhgap12b, tmtopsb, ppp1r1c, ccn2a, fpr1, npy4r, rassf8b, ghrhrb, gnb5b, chrna6, gpr61, adora2ab, MRAS, adora1b, gpr4, gnb5a, arhgap11a, ndrg4	175	1233	14912	1.65862	0.997382	0.695484	20.6413
GOTERM_BP_DIRECT	GO:0021545~cranial nerve development	2	0.8	0.0346008	cdh4, nes	175	3	14912	56.8076	0.999996	0.873291	38.2463
GOTERM_BP_DIRECT	GO:0007218~neuropeptide signaling pathway	4	1.6	0.0501492	oprk1, pnocb, npy4r, pdyn	175	71	14912	4.80064	1	0.924771	50.5531
KEGG_PATHWAY	dre04080:Neuroactive ligand-receptor interaction	9	3.6	0.0572965	oprk1, ptger2a, vipr2, gria3a, npy4r, chrna6, adora2ab, gria2a, adora1b	57	408	5405	2.09172	0.96736	0.96736	44.4033
GOTERM_MF_DIRECT	GO:0005509~calcium ion binding	21	8.4	5.6332e-05	fkbp7, cdh4, fstl1a,mmp11b, hpca, cdh11, vsnl1a, s100a10b, rcn3, myl9a, myl10, syt7a, tnnc2, pcdh1g33, pcdh1g26, pcdh1g32, pcdh1g30, epd, pcdh1gc6, pcdh1g29, pcdh1gc5	166	714	15797	2.7989	0.0152614	0.0152614	0.0741677
GOTERM_MF_DIRECT	GO:0005179~hormone activity	5	2	0.0175276	nppc, urp2, stc1, ucn3l, stc1l	166	95	15797	5.00856	0.991993	0.910519	20.7765
GOTERM_MF_DIRECT	GO:0004872~receptor activity	5	2	0.0390598	gria3a, gria2a, cadm1a, pvrl2l, ogfrl1	166	122	15797	3.90011	0.999981	0.97337	40.8303

## Sheet: GO enrich. EEC specific
Category	Term	Count	%	PValue	Genes	List Total	Pop Hits	Pop Total	Fold Enrichment	Bonferroni	Benjamini	FDR
GOTERM_BP_DIRECT	GO:0006855~drug transmembrane transport	3	0.857143	0.00452793	abcg2a, SLC47A1, si:dkey-175a17.3	226	7	14912	28.2781	0.852007	0.852007	6.17797
GOTERM_BP_DIRECT	GO:0055114~oxidation-reduction process	19	5.42857	0.00571507	ahnak, aldh8a1, aspdh, bco1l, bco2a, cyp1a, cyp2aa1, cyp2aa2, cyp2ae1, cyp2p9, cyp2y3, cyp46a1.3, cyp4f3, gpd1c, msrb1a, ptgs2a, wu:fj05g07, zgc:163022, zgc:163022, zgc:77938	226	616	14912	2.03517	0.910449	0.700749	7.73801
KEGG_PATHWAY	dre02010:ABC transporters	6	1.71429	0.000121198	cftr, abcg5, abcg2a, abcc2, abcc12, abcb11a	76	36	5405	11.8531	0.00952953	0.00952953	0.128452
KEGG_PATHWAY	dre00980:Metabolism of xenobiotics by cytochrome P450	5	1.42857	0.0019477	mgst1.2, gstp2, gsto1, gstm.2, cyp1a	76	39	5405	9.11775	0.142743	0.0741185	2.04625
KEGG_PATHWAY	dre00480:Glutathione metabolism	5	1.42857	0.00683497	anpepb, mgst1.2, gstp2, gsto1, gstm.2	76	55	5405	6.46531	0.418309	0.165235	7.01494
KEGG_PATHWAY	dre00982:Drug metabolism - cytochrome P450	4	1.14286	0.0131961	mgst1.2, gstp2, gsto1, gstm.2	76	36	5405	7.90205	0.649864	0.230765	13.14
GOTERM_MF_DIRECT	GO:0043565~sequence-specific DNA binding	22	6.28571	0.000797898	tcf7l2, si:dkey-18a10.3, satb2, nr4a2b, nr1d1, myb, lmx1ba, hoxd9a, hoxd12a, hoxd11a, hoxd10a, hoxc9a, hoxc13a, hoxc11a, hoxb9a, hoxb13a, hoxa9b, hoxa9a, hoxa13b, hoxa13a, hoxa10b, gata4	247	625	15797	2.25123	0.243141	0.243141	1.08531
GOTERM_MF_DIRECT	GO:0042626~ATPase activity, coupled to transmembrane movement of substances	6	1.71429	0.000958968	cftr, abcg5, abcg2a, abcc2, abcc12, abcb11a	247	49	15797	7.83128	0.284548	0.154156	1.30307
GOTERM_MF_DIRECT	GO:0004966~galanin receptor activity	3	0.857143	0.00234158	galr2b, galr1a, galn	247	5	15797	38.3733	0.558761	0.18498	3.15411
GOTERM_MF_DIRECT	GO:0004497~monooxygenase activity	8	2.28571	0.00328084	cyp4f3, cyp46a1.3, cyp2y3, cyp2p9, cyp2ae1, cyp2aa2, cyp2aa1, cyp1a	247	124	15797	4.12616	0.682379	0.151124	4.39318
GOTERM_MF_DIRECT	GO:0008233~peptidase activity	14	4	0.00339474	zgc:85932, si:ch211-51a6.2, prss59.2, napsa, ihha, f7, f2rl1.2, f2rl1.1, ctss2.1, ctsl.1, ctrb1, cpa5, cela1.6, ace2	247	350	15797	2.55822	0.694798	0.137869	4.54243
GOTERM_MF_DIRECT	GO:0008395~steroid hydroxylase activity	5	1.42857	0.00605754	cyp2aa1, cyp2aa2, cyp2ae1, cyp2p9, cyp2y3	247	47	15797	6.80377	0.880029	0.209913	7.9708
GOTERM_MF_DIRECT	GO:0015238~drug transmembrane transporter activity	3	0.857143	0.0121083	abcg2a, slc47a1, slc47a3	247	11	15797	17.4424	0.985759	0.346335	15.3414
