# Supplementary material for: Pancreatic and intestinal endocrine cells in zebrafish share common transcriptomic signatures and regulatory programmes
Source: BMC Biol. 2020 Aug 31;18:109. doi: 10.1186/s12915-020-00840-1 (PMC7457809; doi:10.1186/s12915-020-00840-1)
Supplement: Supplementary file 7 — Additional file 7: Table S4. Expression level of all genes EECs and PECs (wild type and pax6bsa0086). The expression level of all genes is given for wild-type and pax6b mutant EECs and PECs in normalized CPM. The expression levels in each sample are given in the excel sheet 1(“CPM samples”) and the means and standard deviations are given in excel sheet 2 (“mean and Sdt dev.”). [file 12915_2020_840_MOESM7_ESM.xlsx]

## Sheet: Mean and Sdt Dev.
Ensembl_ID	Gene_Name	EEC_WT_Mean	EEC_WT_SD	EEC_MUT_Mean	EEC_MUT_SD	PEC_WT_Mean	PEC_WT_SD	PEC_MUT_Mean	PEC_MUT_SD
ENSDARG00000035832	pyyb	34323.1	2866.59	3745.57	561.378	31.6021	12.63	19.8047	1.47308
ENSDARG00000036456	anxa4	13172.7	3046.62	12836.5	2696.2	3691.81	27.1272	4082.33	182.066
ENSDARG00000004869	penka	10907.5	4640.07	4701.67	2542.93	1.55112	1.9018	7.3276	3.97907
ENSDARG00000063905	mt-co1	10761.6	553.23	13075.7	1573.59	8061.41	1086.05	6971.19	1109.89
ENSDARG00000063908	mt-co2	10661.9	1925.09	10375.1	998.152	5942.99	2483.41	5242.08	336.898
ENSDARG00000038153	lgals2b	10448.2	1603.52	10891.5	2020.17	158.748	98.5467	101.002	35.4037
ENSDARG00000020850	eef1a1l1	8611.55	1683.84	7880.09	995.952	5218.9	829.558	6442.67	1632.68
ENSDARG00000068992	hspa8	6754.67	2247.29	6104.72	473.93	2876.97	1175.22	4259.53	798.148
ENSDARG00000063912	mt-co3	6506.4	374.018	7161.68	1280.46	4189.84	1291.23	3990.22	324.213
ENSDARG00000070810	ccka	6256.98	2339.64	7212.49	1175.97	0.427026	0.73963	1.01221	1.51023
ENSDARG00000004015	adcyap1a	6201.37	1686.51	2672.1	332.178	0.579311	0.283694	0.413574	0.153273
ENSDARG00000031776	zgc:92066	6144.52	782.626	4084.96	450.272	2543.45	683.708	2157.33	651.23
ENSDARG00000009978	icn	6030.17	2435.78	3084.32	210.602	19.1339	16.5219	45.9263	7.42715
ENSDARG00000092553	slc25a5	5924.54	282.369	4829.83	533.122	2919.06	432.471	3389.7	240.575
ENSDARG00000055723	hsp70l	5305.68	5619.56	4550.31	272.625	33.1909	10.9131	29.7282	14.2536
ENSDARG00000024746	hsp90aa1.2	5119.07	2429.69	5110.05	353.142	371.601	23.3317	492.117	121.945
ENSDARG00000086288	scg3	5106.97	199.077	5571.6	190.873	6483.18	906.856	4204.88	447.265
ENSDARG00000063924	mt-cyb	4643.42	758.198	4365.31	661.92	3794.78	851.797	3373.45	599.593
ENSDARG00000070966	insl5a	4636.23	2997.43	4003.69	832.017	2.47924	1.52903	37.2234	3.05478
ENSDARG00000029150	hsp90ab1	4561.47	1255.87	4780.92	740.305	2558.63	476.123	3759.11	1312.07
ENSDARG00000037746	actb1	4372.75	1004.25	3608.35	515.394	990.47	296.53	1461.82	190.121
ENSDARG00000040747	tm4sf4	4151.63	706.694	5667.1	305.156	9.41272	0.894104	53.5973	10.7568
ENSDARG00000092807	RPL41	3226.88	1053.23	3594.73	173.017	4879.39	1855.24	2249.43	120.533
ENSDARG00000077291	rps2	3225.42	191.597	3226.39	284.557	2696.15	463.529	2444.45	231.163
ENSDARG00000092693	tpt1	3169.5	632.92	2719.54	211.262	2779.68	366.147	2262.09	131.079
ENSDARG00000037870	actb2	3098.93	302.939	2950.08	506.545	1688.07	399.007	1712.87	216.957
ENSDARG00000043531	jun	3080.15	514.64	4909.78	514.186	377.43	189.188	457.575	260.179
ENSDARG00000031683	fosab	2913.6	1200.41	4969.83	1279.63	2051.16	803.79	3647.14	772.472
ENSDARG00000063911	mt-atp6	2610.48	262.965	2367.21	160.902	1311.68	142.273	1703.92	78.927
ENSDARG00000021924	hsp70.3	2541.44	1311.97	2565.86	528.503	45.1517	24.596	40.8059	24.7802
ENSDARG00000089399	tmem176l.2	2532.37	648.086	3231.28	1172.96	0.795149	0.565225	0.216702	0.0662216
ENSDARG00000003599	rpl3	2531.71	418.113	2656.46	251.471	1800.79	584.328	1864.37	152.15
ENSDARG00000039914	gapdhs	2380.85	124.393	2769.43	568.119	3092.77	796.458	2063.41	440.133
ENSDARG00000013307	rpl19	2271.6	536.219	2668.93	446.33	3240.85	847.24	2210.99	226.853
ENSDARG00000063917	mt-nd4	2001.33	156.261	1851.34	139.009	764.064	110.937	1086.64	191.322
ENSDARG00000079296	gcga	1981.77	719.347	1525.68	454.025	1775.9	1006.28	3791.46	330.07
ENSDARG00000019181	rpsa	1934.97	238.172	2290.34	137.34	1822.6	448.396	1771.31	268.439
ENSDARG00000056590	calca	1933.4	277.399	349.304	148.617	56.6189	26.6722	24.0145	8.66762
ENSDARG00000051783	rplp0	1887.64	360.329	1695.61	140.745	1318.12	78.9173	1489.89	448.432
ENSDARG00000100371	eef2b	1869.46	704.667	1898.98	118.86	1000.41	742.572	1762.59	788.349
ENSDARG00000115271	zgc:171772	1838	217.986	2093.2	231.415	2127.19	757.04	1432.05	176.855
ENSDARG00000041619	rack1	1783.93	231.517	1495.71	175.409	1332.49	69.3564	1415.54	278.776
ENSDARG00000023298	rps27.1	1782.36	104.243	1756.57	201.326	2114.82	709.405	1225.93	56.318
ENSDARG00000000796	nr4a1	1751.71	793.745	930.665	455.723	261.643	45.4211	271.855	85.7453
ENSDARG00000029533	rpl18	1738.94	338.094	1514.3	109.385	1838.25	502.576	1135.72	46.1956
ENSDARG00000013351	cirbpb	1734.08	435.197	1741.7	149.71	1896.92	414.367	2403.74	718.544
ENSDARG00000099233	si:zfos-2372e4.1	1710.69	533.352	55.5779	21.9269	0.350924	0.203552	0.572584	0.0550308
ENSDARG00000090185	si:dkeyp-73b11.8	1679.34	129.981	1336.02	62.703	2.79823	0.241343	6.55282	2.0511
ENSDARG00000041182	rpl4	1663.62	227.328	1693.8	66.5823	1519.49	207.959	1480.47	139.298
ENSDARG00000053291	pnrc2	1636.46	116.676	1830.31	418.205	934.26	146.867	1167.31	154.922
ENSDARG00000077167	nmbb	1632.28	661.095	1523	320.288	24.7498	21.2754	15.1803	5.26087
ENSDARG00000016081	cldn15la	1626.71	310.076	1816.07	97.7622	56.9024	4.60221	49.5363	10.9386
ENSDARG00000019230	rpl7a	1613.51	298.753	1656.72	159.215	1780.96	301.28	1413.81	46.5267
ENSDARG00000103994	ppiab	1598.56	277.247	1595.78	274.926	839.193	130.241	762.131	116.719
ENSDARG00000056119	eef1g	1562.32	258.744	1476.41	239.1	763.34	80.6	832.708	128.522
ENSDARG00000025073	rpl18a	1474.28	410.918	1780.75	317.384	2145.66	441.54	1604.4	156.792
ENSDARG00000038141	atf4b	1457.27	283.554	1584.57	283.887	565.61	192.743	750.549	151.505
ENSDARG00000092362	hsp70.2	1445.48	1010.88	1683.61	298.373	15.4327	6.98827	18.1252	8.94388
ENSDARG00000071403	oaz1a	1438.39	94.6661	1140.79	160.995	1555.86	184.374	1376.52	361.778
ENSDARG00000058451	rpl6	1418.6	126.147	1600.3	243.26	1466.68	223.749	1359.74	86.1027
ENSDARG00000035692	rps3a	1414.77	187.587	1428.1	109.355	1184.33	125.715	1005.27	143.855
ENSDARG00000043453	rps5	1413.93	272.613	1371.21	124.062	1286.03	249.518	855.997	112.684
ENSDARG00000063895	mt-nd1	1413.75	77.6215	1347.59	109.079	828.841	188.175	1055.41	79.744
ENSDARG00000002369	si:ch211-202a12.4	1408.08	1348.63	1103.18	96.0862	279.377	83.1358	314.221	86.9249
ENSDARG00000025581	rpl10	1403.07	191.357	1242.91	99.9358	1523.42	295.532	1252.03	34.4226
ENSDARG00000009285	rpl15	1401.48	286.707	1297.41	131.815	1310.28	185.278	1104.86	89.5308
ENSDARG00000100588	rpl36	1397.01	403.007	1565.01	136.683	2249.9	927.842	1210.81	56.8263
ENSDARG00000007823	atf3	1392.13	282.631	986.245	112.705	194.064	77.8913	103.632	33.9284
ENSDARG00000014690	rps4x	1385.16	447.475	1568.45	72.4874	2084.14	494.651	1365.75	100.019
ENSDARG00000053457	rpl23	1370.12	478.026	1421.21	93.8825	1359.35	288.923	912.428	67.9799
ENSDARG00000027249	btg1	1359.16	302.46	1606.4	289.229	649.228	95.3143	1054.4	206.204
ENSDARG00000095908	sat1a.2	1357.15	113.452	1125.56	98.4799	1265.67	269.842	642.411	50.5382
ENSDARG00000074057	calm2a	1355.92	187.548	1339.89	308.599	1959.64	351.081	2289.72	824.52
ENSDARG00000009212	ppiaa	1353.23	214.252	1009.49	196.74	1031.62	198.528	949.039	79.4326
ENSDARG00000055996	rps8a	1352.56	122.694	1235.15	145.557	986.326	91.0841	885.102	155.966
ENSDARG00000054818	rpl32	1341.71	490.726	1467.11	98.6663	2042.78	698.908	1186.77	82.42
ENSDARG00000101766	ptmab	1308.77	55.5085	1273.45	276.552	4092.08	1870.4	2065.84	470.329
ENSDARG00000021864	rplp1	1293.59	365.543	1232.61	27.9449	1193.5	326.395	827.483	88.3819
ENSDARG00000005513	naca	1270.37	75.287	1272.2	187.116	1394.85	268.286	1205.97	82.4667
ENSDARG00000021124	cfl1	1247.44	503.713	812.769	139.247	1751.05	357	1418.59	402.194
ENSDARG00000067850	jund	1219.47	237.173	948.996	294.647	430.101	115.822	243.135	55.7273
ENSDARG00000038559	h1f0	1217.5	190.35	1930.47	59.1211	1594.96	108.233	2358.82	761.455
ENSDARG00000032725	rps27a	1211.72	249.98	1177.81	144.256	1449.5	443.153	939.787	167.188
ENSDARG00000070083	atp5f1b	1200.74	284.536	1319.09	388.157	587.896	436.569	1051.95	101.588
ENSDARG00000042566	rps7	1198.97	333.953	1241.25	46.2737	1572.03	510.226	948.829	57.247
ENSDARG00000011405	rps9	1194.63	116.169	1104.17	131.771	1054.05	147.237	913.713	161.724
ENSDARG00000040466	vil1	1190.5	225.54	943.185	108.657	4.41454	3.63867	0.187646	0.138143
ENSDARG00000076532	si:ch211-222l21.1	1186.3	306.39	1217.69	216.37	2229.81	71.6384	2876.1	723.771
ENSDARG00000100515	dusp1	1176.05	653.001	1067.77	210.242	241.278	103.909	346.863	101.678
ENSDARG00000007320	rpl7	1155.29	104.15	1182.63	100.719	1401.33	289.286	970.579	28.2133
ENSDARG00000069503	cldnh	1149.37	273.907	2697.12	423.573	391.299	139.213	546.942	106.637
ENSDARG00000019778	rps6	1145.77	160.293	1154	78.3473	1033.05	155.865	918.599	80.7899
ENSDARG00000029500	rpl34	1122.48	428.958	1120.04	115.413	1263.6	353.822	640.358	24.954
ENSDARG00000077777	tmsb4x	1111.55	134.717	831.904	58.0849	747.659	168.437	620.763	123.584
ENSDARG00000104782	oaz1b	1105.7	154.515	882.822	250.198	1542.78	169.449	1566.06	244.424
ENSDARG00000044093	rpl13a	1093.52	41.1687	998.08	237.455	821.379	140.287	616.934	166.433
ENSDARG00000056653	fhl1b	1079.1	198.778	1360.4	258.48	78.4037	3.29625	38.3335	5.53202
ENSDARG00000063899	mt-nd2	1071.01	71.0831	1025.31	51.0869	483.28	81.4213	674.354	57.9514
ENSDARG00000038068	ddx5	1066.31	160.69	1055.95	127.501	539.507	302.98	822.452	128.03
ENSDARG00000068434	h3f3b.1	1060.29	156.97	932.908	148.532	1077.63	60.7951	1153.32	164.452
ENSDARG00000070849	rps15	1057.64	247.745	1022.86	68.7922	1141.12	263.185	772.469	113.194
ENSDARG00000036316	rpl39	1055.66	325.833	1162.76	80.7546	1621.17	634.301	906.397	128.591
ENSDARG00000014867	rpl8	1051.06	81.37	955.483	130.372	797.354	151.351	758.302	198.877
ENSDARG00000033009	h3f3c	1049.06	168.031	1057.84	166.727	1434.06	507.513	1621.42	131.942
ENSDARG00000023323	ywhaqb	1045.77	167.468	986.363	285.988	836.058	79.097	1276.61	180.917
ENSDARG00000100392	rps18	1042.49	108.387	1038.29	146.409	1350.66	446.749	870.476	96.589
ENSDARG00000006316	rpl23a	1042.12	202.327	1235.82	89.9964	1305.73	425.944	847.214	20.1751
ENSDARG00000015543	s100a1	1031.5	325.107	871.309	95.5781	827.649	501.416	288.567	54.9279
ENSDARG00000058732	scgn	1028.17	239.093	724.776	102.329	2566.12	740.514	3127.17	455.398
ENSDARG00000103672	cirbpa	1023.23	260.717	981.624	94.0951	1430.95	73.2337	1591.07	159.923
ENSDARG00000038306	tsc22d1	1020.79	130.406	1287.32	352.565	442.069	125.638	537.291	101.623
ENSDARG00000010516	rpl21	1008.91	57.8192	963.669	168.508	773.673	173.73	660.761	193.22
ENSDARG00000094836	si:ch211-195b15.8	1008.62	293.204	1398.49	289.778	271.102	144.432	317.472	93.3247
ENSDARG00000020298	btg2	1005.19	391.938	1346.39	549.392	1043.8	205.748	2082.12	458.604
ENSDARG00000013078	ywhaba	1002.59	73.746	757.008	76.7537	1055.04	71.0449	1165.09	119.065
ENSDARG00000042905	rpl10a	1002.01	58.935	911.257	85.227	809.161	98.9046	712.917	173.648
ENSDARG00000077799	egr4	998.913	406.459	2311.13	1077.24	670.876	505.343	1205.92	248.295
ENSDARG00000036298	rps13	998.789	319.138	978.438	97.4127	1136.38	276.974	741.417	23.1189
ENSDARG00000030602	rps19	993.267	305.488	1072.94	80.5319	1100.65	364.047	655.554	30.0266
ENSDARG00000087636	hmgn6	978.372	176.274	1008.49	268.057	4266.2	1731.79	3361.57	1187.99
ENSDARG00000069074	cry1ba	969.629	253.811	853.492	69.8543	369.644	23.7431	355.602	76.3652
ENSDARG00000102632	ubc	968.226	179.314	922.846	113.9	664.494	250.894	949.32	216.161
ENSDARG00000099380	rpl13	962.738	132.609	1016.17	120.787	1130.19	274.983	1036.26	112.882
ENSDARG00000025375	idh1	960.561	34.4291	819.576	158.211	231.919	55.3251	309.888	21.5088
ENSDARG00000045487	rps16	952.773	215.698	973.337	89.4742	914.523	207.802	562.491	61.4239
ENSDARG00000101844	mibp2	943.867	53.5915	799.876	76.9981	285.553	11.5785	292.222	34.7366
ENSDARG00000053365	rpl31	934.877	109.144	884.897	148.958	870.278	213.648	669.686	191.578
ENSDARG00000099195	ier2a	931.712	619.887	1818.66	575.95	826.331	205.524	1257.49	454.832
ENSDARG00000057556	rpl17	926.549	17.9824	808.374	143.063	738.965	218.636	597.821	174.736
ENSDARG00000053058	rps11	920.852	91.1442	872.432	165.553	754.369	204.12	570.846	140.634
ENSDARG00000006691	rpl12	919.569	135.97	807.395	91.053	764.686	274.666	566.288	125.816
ENSDARG00000006497	rtn1a	916.822	111.542	932.356	88.3276	1146.88	108.28	1382.7	129.117
ENSDARG00000088030	rpl35a	910.725	224.921	882.656	34.4322	1042.56	344.94	595.248	15.0384
ENSDARG00000089331	urahb	910.201	249.317	276.114	91.6951	11.1209	2.16141	6.97024	3.13987
ENSDARG00000022684	fkbp1aa	906.137	148.054	992.628	159.351	1834.47	448.098	1588.31	337.197
ENSDARG00000093313	ubb	905.462	782.911	661.953	106.353	106.51	40.2491	135.455	9.72425
ENSDARG00000003486	ppp1caa	891.683	296.268	737.856	132.141	829.683	172.013	829.19	211.992
ENSDARG00000021113	ptmaa	880.052	70.0868	1013.98	158.098	2031.61	491.347	1263.1	299.775
ENSDARG00000103791	nme2b.1	869.587	125.237	775.873	91.2344	153.929	2.7853	159.539	40.5429
ENSDARG00000099766	myl12.1	866.299	88.4432	896.352	166.663	940.278	202.432	869.025	248.308
ENSDARG00000103735	elovl1b	864.37	113.895	884.692	69.5968	471.62	100.097	325.561	72.3881
ENSDARG00000029688	hsp70.1	858.593	730.956	960.62	101.902	6.75821	3.98708	7.36248	3.25409
ENSDARG00000076170	pcsk1nl	851.091	102.835	674.319	215.879	959.707	214.783	1059.37	222.008
ENSDARG00000025850	rps21	849.613	289.963	999.017	41.1149	1216.95	436.078	629.667	44.0581
ENSDARG00000009242	fev	847.953	189.267	744.663	126.325	624.436	68.0046	342.298	79.8304
ENSDARG00000036629	rps14	843.862	305.448	861.429	80.9705	910.976	245.686	536.123	53.9037
ENSDARG00000103846	hspa5	829.837	583.764	845.162	478.344	207.907	100.794	191.14	48.1092
ENSDARG00000009447	atp5mc3b	821.697	224.34	725.832	28.4798	406.396	23.7561	429.519	74.1411
ENSDARG00000110528	sypa	821.634	166.448	759.649	195.928	601.728	106.732	792.522	150.537
ENSDARG00000055307	sypl2a	819.101	11.2952	725.945	86.7644	124.485	7.97446	163.933	13.8332
ENSDARG00000040534	epcam	817.335	179.875	1205.15	178.385	1219.93	249.966	1281.09	354.751
ENSDARG00000025147	cd63	817.302	197.532	701.147	82.1948	417.256	36.3795	476.901	102.501
ENSDARG00000017235	eif5a	810.547	74.7815	820.775	120.805	1183.25	209.908	1057.53	159.641
ENSDARG00000063921	mt-nd5	810.174	35.4833	914.883	225.187	731.87	53.0824	1006.53	291.564
ENSDARG00000010481	bzw1a	804.405	302.12	549.74	127.831	1425.32	210.424	1376.49	482.233
ENSDARG00000057706	si:ch211-137i24.10	801.873	254.449	1010.94	169.237	2.75026	0.669113	1.05267	0.856455
ENSDARG00000010658	insig1	800.644	320.819	975.483	135.434	215.761	84.5859	165.153	55.5253
ENSDARG00000043509	rpl11	799.573	181.039	823.38	37.9061	1077.3	393.928	596.031	19.9576
ENSDARG00000061416	c2cd4a	791.953	194.444	1077.31	101.576	310.372	144.721	489.937	26.5598
ENSDARG00000052856	khdrbs1a	791.291	90.7708	802.665	120.219	764.356	245.217	1007.89	219.447
ENSDARG00000045886	slc38a2	791.038	185.878	423.353	18.1057	220.4	77.7111	179.68	36.2558
ENSDARG00000014763	arf2a	789.895	92.2407	727.057	71.2743	883.961	88.65	1061.44	71.2446
ENSDARG00000115557	cox7b	787.836	39.3979	681.274	75.3176	803.854	281.091	605.344	106.766
ENSDARG00000092916	mlnl	784.694	115.364	4604.43	1361.42	7.59243	2.94022	385.075	58.2984
ENSDARG00000019702	aldocb	780.796	268.79	765.88	55.3834	1010.28	328.507	816.727	390.823
ENSDARG00000044511	etv5b	775.742	102.551	269.355	29.2244	244.876	20.2858	115.438	28.7609
ENSDARG00000089361	wu:fb59d01	772.885	34.7221	659.056	116.288	1.22952	0.87459	2.2892	1.82052
ENSDARG00000074242	serbp1a	768.836	191.417	664.484	119.912	634.88	67.7452	848.39	335.762
ENSDARG00000031427	calm2b	766.81	174.865	678.646	69.9632	1109.55	167.272	1270.16	447.046
ENSDARG00000101406	rplp2	765.813	216.982	920.743	124.413	578.401	156.925	431.683	75.6815
ENSDARG00000012688	eif1b	759.643	142.967	847.745	84.8937	790.327	144.854	872.418	55.0906
ENSDARG00000034897	rps10	759.518	160.558	697.096	120.697	532.887	103.656	461.664	114.341
ENSDARG00000091377	galn	758.275	491.091	11.755	19.5786	0.0457528	0.0792461	0.185185	0.193278
ENSDARG00000009505	prelid3b	752.742	195.382	785.714	51.9437	142.214	57.5282	182.795	33.6565
ENSDARG00000040190	qdpra	750.965	117.792	402.604	89.0656	813.665	126.448	770.409	306.092
ENSDARG00000035400	btf3	750.637	53.6436	660.169	28.7326	596.129	66.5964	587.161	88.1864
ENSDARG00000041232	rps29	749.13	221.669	840.453	58.1308	871.725	280.525	503.402	89.3073
ENSDARG00000079443	vipb	736.718	648.345	190.163	87.1748	0.0677315	0.0501602	0.171702	0.169934
ENSDARG00000031246	hbegfb	731.985	304.76	260.413	67.9365	3.11698	0.962899	7.99812	0.992046
ENSDARG00000055874	cpe	731.198	146.218	684.596	83.3067	969.693	216.769	735.739	34.2357
ENSDARG00000104279	appa	722.907	27.8234	557.225	94.3917	732.205	192.465	576.709	79.7829
ENSDARG00000041435	uba52	722.125	88.8874	717.075	93.6595	534.863	147.83	392.075	120.688
ENSDARG00000057167	eif4g2b	721.331	172.805	471.312	105.979	726.085	60.3818	584.437	144.661
ENSDARG00000001788	atp5po	720.063	24.8928	618.962	108.081	826.081	232.812	672.755	217.231
ENSDARG00000004060	bhlhe40	714.07	281.261	556.596	108.649	91.7177	48.0807	117.233	43.569
ENSDARG00000015862	rpl5b	713.505	168.922	632.587	106.073	417.715	19.1801	438.299	137.983
ENSDARG00000011665	aldoaa	711.722	117.263	1008.06	138.97	953.969	558.423	673.567	340.45
ENSDARG00000035871	rpl30	711.346	237.107	721.601	25.2586	928.572	291.211	546.998	41.319
ENSDARG00000039347	rps24	709.546	71.6138	650.732	99.1603	667.834	201.432	487.503	123.732
ENSDARG00000005791	rpl28	708.83	176.762	651.944	78.2387	602.197	169.513	430.493	107.829
ENSDARG00000077982	elf3	708.288	240.864	1368.82	588.183	28.0128	7.19811	5.99967	4.30625
ENSDARG00000009779	mcl1a	706.895	74.8899	1003.33	431.569	182.75	55.0513	272.969	64.3639
ENSDARG00000013144	atp1b1a	705.69	21.8982	612.017	118.683	177.474	23.2673	184.352	13.466
ENSDARG00000103878	anpepb	704.192	170.626	425.728	185.075	0.704158	0.720203	0.177068	0.115042
ENSDARG00000002632	anxa11b	703.016	109.307	494.395	61.6646	188.564	47.6951	270.563	74.3163
ENSDARG00000094386	adgrg4b	702.773	208.124	774.778	203.715	0.853044	0.187342	0.599411	0.444552
ENSDARG00000036427	slc3a2a	701.141	139.328	922.859	16.8024	663.35	276.122	1434.58	418.505
ENSDARG00000021838	rps23	700.153	36.8677	620.218	142.048	545.108	164.961	454.828	159.887
ENSDARG00000103007	rps3	700.044	115.849	714.816	30.3689	573.338	59.6543	556.914	132.54
ENSDARG00000088383	cox5aa	699.186	199.038	519.091	13.9056	398.732	42.3392	353.557	56.0668
ENSDARG00000018334	rpl35	698.944	133.926	701.604	38.0512	810.812	270.619	552.686	123.144
ENSDARG00000032317	tox	698.877	102.327	1057.12	34.3143	663.19	71.2212	1120.16	268.383
ENSDARG00000055504	si:ch211-212k18.7	698.826	38.4156	674.593	139.132	21.984	0.941869	21.3863	5.06331
ENSDARG00000045514	atp5f1c	695.257	30.9756	634.866	133.722	604.243	56.9292	639.99	254.66
ENSDARG00000075855	adgre10	691.449	289.616	588.375	134.29	36.6078	31.4669	17.2186	7.02049
ENSDARG00000099572	hmgn2	691.282	86.3077	893.513	104.592	1380.43	363.819	1447.19	151.048
ENSDARG00000043729	plac8.1	688.811	112.067	697.447	194.221	0.0107708	0.0186556	0.0453184	0.0427607
ENSDARG00000007836	ctsla	687.109	224.931	547.274	92.735	208.877	42.7141	159.745	33.7436
ENSDARG00000116139	cdx1b	686.784	85.6144	828.87	175.654	85.7497	31.2165	32.3482	8.135
ENSDARG00000056725	hmgb3a	681.83	76.7629	839.052	320.312	1681.61	184.483	2339.71	831.299
ENSDARG00000034187	calm1b	678.388	47.3559	432.026	11.0491	223.825	92.8677	314.918	12.1215
ENSDARG00000056008	atp5mc1	677.524	191.31	551.828	129.049	816.881	168.342	651.7	251.229
ENSDARG00000059054	pdk2b	675.578	279.134	450.93	28.7931	51.9715	27.8735	33.5505	8.57949
ENSDARG00000040988	tpi1b	674.79	42.2646	601.461	46.9626	391.027	71.2209	330.32	145.424
ENSDARG00000099022	faua	673.359	168.721	635.483	74.1004	616.305	151.976	440.272	81.3605
ENSDARG00000099241	ppp2cb	672.62	82.701	561.766	40.2733	712.647	142.254	1096.43	10.5669
ENSDARG00000111939	atf4a	670.736	256.014	819.877	99.5156	297.245	190.905	565.675	263.287
ENSDARG00000053858	crip1	669.312	154.471	1015.99	160.446	0.494019	0.160105	0.0350591	0.0607241
ENSDARG00000003952	pfn2	669.277	21.3807	619.223	45.468	413.135	83.5803	508.858	49.1151
ENSDARG00000028335	hmga1a	668.942	189.523	668.18	71.0436	2056.02	214.924	2563.99	353.903
ENSDARG00000022303	higd1a	668.509	63.7143	522.083	66.4904	388.216	110.641	260.35	67.1527
ENSDARG00000010160	rps15a	668.062	227.623	630.985	35.1098	761.822	275.373	426.023	40.2393
ENSDARG00000033364	mgst3b	667.615	158.7	547.943	65.4302	721.334	154.984	379.889	126.64
ENSDARG00000005560	ywhah	666.918	167.308	627.924	26.5688	897.405	26.0264	1230.29	87.2768
ENSDARG00000015128	rpl27	665.74	143.688	592.075	46.5338	652.579	212.12	427.808	91.5733
ENSDARG00000061918	cplx2	663.384	28.7307	1082.54	161.27	296.144	98.8707	117.227	10.2848
ENSDARG00000053301	insm1b	662.113	65.1854	680.19	154.189	101.277	10.4125	441.061	199.75
ENSDARG00000014047	cldn7b	661.931	126.933	748.274	193.775	372.718	56.7746	446.087	92.48
ENSDARG00000020261	rab2a	660.762	37.1255	660.936	17.4433	1040.17	76.8655	1207.22	132.417
ENSDARG00000059906	sdc4	659.106	126.098	919.69	78.751	310.935	29.4478	255.983	69.955
ENSDARG00000045936	pax6b	655.067	170.152	1457.42	191.851	4660.66	1778.41	5806.5	2650.23
ENSDARG00000104372	gnb1b	652.453	142.954	618.203	23.4941	570.169	241.2	846.659	162.328
ENSDARG00000103433	rpl14	648.756	106.086	616.325	170.011	415.649	108.113	401.169	176.531
ENSDARG00000077383	anxa11a	646.929	93.7878	478.391	40.5624	95.6227	67.7039	59.316	12.2866
ENSDARG00000086881	ier2b	645.963	370.391	804.891	179.955	319.917	174.118	578.418	78.2069
ENSDARG00000104537	cox7c	644.013	27.3797	561.881	62.9447	631.352	225.824	488.41	102.905
ENSDARG00000053217	cox7a2a	643.506	59.8925	464.236	78.4033	528.316	174.048	405.386	103.802
ENSDARG00000007795	cst3	640.582	242.201	737.426	115.569	276.42	52.5524	326.513	70.9114
ENSDARG00000013628	cd164	637.211	47.7625	633.285	79.2743	1165.37	135.566	1118.83	221.621
ENSDARG00000034291	rpl37	636.702	188.657	657.255	47.0308	813	303.913	434.346	27.2544
ENSDARG00000019644	ldhba	636.623	157.023	633.481	149.903	250.729	161.021	278.545	23.6765
ENSDARG00000020197	rpl5a	626.607	115.529	574.368	89.3423	604.947	66.3212	567.608	64.828
ENSDARG00000035860	rps28	626.331	56.4699	710.665	65.13	1007.64	396.719	629.088	43.5376
ENSDARG00000068214	ccni	626.032	147.393	556.583	140.718	264.146	31.9759	490.778	172.614
ENSDARG00000017219	pabpc1a	624.397	141.024	787.468	66.2271	339.692	165.532	517.138	233.569
ENSDARG00000007960	hnrnpaba	623.495	139.156	601.351	68.5377	715.876	72.9792	1005.65	255.986
ENSDARG00000035519	histh1l	620.304	133.753	1446.2	221.875	1196.91	71.9994	1156.08	328.508
ENSDARG00000058105	rpl36a	620.295	9.50218	519.01	115.515	417.02	129.599	362.327	132.948
ENSDARG00000076667	ccng1	620.052	172.793	479.808	64.6785	274.462	31.0095	228.029	17.0685
ENSDARG00000099238	rasd4	619.594	223.131	214.616	46.6036	1087.95	263.519	230.052	53.0441
ENSDARG00000031317	ppdpfb	619.301	88.7511	1640.3	223.971	3587.79	331.876	4837.99	472.946
ENSDARG00000103919	si:ch73-1a9.3	617.092	28.6374	649.183	211.306	1248.78	783.925	1140.25	87.9283
ENSDARG00000003032	eif4a1b	613.582	73.1259	538.593	76.4185	311.675	110.803	354.24	29.1822
ENSDARG00000046157	zgc:114188	608.108	68.835	620.657	71.9824	551.054	110.511	447.17	104.506
ENSDARG00000058646	ptprna	607.987	38.7981	626.881	164.465	420.869	143.236	621.343	183.729
ENSDARG00000039980	ppt1	607.886	111.669	697.917	43.2299	282.941	33.366	296.256	97.436
ENSDARG00000015551	fth1a	607.78	82.1785	620.853	93.4953	535.827	40.6858	609.396	66.0908
ENSDARG00000013623	vdac2	605.523	53.5625	468.169	20.1423	217.842	89.0513	269.789	47.8831
ENSDARG00000031435	zgc:56493	602.1	79.0605	531.103	28.2785	583.357	171.224	309.078	63.8835
ENSDARG00000068436	h3f3b.1	602.082	140.442	550.62	80.7959	809.848	12.5652	903.267	80.6207
ENSDARG00000031875	trpa1b	601.815	337.671	269.247	29.8424	1.36971	0.162981	1.58766	1.37902
ENSDARG00000043342	gpx3	594.805	73.5295	1243.26	357.36	173.055	76.2279	318.807	41.1371
ENSDARG00000011201	rplp2l	592.598	102.921	540.865	58.247	473.912	140.705	334.399	102.668
ENSDARG00000076858	TCIM (1 of many)	591.654	303.002	676.912	228.699	20.749	1.28919	2.61386	1.58896
ENSDARG00000089372	clk4a	588.868	265.804	416.627	29.1062	294.491	9.24449	360.887	59.1497
ENSDARG00000021242	mvp	588.214	204.437	765.019	185.416	52.0846	7.86463	91.3775	48.8041
ENSDARG00000100844	cldn15lb	588.155	101.187	591.082	26.978	10.1702	1.47912	34.3923	6.30758
ENSDARG00000002344	tubb4b	587.035	115.075	818.738	56.8775	429.163	303.38	872.629	208.878
ENSDARG00000021669	sec61a1	584.7	152.58	311.254	33.7577	606.965	64.4136	368.992	70.929
ENSDARG00000025566	slc25a3b	572.759	120.618	474.786	14.676	271.533	160.925	472.194	89.9746
ENSDARG00000068995	h2afx1	571.033	78.0159	718.243	286.299	2358.69	646.764	1782.8	480.868
ENSDARG00000009594	nr1d2b	570.329	46.8018	643.152	59.1572	132.768	31.8381	113.855	27.1261
ENSDARG00000010149	atp5fa1	569.818	134.034	532.896	51.6638	249.925	165.854	404.884	135.886
ENSDARG00000069135	ppp1r15a	569.688	113.848	976.879	129.372	246.787	38.3329	185.051	38.9184
ENSDARG00000100170	pam	569.237	133.215	823.136	255.882	112.372	66.4263	310.529	139.946
ENSDARG00000056186	eif5a2	569.212	69.5598	665.788	42.6783	1173.04	111.493	908.954	109.887
ENSDARG00000040930	deptor	567.46	43.2863	673.643	86.0214	259.027	18.7509	137.239	19.7714
ENSDARG00000036161	hnrnpa0l	567.297	172.407	656.886	139.52	554.957	198.751	763.645	130.198
ENSDARG00000021372	tob1b	566.808	81.6075	393.795	28.1631	243.017	15.1985	244.894	70.7053
ENSDARG00000015050	calm3a	565.39	132.67	697.815	144.973	3328.39	367.51	5445.66	1618.22
ENSDARG00000098108	dusp2	563.094	438.415	710.864	302.6	93.9026	52.0226	199.331	28.7579
ENSDARG00000098662	si:ch73-359m17.9	559.716	334.189	263.211	133.172	0.132733	0.0693426	2.02774	1.44235
ENSDARG00000013804	capns1b	559.609	142.511	445.13	16.0905	701.142	56.4463	603.932	176.387
ENSDARG00000061985	rbm47	556.124	24.2067	425.405	15.5594	114.263	29.7078	27.4481	4.0151
ENSDARG00000057853	atp6v0ca	555.424	73.5489	366.732	43.7731	403.349	48.9693	494.794	118.511
ENSDARG00000104773	junbb	552.336	98.7405	1582.87	725.114	534.848	486.495	1141.09	158.535
ENSDARG00000062326	hmgn7	544.726	48.2396	622.159	98.3641	618.779	175.369	859.637	96.9184
ENSDARG00000032619	tob1a	542.609	39.7705	553.835	38.825	623.9	143.012	548.934	140.753
ENSDARG00000099175	hmgb1a	542.348	60.8686	943.06	116.887	490.948	88.1348	856.313	125.802
ENSDARG00000099104	rpl24	542.081	31.793	482.076	97.7809	366.719	79.7998	377.682	135.806
ENSDARG00000029818	srsf5a	539.123	43.2659	796.033	73.9286	558.372	189.266	704.019	99.1363
ENSDARG00000041811	rps25	534.261	89.8661	518.736	61.1693	444.54	120.686	310.576	85.9215
ENSDARG00000104011	rps17	532.028	92.024	485.033	59.168	361.375	85.4444	281.21	27.256
ENSDARG00000020504	h3f3b.1	527.181	83.22	546.966	47.1217	731.612	146.731	695.162	21.3215
ENSDARG00000032970	cox4i1	526.747	101.154	426.348	11.2156	364.184	36.6838	339.979	31.8457
ENSDARG00000016494	ddc	526.438	81.635	819.085	279.282	0.885162	0.559738	4.51412	1.15557
ENSDARG00000099776	glula	521.894	48.3098	1240.23	406.007	105.763	41.0461	922.355	306.686
ENSDARG00000037071	rps26	519.194	131.873	589.951	57.5508	704.523	262.144	403.198	14.3186
ENSDARG00000016904	bckdk	518.282	113.054	405.569	105.099	1998.96	478.382	2942.33	313.654
ENSDARG00000102750	cdh1	517.656	82.8699	373.396	9.40925	118.329	26.4254	167.255	9.0487
ENSDARG00000068996	hist2h2l	517.44	134.639	657.433	218.581	1359.92	212.402	781.156	118.521
ENSDARG00000041394	dnajb1b	516.625	193.444	763.261	416.2	68.2209	36.3904	33.5269	32.5844
ENSDARG00000070437	rpl22	515.986	10.1078	423.924	76.3632	345.996	95.0856	273.098	87.5058
ENSDARG00000063922	mt-nd6	515.021	32.8425	509.853	76.1159	258.014	49.4254	387.94	108.556
ENSDARG00000030408	rps26l	512.108	125.911	580.001	73.116	577.692	182.77	398.816	81.7435
ENSDARG00000089368	hopx	511.374	98.5022	615.54	28.7918	32.7582	6.17921	22.1492	4.25068
ENSDARG00000022456	eno1a	509.023	133.539	820.457	140.114	707.493	365.532	495.471	261.673
ENSDARG00000102555	si:dkey-33i11.9	508.075	62.6172	592.909	120.41	0.145842	0.194004	0.045688	0.0518265
ENSDARG00000057026	ran	507.25	92.0767	458.597	48.2782	490.937	101.192	535.219	68.5414
ENSDARG00000044562	cycsb	505.48	67.8249	262.312	47.3644	325.262	47.206	320.688	49.8617
ENSDARG00000070472	arf5	504.284	73.9723	386.753	72.6273	446.417	119.427	398.225	47.2724
ENSDARG00000022315	atp6v1g1	503.779	23.4742	382.014	40.4606	628.088	78.747	607.194	67.0708
ENSDARG00000097102	si:ch73-281n10.2	502.007	41.2985	876.752	97.7999	938.09	102.772	1285.36	243.598
ENSDARG00000043371	mdh2	501.22	39.617	449.863	67.8517	256.453	66.2301	342.097	73.553
ENSDARG00000011841	atp5l	497.784	53.9369	456.846	29.979	392.255	104.164	316.546	36.1597
ENSDARG00000043493	cltca	497.111	74.3384	468.23	61.7175	361.989	85.1969	568.094	190.111
ENSDARG00000015978	COX5B	495.67	23.6803	464.485	31.5796	364.493	80.0759	362.732	54.142
ENSDARG00000006413	rpl38	492.633	186.352	595.045	53.6322	635.708	237.829	339.024	63.8292
ENSDARG00000023712	mao	492.532	69.9084	715.899	103.584	56.5904	3.15089	708.179	105.435
ENSDARG00000079687	rnf10	490.947	64.5418	464.576	27.6221	490.036	53.4757	744.681	166.291
ENSDARG00000016598	ckmt1	490.535	59.208	354.067	40.7946	22.6818	8.74158	16.837	9.67872
ENSDARG00000025350	prdx2	487.671	79.1271	623.152	102.26	300.606	33.5095	220.296	48.9199
ENSDARG00000100374	txnrd3	487.297	105.881	302.102	109.262	203.527	87.26	192.593	51.1215
ENSDARG00000006399	ywhae1	486.931	42.4661	446.5	73.9933	794.145	82.6082	1187.32	203.35
ENSDARG00000008808	eml2	486.27	39.1311	743.865	69.1262	92.591	32.5167	105.141	11.9915
ENSDARG00000006260	tuba8l4	485.073	157.679	432.743	97.6311	152.482	77.2809	265.737	87.076
ENSDARG00000002271	zfand5b	478.476	75.8672	365.218	72.4935	372.536	53.3069	364.681	65.3554
ENSDARG00000058348	scinlb	475.81	39.6574	1364.71	191.581	83.4888	98.5516	1374.32	453.951
ENSDARG00000056550	tango2	475.01	38.9405	352.55	42.5455	349.56	71.0574	642.512	82.4127
ENSDARG00000056122	gdi1	474.109	50.367	421.127	48.7261	770.023	73.0552	796.513	206.629
ENSDARG00000043856	amd1	470.366	116.75	496.933	85.9249	781.239	51.2169	1946.34	280.269
ENSDARG00000037421	egr1	465.444	398.019	1019.35	339.243	373.389	280.008	1632.58	788.516
ENSDARG00000103720	zgc:162730	465.371	158.247	492.854	94.8175	716.526	284.481	1124.79	253.307
ENSDARG00000077717	rpl29	465.24	196.87	524.979	30.4653	640.873	215.731	399.387	56.6598
ENSDARG00000020187	zgc:92027	464.208	108.746	440.22	24.5288	205.769	36.5205	229.798	84.0295
ENSDARG00000017624	krt4	463.868	97.0776	385.041	67.7382	13.3036	6.60256	122.022	190.859
ENSDARG00000053684	aldob	462.813	117.055	609.361	294.56	67.2936	19.7223	11.5881	5.00591
ENSDARG00000104538	tmem184a	460.967	13.0055	556.16	80.6034	68.5838	20.3831	150.823	22.2185
ENSDARG00000068478	gpx4a	460.072	62.6364	492.265	118.176	68.8249	13.098	178.267	37.3597
ENSDARG00000101074	glud1b	459.19	63.8266	934.383	425.929	26.6782	17.6722	24.6938	3.9065
ENSDARG00000099014	fxyd1	456.958	57.6686	664.24	74.0205	955.037	141.568	687.315	194.094
ENSDARG00000099555	foxo1a	456.511	47.3424	332.459	45.7391	1832.09	499.158	1057.17	63.249
ENSDARG00000035622	xbp1	456.187	38.7252	572.458	92.1118	402.509	193.28	352.781	50.0795
ENSDARG00000005112	cdh17	454.604	150.838	496.804	139.121	5.78452	3.51476	1.85282	0.820742
ENSDARG00000103226	dhcr7	453.178	48.8314	522.278	167.57	35.7489	6.76934	41.2984	8.11329
ENSDARG00000002779	pdx1	453.039	52.804	45.6606	25.8835	1376.91	129.044	36.6266	14.7401
ENSDARG00000005451	gdi2	453.004	53.7442	430.399	8.85015	423.265	153.355	488.23	35.4304
ENSDARG00000019302	mid1ip1b	452.959	100.032	796.724	110.34	384.202	64.0404	510.905	161.609
ENSDARG00000116628	BX908782.3	451.095	89.5	605.647	206.747	0.132733	0.0693426	3.61248	0.349003
ENSDARG00000039490	pitpnaa	451.067	74.3517	479.048	83.1315	273.464	146.693	199.183	44.2791
ENSDARG00000034503	per2	449.258	158.891	163.051	9.74691	20.209	10.6161	22.8357	8.99923
ENSDARG00000003151	skp1	447.393	27.0882	485.945	63.0757	582.53	75.4065	742.957	116.771
ENSDARG00000019566	neurod1	446.804	62.1957	827.86	57.2946	2193.16	380.176	4344.63	413.198
ENSDARG00000091771	lysmd2	446.138	69.0084	386.961	53.3023	861.269	246.318	666.189	95.8433
ENSDARG00000100742	reep5	444.797	35.9417	354.805	37.9566	314.289	35.6641	354.063	59.2841
ENSDARG00000029072	klf6a	444.513	133.452	312.914	118.092	102.214	55.9136	63.3383	21.5223
ENSDARG00000077533	eif3f	441.49	45.4494	402.239	45.5684	339.957	45.1768	326.24	21.5368
ENSDARG00000006242	ptp4a1	439.985	28.6692	479.289	128.507	559.105	91.4907	905.526	99.5296
ENSDARG00000003695	vdac3	437.654	66.4675	370.858	36.1768	481.883	193.295	836.465	298.776
ENSDARG00000095897	atp5f1e	434.623	146.361	489.822	31.3075	416.102	97.4161	323.424	45.97
ENSDARG00000058454	dynll1	432.872	76.5657	458.246	89.1196	908.66	285.971	778.324	205.433
ENSDARG00000008735	atp6ap2	431.193	53.7031	407.681	70.2273	691.894	81.2258	547.683	171.049
ENSDARG00000045618	clta	430.532	79.1582	342.74	37.5344	322.852	92.3153	349.98	55.6049
ENSDARG00000105116	p4hb	430.37	115.871	390.771	80.2211	489.523	57.0966	367.246	104.631
ENSDARG00000031929	stard14	426.957	48.1027	330.917	34.3226	19.318	3.19295	20.175	3.85214
ENSDARG00000008407	tspan7b	424.919	39.3047	325.984	29.119	1231.71	73.7914	1148.26	84.5673
ENSDARG00000104458	rnasekb	424.379	37.7128	419.585	67.1218	1219.67	350.634	862.818	166.847
ENSDARG00000029795	fam213b	422.012	164.93	279.049	82.2712	202.272	42.1751	262.662	69.7958
ENSDARG00000093406	zgc:111986	421.305	57.4855	409.649	58.6941	382.395	58.905	687.994	70.064
ENSDARG00000015822	sesn3	420.071	26.4613	251.041	56.4341	594.49	97.955	218.874	17.4575
ENSDARG00000041450	rab11a	417.641	35.0216	323.574	31.6641	575.658	136.358	517.186	18.5306
ENSDARG00000040177	rgs16	417.627	99.9813	363.249	96.786	100.015	27.0857	4.99488	0.672395
ENSDARG00000026369	dbi	417.535	9.94264	415.824	7.08417	228.716	24.5924	219.843	6.61717
ENSDARG00000096645	si:ch211-131k2.2	414.333	348.991	28.4577	8.70985	112.445	38.0438	17.1549	8.04768
ENSDARG00000098355	atp5pd	414.331	109.579	470.742	17.467	399.87	109.153	346.354	64.2098
ENSDARG00000075014	sqstm1	414.2	304.874	158.339	47.9704	49.5168	7.30647	38.4855	17.9555
ENSDARG00000013576	gadd45bb	413.609	431.121	1188.24	960.844	96.9969	21.9689	207.85	65.7824
ENSDARG00000096533	rltgr	412.877	23.037	493.393	20.3347	1102.02	98.9695	1509.84	308.905
ENSDARG00000035136	selenow1	411.779	23.4018	427.222	54.5939	548.126	160.667	370.598	38.1862
ENSDARG00000040965	zgc:101731	409.873	124.166	356.265	15.372	151.817	20.3407	187.217	41.2613
ENSDARG00000102720	zgc:123284	409.848	149.119	163.225	67.3766	0.0639606	0.0278831	0.131698	0.127644
ENSDARG00000037318	ddost	409.29	34.7108	364.911	97.2089	506.064	153.163	506.09	141.661
ENSDARG00000022280	brd2a	408.779	14.3423	465.055	48.2998	321.624	25.9167	384.523	70.7834
ENSDARG00000058593	sri	408.121	97.4195	355.13	17.8225	221.409	37.0067	155.106	53.3074
ENSDARG00000031907	ptbp1b	407.864	25.4777	426.52	58.4163	1313.33	224.402	1391.19	229.969
ENSDARG00000056481	vat1	407.716	182.828	638.182	326.964	313.101	162.279	1118.84	638.816
ENSDARG00000089302	hnrnpa0a	407.629	76.1992	357.448	105.366	907.326	284.568	784.117	248.14
ENSDARG00000042824	nfe2l2a	406.313	69.6393	514.011	143.667	194.141	35.0042	104.901	21.7322
ENSDARG00000104702	cat	404.443	82.2603	379.723	61.7691	46.2673	22.076	60.8504	19.4492
ENSDARG00000055305	ret	402.716	96.9973	655.638	68.6098	198.956	8.10937	362.857	46.3763
ENSDARG00000041623	mt2	402.372	184.234	391.579	228.787	13.567	4.9882	93.6752	37.4071
ENSDARG00000075758	ywhabb	402.045	44.7064	446.654	85.9257	559.948	98.8954	599.209	225.165
ENSDARG00000030614	syt1a	399.782	44.0229	381.513	61.2847	982.861	118.382	1193.83	111.075
ENSDARG00000040158	cdc42l	399.151	87.7605	381.804	10.5837	384.807	63.9606	556.778	78.295
ENSDARG00000057882	arpc3	397.778	87.2373	361.072	85.6576	374.398	78.0895	313.222	117.138
ENSDARG00000029663	rab1ab	397.454	87.612	322.975	49.3863	526.225	3.16446	358.05	35.0786
ENSDARG00000095451	si:ch211-196l7.4	396.403	85.4791	438.52	56.5617	403.41	97.4396	344.824	79.9278
ENSDARG00000006215	akr1b1	395.011	140.902	471.109	97.7083	35.9605	8.78033	88.3321	45.0789
ENSDARG00000044521	eef1b2	393.905	54.9279	357.573	52.5553	206.675	18.7379	176.185	11.9075
ENSDARG00000027734	srsf5b	392.536	84.7269	364.215	61.9154	331.305	78.0704	564.687	169.82
ENSDARG00000039882	ap3s2	392.074	62.4955	387.686	72.2751	162.954	29.1112	183.949	74.9753
ENSDARG00000043795	arhgdia	391.837	51.8832	416.515	18.4258	253.119	102.1	326.886	35.6688
ENSDARG00000010113	ndufb8	391.404	26.9458	357.113	39.4894	400.262	107.509	393.987	106.708
ENSDARG00000040439	rsl24d1	390.766	28.077	332.535	58.1912	235.085	43.2861	214.404	60.918
ENSDARG00000057035	stoml3b	389.93	46.3324	229.435	25.8605	3.86622	2.20614	12.498	4.29733
ENSDARG00000104068	gstp1	387.889	141.425	293.143	97.1745	99.3881	32.3949	34.6311	13.4285
ENSDARG00000008867	rap1b	387.564	67.5264	400.807	22.4155	644.164	184.597	592.035	208.57
ENSDARG00000002791	atp1a1a.1	386.919	48.879	521.085	116.867	88.8649	21.2538	167.367	13.2231
ENSDARG00000036577	atp6v0cb	383.644	52.7069	387.405	68.9467	855.36	35.2732	913.351	218.088
ENSDARG00000098589	cyb5a	383.348	66.505	303.327	42.2454	116.842	5.69896	78.0854	14.6627
ENSDARG00000051888	ist1	380.364	58.6877	297.843	52.6854	192.505	6.84638	190.201	15.1134
ENSDARG00000057913	syt11a	380.308	74.0812	418.955	92.5726	300.67	23.5449	319.35	38.6288
ENSDARG00000054058	h1fx	379.107	55.7837	1183.38	445.61	238.089	10.6634	369.819	62.8439
ENSDARG00000039117	tefa	378.265	53.101	294.297	64.4173	135.044	17.5648	91.348	22.232
ENSDARG00000076128	prkar1aa	378.01	29.3052	359.692	92.4461	472.518	106.578	466.595	80.3384
ENSDARG00000039943	fam46ba	377.451	71.6114	463.023	48.9979	730.036	59.8699	1233.55	146.175
ENSDARG00000030053	eef1db	376.052	42.0797	365.726	36.3535	180.443	65.3665	222.046	26.9628
ENSDARG00000023694	spon1b	375.161	33.4746	320.486	55.8832	881.004	115.916	330.929	169.424
ENSDARG00000028198	ube2v2	375.137	67.928	361.547	29.9284	652.917	22.7764	702.294	59.9208
ENSDARG00000055854	nr4a3	375.063	51.6289	123.769	64.9966	78.4295	13.5313	146.474	64.0858
ENSDARG00000090697	eif3ea	374.811	40.8437	338.029	28.895	289.151	50.9635	353.518	7.29204
ENSDARG00000037860	cox6b2	373.027	74.5774	358.74	40.4409	677.226	127.204	520.051	85.3419
ENSDARG00000062646	tet3	370.883	72.3603	375.156	75.4813	531.892	170.273	525.533	133.177
ENSDARG00000069920	cox17	370.642	131.517	220.966	22.3856	181.778	60.1096	173.323	27.6994
ENSDARG00000013794	klf11b	370.113	120.213	359.422	46.3355	262.578	32.7418	325.37	88.3684
ENSDARG00000012987	gpia	370.056	67.4911	472.127	42.5741	240.15	117.466	318.362	39.9979
ENSDARG00000017772	mdh1aa	368.624	41.1382	450.341	57.7312	355.569	124.029	579.225	48.7588
ENSDARG00000028957	maff	365.607	80.4543	352.853	110.322	148.056	21.3625	142.668	6.15813
ENSDARG00000007385	cct7	365.253	112.607	301.323	83.2337	282.852	133.28	381.893	75.9581
ENSDARG00000042010	pklr	364.533	96.6619	393.625	67.6788	173.475	167.023	175.67	82.7158
ENSDARG00000031819	eif4ebp2	364.37	47.7043	340.708	11.3677	265.899	34.5898	254.33	29.4835
ENSDARG00000076836	gpx4b	363.634	17.2858	326.274	52.264	270.485	40.2336	252.672	58.4521
ENSDARG00000002758	dedd1	363.513	90.4897	348.928	53.775	147.341	10.2575	141.839	24.9975
ENSDARG00000055912	nipa2	363.071	47.8394	320.302	19.3215	110.966	21.2605	115.019	11.1204
ENSDARG00000090454	gnb1a	362.93	68.1687	391.481	44.4801	466.346	101.851	685.023	132.394
ENSDARG00000044902	atp2b2	362.771	48.9682	373.928	33.9482	695.676	71.1104	595.24	154.467
ENSDARG00000028119	sumo3a	362.557	53.353	441.231	114.997	828.292	136.371	1061.96	288.315
ENSDARG00000020008	vcp	362.068	115.378	285.231	78.5821	442.003	165.158	687.378	103.383
ENSDARG00000090618	malrd1	360.98	54.2091	238.789	61.8022	4.13515	1.34408	1.91613	0.630776
ENSDARG00000074758	csde1	360.125	78.8705	316.98	29.1204	375.325	27.1728	415.686	105.076
ENSDARG00000020645	slc7a3a	359.423	53.5453	316.735	28.3875	269.422	89.9323	219.434	49.4318
ENSDARG00000059654	eif3ba	359.084	111.716	347.356	55.7777	220.151	119.337	286.327	37.0609
ENSDARG00000012458	zgc:77849	359.078	55.9345	324.195	5.72629	317.721	77.8787	436.905	45.4001
ENSDARG00000102640	pdia3	359.041	71.4088	358.563	18.4095	224.745	136.563	294.229	51.0794
ENSDARG00000015887	b2ml	358.478	44.5127	447.456	111.812	65.7793	7.11808	99.3934	7.01693
ENSDARG00000025428	socs3a	358.177	130.401	1050.16	208.595	170.637	21.906	610.653	178.176
ENSDARG00000043848	sod1	357.835	14.1518	276.049	30.812	30.6871	4.51493	44.3116	6.53568
ENSDARG00000006397	laptm4a	356.705	44.4287	411.564	10.7631	310.015	124.829	365.394	52.3307
ENSDARG00000051876	ush1c	356.616	75.8366	294.213	50.2213	122.643	9.33946	43.8829	3.67162
ENSDARG00000015757	tmem50a	356.488	90.9126	356.479	47.5307	658.62	73.6887	555.945	203.902
ENSDARG00000007745	uqcrfs1	356.277	25.8663	333.315	25.6168	315.681	97.4389	510.466	91.4184
ENSDARG00000007098	itm2ba	356.225	88.6728	311.001	56.305	194.045	97.8454	398.679	45.5095
ENSDARG00000015427	hdac1	355.237	71.7145	430.141	106.341	643.857	82.0064	1148.91	319.029
ENSDARG00000004757	ybx1	355.087	31.2345	503.839	170.604	372.237	230.55	448.32	63.075
ENSDARG00000012972	cfl1l	354.512	120.558	175.118	20.6698	40.0482	16.1507	53.7906	7.39337
ENSDARG00000058606	sik1	354.258	269.354	311.441	103.247	886.948	108.061	839.609	81.6649
ENSDARG00000015759	tspan7	353.06	89.5749	410.685	40.6423	548.755	15.8787	480.119	75.3186
ENSDARG00000058358	krt8	352.941	124.288	262.664	68.3902	29.9727	9.78512	46.8056	18.3955
ENSDARG00000010641	slc20a1b	352.072	66.9045	396.025	72.1897	348.948	48.1503	411.875	133.039
ENSDARG00000099499	ndufa4l	351.311	54.6293	313.779	38.866	197.513	11.2252	138.242	33.3715
ENSDARG00000003820	nr1d2a	348.163	60.4666	483.279	116.238	95.2853	14.0866	123.447	40.5956
ENSDARG00000017320	f11r.1	348.048	40.6082	375.021	28.4829	336.338	1.76332	340.49	21.1143
ENSDARG00000018404	krt18	347.739	110.62	174.123	26.9358	28.1193	10.3737	17.1989	2.5604
ENSDARG00000040623	fosl2	346.791	41.1278	232.115	36.6629	124.583	44.993	121.65	26.4969
ENSDARG00000041391	tmed10	346.242	31.8984	326.751	43.1443	464.763	86.5343	398.704	109.272
ENSDARG00000045768	cry1aa	343.64	106.584	263.673	28.462	88.7238	14.7543	98.7972	45.825
ENSDARG00000076120	foxp4	342.786	46.5585	398.131	27.93	583.313	58.9801	530.16	85.0623
ENSDARG00000032866	erh	342.502	61.8744	310.412	40.0097	655.511	177.83	481.695	109.052
ENSDARG00000053625	anxa2b	341.849	59.0585	346.452	92.0921	14.7075	12.0531	14.7048	7.427
ENSDARG00000031164	tuba8l2	341.494	80.5577	369.454	10.3277	43.4505	34.5479	108.793	20.3129
ENSDARG00000032126	scg5	341.103	112.136	363.55	79.093	241.934	35.2708	341.265	45.5287
ENSDARG00000039064	st3gal7	340.653	46.051	404.878	36.6318	195.956	42.3187	449.904	79.8472
ENSDARG00000036875	rps12	338.978	96.4713	359.121	24.1932	372.727	105.217	227.357	60.4494
ENSDARG00000009881	ier5	338.753	77.8352	489.251	76.7333	186.333	55.7424	152.811	17.7428
ENSDARG00000088091	pfn1	338.256	58.9561	293.99	47.5775	48.2197	6.36034	62.025	36.9703
ENSDARG00000020876	pdk2a	338.229	87.1733	300.014	77.7497	525.357	143.028	538.049	43.2638
ENSDARG00000011553	atp5pb	338.127	38.0063	345.926	51.5035	271.423	33.6873	350.158	72.9643
ENSDARG00000103308	mst1	337.823	126.432	722.892	257.536	70.586	49.3115	209.364	79.6438
ENSDARG00000020328	plekha6	335.079	68.0964	302.033	36.235	86.5569	7.42334	165.227	23.3744
ENSDARG00000012656	atf6	335.053	132.157	284.276	38.1061	542.785	14.5841	439.4	99.0293
ENSDARG00000022129	rbm4.3	334.428	25.5269	278.9	52.4025	270.459	27.3519	316.985	85.719
ENSDARG00000007708	nsa2	334.092	23.8455	379.131	55.4191	266.893	48.2437	281.479	18.1285
ENSDARG00000018524	midn	333.761	36.2926	363.478	85.4019	777.553	199.415	1019.49	178.325
ENSDARG00000045230	cox6b1	333.346	47.3369	402.865	98.9893	75.558	35.952	22.3907	14.3029
ENSDARG00000017014	ywhae2	333.114	38.5803	266.39	19.8628	365.688	49.3621	466.094	7.81268
ENSDARG00000037559	uba1	332.133	69.3324	253.947	10.9593	262.86	70.4889	385.96	83.8522
ENSDARG00000036073	cebpg	330.82	118.565	220.135	30.3161	129.329	18.0351	92.1628	7.25864
ENSDARG00000097693	si:ch211-248a14.8	329.499	59.9919	260.86	51.8531	151.624	18.4615	62.2418	4.05378
ENSDARG00000042539	ywhaqa	328.397	50.3095	179.27	26.0744	257.04	52.6818	209.447	5.08089
ENSDARG00000013443	atp6v1ba	327.672	26.2751	281.783	25.182	482.054	52.1924	626.559	74.4269
ENSDARG00000043154	ucp2	327.601	30.0878	949.005	386.736	123.454	36.969	129.031	31.0737
ENSDARG00000026801	stau2	327.146	58.2362	343.075	20.0307	459.906	91.2649	513.144	133.019
ENSDARG00000091348	rtn3	325.52	26.8922	222.203	9.47798	132.326	14.7644	149.223	11.1803
ENSDARG00000061365	hepacam2	325.179	2.89102	427.813	14.3336	69.8662	23.8366	83.8344	8.6506
ENSDARG00000026845	rhoaa	324.775	45.8145	326.703	33.6946	338.142	16.5231	367.442	17.1546
ENSDARG00000073970	mctp2b	323.435	47.7267	480.288	54.9004	11.9516	5.90244	16.7771	7.50812
ENSDARG00000014571	ctnnb1	323.412	36.9211	331.957	25.1859	463.227	145.343	535.522	195.042
ENSDARG00000055475	rps27.2	323.337	86.8221	336.185	47.554	143.585	24.2326	187.824	70.3539
ENSDARG00000104039	errfi1a	323.006	27.0239	338.758	20.504	170.351	38.6598	412.379	44.0573
ENSDARG00000074378	junba	322.975	98.1934	663.738	229.042	355.897	164.765	468.153	96.0999
ENSDARG00000026908	tmed2	322.166	12.4294	254.69	25.3645	293.567	67.273	248.389	20.4798
ENSDARG00000012682	pfn2l	319.258	50.4081	269.474	34.7572	753.386	136.162	813.529	207.363
ENSDARG00000036878	sh3bgrl2	318.588	18.1576	251.218	38.6689	79.9071	40.8556	59.5436	5.7229
ENSDARG00000037962	psmb7	318.273	23.6769	279.537	116.713	563.304	45.6688	583.004	204.746
ENSDARG00000033285	gsto2	317.145	57.8094	284.123	29.6908	70.1068	25.434	74.2051	25.5552
ENSDARG00000068940	atp5meb	316.376	41.3735	308.122	6.53824	352.139	80.8403	309.241	19.8832
ENSDARG00000002790	ap2m1b	315.282	51.2406	284.028	25.5315	292.438	121.428	386.323	47.2699
ENSDARG00000063914	mt-nd3	315.269	51.4166	273.925	23.5299	146.512	46.645	125.587	33.0322
ENSDARG00000009484	arf1	313.848	61.3816	225.047	29.2018	377.51	74.2373	359.065	22.6047
ENSDARG00000021257	eif3d	311.479	75.9707	289.364	34.829	176.9	97.1882	270.613	44.1993
ENSDARG00000041022	pdcd4b	311.036	211.117	175.351	30.6228	26.0362	5.84267	22.9066	5.28046
ENSDARG00000092115	eif4a1a	310.879	61.5749	269.342	173.781	256.844	130.986	532.67	196.506
ENSDARG00000078567	lonrf1l	310.843	70.2743	157.534	22.8437	22.8157	8.22811	33.0543	14.6267
ENSDARG00000070922	cnbpb	310.721	107.705	378.571	14.614	196.222	62.7959	345.439	16.0842
ENSDARG00000058538	alcamb	309.852	42.1626	179.933	63.5053	1438.56	287.121	390.541	75.1785
ENSDARG00000070425	dll4	309.811	30.2464	670.584	118.736	25.6704	12.1486	62.4773	12.4579
ENSDARG00000007034	hnrpkl	309.707	142.47	203.57	20.1206	318.27	2.9199	325.095	13.1327
ENSDARG00000056138	sf3b1	309.325	41.6731	292.397	16.9918	266.876	32.6759	328.421	65.3975
ENSDARG00000033738	zgc:153867	309.076	48.4802	337.082	39.6942	106.308	11.0419	120.819	11.2482
ENSDARG00000057714	cmah	308.847	18.7208	567.242	66.6406	1.53958	0.501999	0.570775	0.373449
ENSDARG00000061481	wu:fj05g07	308.143	162.696	68.1641	34.0761	0.133547	0.0851699	0.0584318	0.101207
ENSDARG00000070453	gch1	307.273	36.0976	204.669	43.2966	177.196	24.5943	275.242	59.2604
ENSDARG00000011564	sfpq	306.713	60.1541	287.533	57.3245	328.77	58.6079	365.254	47.6392
ENSDARG00000008292	eif2s3	306.333	79.0481	280.432	24.5145	165.725	70.8198	285.058	70.9196
ENSDARG00000101251	ldha	306.122	67.996	215.632	34.6361	204.664	113.328	48.4285	10.1811
ENSDARG00000062469	hipk3a	305.083	31.3741	303.959	40.4192	789.778	96.7684	747.938	83.0944
ENSDARG00000020893	slc25a55a	304.361	122.49	161.551	31.4182	84.6538	18.4019	74.976	14.4022
ENSDARG00000030440	rsrp1	304.059	290.565	198.559	91.9645	39.5814	20.4988	55.0782	6.82088
ENSDARG00000059128	uqcrh	302.827	26.5727	280.82	2.34785	334.638	45.819	303.933	32.7448
ENSDARG00000046022	tmed7	302.469	61.5511	266.856	37.7646	218.267	116.774	345.204	45.9006
ENSDARG00000104108	slco1d1	302.374	118.218	69.965	31.3777	18.8155	8.84697	10.3971	3.05126
ENSDARG00000004261	tmed9	302.265	58.0473	320.627	95.2239	564.342	44.3156	574.025	295.04
ENSDARG00000074287	sptlc2b	301.879	23.0822	201.182	33.1949	141.223	68.6656	73.9639	12.5959
ENSDARG00000077726	nocta	301.608	60.2637	142.509	25.6462	72.5819	24.4823	285.817	47.1004
ENSDARG00000057867	lasp1	301.467	35.2474	247.862	35.6289	131.947	52.0015	137.287	15.6099
ENSDARG00000041314	ndufb9	300.996	23.7112	315.223	65.2955	423.815	142.882	501.78	146.938
ENSDARG00000101959	etv1	300.831	62.0594	87.8088	8.11802	248.975	51.7445	313.851	5.7632
ENSDARG00000018562	cope	300.208	18.2486	312.26	57.3421	702.011	81.666	593.315	221.488
ENSDARG00000041974	brk1	299.733	41.1521	281.909	67.863	890.174	177.204	638.518	189.114
ENSDARG00000104815	lmx1ba	297.064	86.1026	94.7753	31.7995	0.16592	0.153859	0.0803775	0.0273756
ENSDARG00000100825	calm2a	296.94	40.4002	218.771	79.6123	91.5326	15.6576	138.108	7.38174
ENSDARG00000100465	clrn3	295.918	47.4927	382.068	114.365	0.244694	0.0405702	0.24855	0.119317
ENSDARG00000015355	fosl1a	295.627	52.7674	219.662	62.6183	295.759	90.5615	252.151	34.1149
ENSDARG00000008049	si:dkey-42i9.4	295.175	36.417	256.203	61.4536	534.108	233.995	299.375	77.5293
ENSDARG00000043010	camk2d1	294.88	110.295	75.5969	10.4531	34.8119	31.4788	3.59274	0.891212
ENSDARG00000036588	mhc1zba	294.216	103.247	277.755	38.4965	70.2995	7.35206	92.4243	28.2085
ENSDARG00000053404	PPP2CA	293.854	130.846	313.44	19.1211	147.714	116.819	409.463	175.069
ENSDARG00000054191	pgk1	293.557	84.4247	471.366	107.038	272.673	149.604	117.671	87.3765
ENSDARG00000044625	pcf11	292.959	27.7948	357.464	16.6649	315.101	70.8716	412.165	31.2326
ENSDARG00000044125	txn	291.998	88.2017	199.778	23.4217	16.3475	9.69981	10.4634	2.27847
ENSDARG00000077934	tegt	291.315	10.4946	314.376	66.5995	261.989	87.1134	308.779	128.247
ENSDARG00000075048	lonrf1	290.955	74.7074	78.8103	29.2322	6.85537	2.31443	6.75469	1.77632
ENSDARG00000008383	arpc1a	290.199	38.7545	224.113	44.135	140.418	27.8022	199.624	6.14291
ENSDARG00000030694	atp6v1e1b	289.768	19.137	260.7	24.1229	404.655	39.5063	491.796	27.91
ENSDARG00000098315	cyp1a	289.472	174.606	87.1503	127.594	0.392286	0.322914	0.168172	0.111869
ENSDARG00000005423	pgam1a	289.447	37.618	281.846	27.6001	374.797	30.3213	271.913	55.2689
ENSDARG00000078473	nucks1a	289.106	91.594	356.55	66.9285	520.83	30.6618	554.277	52.4309
ENSDARG00000012244	ube2e3	288.989	30.336	265.272	29.1021	277.568	63.9492	359.191	42.1084
ENSDARG00000063299	pcloa	288.972	32.8174	319.269	76.3625	158.36	14.5544	243.193	77.3469
ENSDARG00000044153	ppp1cb	288.125	25.281	281.077	13.9317	422.449	69.5545	545.383	83.6232
ENSDARG00000069425	hsbp1a	287.766	31.6586	234.438	52.5379	324.827	94.489	339.829	62.7462
ENSDARG00000016200	trib3	287.373	64.123	283.81	37.6645	160.563	24.017	163.507	21.8464
ENSDARG00000035715	marcksl1b	287.285	44.1052	243.465	78.8644	1151.99	221.281	2499.04	170.123
ENSDARG00000078887	atp10d	286.964	75.7504	302.992	40.9731	43.996	0.236757	42.6966	8.28537
ENSDARG00000070047	rgs4	284.054	92.6396	306.582	67.4403	228.62	96.2914	472.759	162.642
ENSDARG00000009950	edf1	283.304	46.1515	335.664	13.2077	365.554	105.329	305.221	59.2443
ENSDARG00000038075	cyc1	282.85	47.6872	232.159	55.3619	166.59	101.797	249.685	6.86272
ENSDARG00000100020	pim1	282.464	44.3264	215.347	58.2581	119.579	106.389	86.18	19.1382
ENSDARG00000036438	ndufv1	281.945	70.9332	218.523	29.5209	122.377	40.1834	231.515	59.8578
ENSDARG00000038577	cox6c	281.68	74.9544	284.334	4.75184	195.985	35.6141	139.46	19.3001
ENSDARG00000102892	h1m	281.629	46.0772	367.605	139.088	268.326	142.875	380.706	187.622
ENSDARG00000054696	psmb4	281.48	30.083	280.07	101.585	599.386	134.718	561.897	237.899
ENSDARG00000010246	prmt1	281.286	31.8929	245.963	50.2938	323.494	95.9828	356.686	85.5347
ENSDARG00000092873	zgc:193541	280.323	92.8981	246.698	11.1959	337.607	78.8907	250.328	28.3358
ENSDARG00000019404	atp5f1d	279.976	46.5288	278.637	31.8698	205.534	28.1199	229.682	43.2849
ENSDARG00000007323	chmp4bb	279.811	39.6333	264.175	16.2713	272.993	69.6723	223.104	76.3887
ENSDARG00000058225	arpc4l	279.702	40.4268	269.552	21.4889	337.19	51.9561	322.688	28.8666
ENSDARG00000115657	prkca	279.367	35.9583	157.152	25.7509	74.9348	18.5985	62.7621	8.01566
ENSDARG00000024694	myo1b	279.358	56.6356	326.655	27.8366	152.359	15.3888	167.681	22.7841
ENSDARG00000059304	chchd2	279.203	79.0101	232.686	23.0227	212.677	16.9665	235.118	39.4542
ENSDARG00000054172	pgrmc1	278.898	37.0526	265.99	18.2692	344.626	50.3571	291.534	71.9527
ENSDARG00000027109	zfr	276.747	91.0555	219.328	21.5654	304.293	26.6668	324.786	46.9775
ENSDARG00000056322	ldb3a	276.473	37.3997	8.34679	0.883689	104.217	42.5476	32.234	5.6575
ENSDARG00000011661	twf1b	276.261	61.8489	238.819	106.752	32.945	4.34661	67.1323	21.124
ENSDARG00000069476	spint2	275.269	50.9168	241.701	11.9322	57.3494	4.29862	54.9875	4.95061
ENSDARG00000091834	si:ch211-198m17.1	275.005	72.2376	199.807	67.7619	5.90454	0.861863	33.1732	7.53647
ENSDARG00000102482	zgc:165573	273.259	34.2053	207.181	27.8774	666.982	95.8628	536.651	110.837
ENSDARG00000017780	rorcb	272.429	130.939	433.488	157.922	95.5663	10.6981	3.83452	0.725031
ENSDARG00000021252	cct6a	272.251	99.3038	274.986	34.4687	218.189	98.9371	352.145	93.177
ENSDARG00000044441	si:ch73-194h10.2	271.034	38.6459	363.137	80.5785	5.2069	1.77682	0.999731	0.57883
ENSDARG00000006766	snd1	270.833	57.0075	268.76	116.77	445.761	110.092	716.38	216.137
ENSDARG00000099624	chmp1b	270.132	100.707	209.672	1.88244	130.657	24.6831	188.309	7.73236
ENSDARG00000087625	si:ch211-173a9.7	269.321	213.908	68.1099	95.087	0.251452	0.376586	0.265869	0.276664
ENSDARG00000075536	cpne1	268.896	22.6088	315.411	37.1594	333.416	27.1206	487.718	109.283
ENSDARG00000058044	rab1ba	268.833	67.5124	168.82	42.4901	184.496	37.5795	193.064	48.3071
ENSDARG00000075800	calml4a	268.736	46.9864	159.123	2.98171	22.8175	3.12592	17.873	6.57193
ENSDARG00000074552	ndufs7	268.673	38.7626	237.178	20.8969	240.319	44.7507	260.688	85.5021
ENSDARG00000022438	cox6a1	267.438	69.5918	221.738	14.3124	163.245	20.6428	193.678	28.6871
ENSDARG00000037455	ugt8	266.804	67.651	288.215	49.2554	145.644	55.8933	449.978	22.8883
ENSDARG00000053449	pyya	266.598	91.7188	149.623	12.3364	111.119	20.9807	3.82619	0.930706
ENSDARG00000089787	crebzf	266.454	56.7591	206.321	45.3343	226.221	21.4952	218.756	45.7349
ENSDARG00000028106	glrx	265.14	44.6447	177.227	12.8777	94.5242	16.6771	105.895	2.82436
ENSDARG00000041339	zgc:92380	264.792	88.2476	271.856	95.0903	28.7723	5.29888	54.1587	12.7928
ENSDARG00000041878	rab11ba	264.071	51.0766	262.937	29.7868	278.385	9.98092	272.459	63.9553
ENSDARG00000070097	selenos	263.682	39.4041	186.777	33.3807	144.544	27.8356	129.038	14.3003
ENSDARG00000086618	psma3	263.595	52.6561	255.569	82.9911	514.535	196.552	472.174	233.501
ENSDARG00000099960	elovl1a	262.739	29.0619	438.15	69.7236	139.504	45.0988	156.808	31.1894
ENSDARG00000003641	tfg	262.723	46.6011	227.025	37.5273	250.78	86.0916	315.169	31.4646
ENSDARG00000054290	acin1a	262.184	66.3722	252.319	39.3303	201.959	62.0378	376.522	187.948
ENSDARG00000069013	prdx4	262.155	51.895	230.564	57.5426	302.659	45.6355	140.742	38.3796
ENSDARG00000053668	stag2b	261.872	29.3993	303.561	46.0433	274.664	31.8969	288.871	32.089
ENSDARG00000043484	ube2d2	261.647	38.2377	231.79	36.544	276.61	16.5079	467.98	34.2747
ENSDARG00000000966	ncor2	261.129	6.52394	265.139	95.1537	296.8	10.8238	292.849	22.265
ENSDARG00000070682	sdf4	261.099	25.3724	191.488	21.1514	106.294	13.689	125.777	7.3663
ENSDARG00000079688	tnrc6a	261.069	5.30922	274.078	30.8013	406.18	46.7104	481.63	102.984
ENSDARG00000045352	cst14a.2	260.912	20.665	167.969	24.7971	181.086	58.7362	123.372	34.7786
ENSDARG00000031587	flvcr1	260.528	45.2432	251.751	88.6577	76.4866	13.7566	76.08	2.61159
ENSDARG00000070787	jupa	259.728	35.1613	262.46	1.4355	102.186	39.0635	104.551	14.7254
ENSDARG00000046030	zgc:110339	258.198	78.8945	116.353	20.6849	66.1677	16.6413	46.9299	8.90598
ENSDARG00000052304	uqcrc1	257.479	52.7884	253.676	70.3045	214.257	108.816	329.922	81.551
ENSDARG00000013979	ndfip1	257.291	29.4165	265.439	16.44	207.056	24.616	227.252	43.1893
ENSDARG00000015164	mknk2b	256.897	93.789	267.169	35.414	55.6695	19.6276	25.2873	5.03423
ENSDARG00000003795	idh2	256.592	51.2279	226.861	30.5963	216.094	71.1893	309.602	62.7784
ENSDARG00000098075	sh3bgrl3	256.535	29.767	214.575	1.30592	142.594	8.4374	139.496	37.4719
ENSDARG00000017445	eif3i	256.353	32.0937	228.124	36.1151	203.007	9.57188	253.151	30.5247
ENSDARG00000099148	bzw1b	255.465	69.5688	263.896	63.135	69.4772	40.0418	86.3723	3.52796
ENSDARG00000012499	per1b	255.129	56.4159	301.009	55.3676	102.022	6.99313	126.668	63.358
ENSDARG00000029248	fubp1	254.994	43.0434	199.341	50.6922	335.282	60.1569	348.25	37.0324
ENSDARG00000012144	emc7	253.928	27.9532	209.162	34.788	196.142	31.1193	235.978	59.9095
ENSDARG00000099664	selenof	253.833	54.4228	189.576	63.278	478.246	99.1589	343.131	80.4028
ENSDARG00000070545	top1l	253.496	38.5396	202.09	10.3671	326.646	49.0788	392.471	47.2163
ENSDARG00000023989	pef1	253.363	43.994	213.342	20.965	204.826	18.5382	189.951	45.7927
ENSDARG00000018328	rhocb	253.357	34.2357	141.005	14.7195	75.2665	12.4243	93.9025	10.2875
ENSDARG00000019420	etnk1	253.352	30.5084	257.061	51.6818	137.779	15.8134	217.93	44.5223
ENSDARG00000090716	cltcb	253.33	15.7844	217.894	17.7445	375.098	29.3167	360.02	35.0137
ENSDARG00000013095	gclc	253.246	79.4271	266.671	28.8071	54.1606	1.50909	59.765	7.40242
ENSDARG00000006487	anp32a	252.821	40.167	285.905	18.5566	279.405	59.9301	394.044	90.3104
ENSDARG00000052567	tmem35	252.558	76.1258	134.881	45.8911	236.717	59.7861	234.581	39.5318
ENSDARG00000052429	syngr2a	252.345	40.7117	149.339	13.8251	292.234	48.2646	105.18	25.3227
ENSDARG00000010519	per3	251.421	18.7309	251.047	56.8656	45.019	12.5973	43.1185	5.50017
ENSDARG00000013938	psmb3	251.326	10.4121	212.825	64.9443	776.606	372.225	512.12	256.63
ENSDARG00000000503	stx1b	250.465	47.3412	336.769	69.4746	229.245	19.4493	451.462	81.1979
ENSDARG00000092057	si:dkey-90l23.1	250.096	14.6038	288.944	79.7807	240.39	87.3886	211.602	84.7333
ENSDARG00000092798	ppib	249.583	27.8609	260.45	56.9392	432.347	73.3231	403.814	36.437
ENSDARG00000037867	atp5mf	248.755	32.0391	254.713	38.5522	353.145	101.382	264.335	22.3519
ENSDARG00000068745	map4l	247.994	16.6913	261.387	111.222	69.6705	1.07048	98.0628	16.2012
ENSDARG00000045847	si:ch211-214j24.10	247.927	31.1047	262.437	69.2244	44.7536	6.69733	52.7669	17.3847
ENSDARG00000068708	ifrd1	246.981	64.9972	292.653	48.1656	94.6614	43.5241	180.241	19.8654
ENSDARG00000044573	cdc42	246.964	35.8672	232.459	34.7629	448.926	102.68	566.168	151.178
ENSDARG00000037038	psmc6	245.983	22.9632	251.678	102.439	571.715	103.127	706.44	399.73
ENSDARG00000004735	hnrnpub	245.804	36.1648	227.151	19.9066	292.819	38.4382	298.674	37.2323
ENSDARG00000009106	serinc1	245.794	47.9216	277.455	24.6403	627.671	144.822	801.036	144.831
ENSDARG00000018145	mid1ip1l	245.475	50.9874	395.065	37.4926	105.691	23.0042	223.707	45.9318
ENSDARG00000006125	csnk1db	244.796	4.57434	285.818	25.5204	126.102	47.3939	189.702	6.1833
ENSDARG00000076290	calr	244.372	25.4915	274.394	33.4639	477.796	113.972	395.459	90.0591
ENSDARG00000009640	psmb1	244.031	28.8656	251.297	95.7805	554.319	122.539	568.261	215.416
ENSDARG00000052082	gabarapb	243.989	20.2292	303.823	41.9996	663.824	147.963	695.659	274.949
ENSDARG00000052336	ociad2	243.909	31.4379	328.244	39.8846	7.11096	0.453318	7.71583	3.53541
ENSDARG00000019231	sptan1	243.015	55.6805	236.784	19.9116	156.604	47.8106	197.755	55.2596
ENSDARG00000003570	hsp90b1	242.815	153.776	220.63	83.118	77.2505	29.0378	68.3141	13.6545
ENSDARG00000039007	eno3	241.355	47.3688	215.888	36.3342	34.3146	18.3956	58.6081	10.5126
ENSDARG00000091234	si:ch73-335l21.4	240.658	46.3402	339.526	46.5878	46.4743	36.9988	20.2186	4.84112
ENSDARG00000096661	si:ch211-286b5.5	240.61	42.0244	220.584	40.0495	304.851	70.9903	205.759	55.7401
ENSDARG00000068088	tcnl	240.541	89.3929	66.8887	70.089	0.201339	0.201544	0.116112	0.159001
ENSDARG00000007693	nfkbiab	240.526	59.1764	585.676	260.745	252.512	163.042	240.322	35.8589
ENSDARG00000035652	sat1a.1	240.418	95.3388	420.953	160.208	26.7777	16.4733	20.6999	8.74826
ENSDARG00000056090	capza1b	239.971	49.0709	259.715	45.7059	306.023	32.5979	422.373	106.666
ENSDARG00000019451	pcsk2	239.486	30.1845	87.9751	30.1937	332.016	399.061	69.6821	51.4181
ENSDARG00000028067	bnip3lb	239.443	66.944	271.273	44.8835	943.434	44.955	677.897	89.6667
ENSDARG00000018259	atp1a3a	238.738	43.1586	63.561	13.5519	786.358	89.9684	470.313	99.77
ENSDARG00000014313	atp5pf	238.274	67.2802	253.458	32.7295	215.474	52.8101	186.189	46.2502
ENSDARG00000077515	letm2	238.074	36.1643	269.634	44.2321	134.565	8.86998	147.935	35.4568
ENSDARG00000058354	selenot1a	237.377	46.5749	213.692	39.4603	310.823	71.4305	238.831	68.5064
ENSDARG00000004836	dnajc5ab	237.34	21.1607	240.888	39.8683	918.266	232.094	546.553	59.9372
ENSDARG00000052923	zgc:113162	237.322	39.6019	286.928	83.425	18.2862	2.86177	9.16843	2.66353
ENSDARG00000076568	sec61b	237.281	73.7345	189.299	36.9857	446.581	77.6473	214.608	39.5379
ENSDARG00000041960	si:ch211-173a9.6	236.652	210.936	49.2942	52.6405	0.631714	0.335154	0.196553	0.192933
ENSDARG00000040184	syncrip	236.648	32.0047	214.667	12.6446	247.652	39.2302	370.334	126.178
ENSDARG00000061120	slc43a2b	236.641	24.9086	535.254	418.469	121.977	46.3937	39.2009	11.5445
ENSDARG00000091503	FADS6	236.472	106.452	534.223	180.085	28.1652	4.20405	58.9799	11.6881
ENSDARG00000026829	cotl1	236.425	28.545	186.1	43.148	191.986	14.5214	268.52	77.038
ENSDARG00000055857	dopey2	236.189	22.2989	291.632	33.4487	190.744	32.7773	306.436	34.5981
ENSDARG00000014361	tmbim4	236.071	29.2609	244.567	15.2301	314.219	23.7229	333.014	106.532
ENSDARG00000058094	ciarta	235.999	56.5964	323.171	81.0369	103.134	27.8205	70.6443	14.979
ENSDARG00000074340	serf2	235.865	27.8583	246.649	22.906	308.459	60.5908	187.399	8.7947
ENSDARG00000052975	ubqln4	235.861	40.7752	217.739	16.8992	177.196	50.3427	237.749	56.9224
ENSDARG00000037998	flot1b	235.258	30.2219	208.704	34.1826	64.4621	10.9599	99.5474	16.2567
ENSDARG00000090063	fa2h	234.891	57.4803	157.555	20.5544	26.5938	4.87617	12.1422	3.68317
ENSDARG00000008363	mcl1b	234.812	155.534	172.565	56.0101	98.9383	93.8499	73.6515	17.6752
ENSDARG00000075625	lrig1	234.39	29.498	279.66	23.3123	79.5809	25.3845	145.974	9.86771
ENSDARG00000087243	zgc:100918	233.905	18.8264	236.219	14.1539	253.128	33.7141	310.496	109.606
ENSDARG00000027322	lin7c	233.392	24.4841	187.976	27.0352	199.834	23.0475	236.377	11.4427
ENSDARG00000004754	hspa4a	233.302	123.795	103.594	36.6406	40.382	4.00598	36.2941	15.4085
ENSDARG00000053468	adam10a	233.135	42.7302	149.523	5.22371	152.375	12.796	134.38	19.8265
ENSDARG00000075021	fam120a	232.868	41.5816	191.468	59.025	135.73	24.0115	95.4647	18.8447
ENSDARG00000007791	ppp2r1ba	232.556	49.5627	210.645	5.52452	274.752	98.3402	319.62	41.497
ENSDARG00000021343	wsb1	232.517	50.8106	180.198	13.2449	283.332	90.9618	153.473	11.8582
ENSDARG00000009724	rpn2	232.436	43.4412	263.438	96.3473	311.233	113.342	278.631	157.238
ENSDARG00000053097	hsf2	231.711	95.0844	180.918	37.6214	92.2648	17.5995	108.738	17.9853
ENSDARG00000038695	elavl1a	231.681	11.9036	194.27	20.4477	306.38	62.8371	292.328	28.8641
ENSDARG00000025091	sytl3	231.071	37.2255	169.921	11.6654	175.36	6.23464	341.877	51.9086
ENSDARG00000012788	foxa3	230.558	54.9374	248.881	30.7678	262.979	43.0387	247.02	41.0571
ENSDARG00000103718	chmp5b	230.519	39.8637	212.774	28.8551	279.062	87.8233	257.712	56.8061
ENSDARG00000043180	gpd1b	230.39	25.4182	198.389	19.1764	251.754	67.1118	274.936	80.7669
ENSDARG00000004906	stip1	230.322	158.373	176.12	12.9464	132.327	39.2927	156.737	16.7106
ENSDARG00000058734	prdx1	229.697	126.332	82.8733	52.9098	101.044	28.6179	65.4799	29.086
ENSDARG00000019444	ssr4	229.562	24.6555	183.017	45.7178	667.442	142.896	311.921	130.56
ENSDARG00000014165	ssr3	229.552	34.7485	155.623	23.623	399.942	127.369	198.704	28.1207
ENSDARG00000099281	SMIM30	228.704	60.2261	179.953	23.8217	163.106	19.4728	153.913	31.0599
ENSDARG00000075831	slc7a8a	228.692	18.3009	226.671	51.2613	400.434	25.0576	156.031	10.7692
ENSDARG00000100499	cpeb4b	228.466	14.2995	179.949	38.6474	340.518	80.4538	377.28	73.1794
ENSDARG00000036846	anks4b	227.001	37.2528	287.929	27.1476	5.11144	2.64027	3.28048	0.693241
ENSDARG00000102887	abhd4	226.239	33.9163	143.694	31.0207	31.0617	11.7423	72.7126	18.6933
ENSDARG00000012513	sdcbp2	225.618	9.64632	255.742	62.6934	186.32	54.5789	156.29	8.48923
ENSDARG00000004452	tardbpl	225.503	26.7875	206.949	35.1154	276.795	51.2762	351.097	33.5889
ENSDARG00000005704	eps8l3b	225.44	12.641	233.659	59.4319	0.774375	0.237749	0.669501	0.582665
ENSDARG00000103979	calr3a	224.789	57.9708	245.1	25.1837	145.915	38.8788	187.825	40.2674
ENSDARG00000101413	dusp7	224.713	60.8794	137.7	21.3857	246.606	69.2556	102.152	30.1852
ENSDARG00000036082	tph1b	224.471	90.3318	104.627	34.3283	18.3875	6.13626	85.2909	3.90842
ENSDARG00000104181	tmsb1	224.466	43.4284	179.569	51.4254	437.893	134.506	576.127	73.4017
ENSDARG00000019362	ptbp1a	224.376	28.0007	189.04	18.1095	91.2358	14.2302	176.413	25.2407
ENSDARG00000054793	emc10	224.061	35.5496	238.987	26.3857	278.805	56.2649	332.459	87.4771
ENSDARG00000003017	ube2al	223.953	45.769	162.864	9.75266	316.531	34.4769	243.882	37.3397
ENSDARG00000062933	cmip	223.932	59.0498	369.145	94.0613	152.189	30.3299	235.604	35.8871
ENSDARG00000098809	snap91	223.583	41.051	226.276	48.0636	174.815	25.4592	281.743	43.6802
ENSDARG00000002745	tdh	223.563	32.5551	178.343	72.6768	71.2821	16.0558	123.812	58.1433
ENSDARG00000016357	fmo5	223.335	66.0478	292.886	42.9534	78.6265	27.3706	170.906	10.2426
ENSDARG00000008243	cct8	223.318	67.3769	233.472	36.9411	124.444	86.6123	213.482	49.9569
ENSDARG00000103980	ets2	222.553	79.7409	259.777	17.6949	101.607	36.2069	146.845	61.155
ENSDARG00000008936	sec11a	222.353	92.847	178.53	50.9492	461.677	58.0477	229.803	74.6757
ENSDARG00000038743	copb2	221.596	55.9548	207.285	14.4874	240.644	88.9371	247.881	44.6769
ENSDARG00000102741	sumo2b	221.569	44.6186	233.319	49.8282	389.798	56.4793	359.993	74.1259
ENSDARG00000068006	gck	221.323	33.352	322.417	19.5183	413.207	200.084	114.35	20.8696
ENSDARG00000033466	tagln2	221.126	54.1535	123.9	18.1263	30.3649	6.01338	48.3703	10.4386
ENSDARG00000034534	atp6v1aa	220.907	55.6361	167.265	19.7949	322.49	78.2965	381.759	90.7017
ENSDARG00000003681	eif5	220.211	43.9089	219.19	43.2794	161.28	82.4797	281.455	55.4774
ENSDARG00000020759	elf1	220	22.3681	191.635	17.1402	113.285	5.70476	32.3774	2.22332
ENSDARG00000009754	zc3h11a	218.654	29.0757	193.201	3.63635	129.441	12.7289	137.757	17.8277
ENSDARG00000063095	ctsf	218.228	52.1528	200.137	19.829	240.632	32.9318	264.884	33.454
ENSDARG00000070229	zgc:158258	217.03	71.399	269.588	46.732	0.73007	0.36305	0.561585	0.0906666
ENSDARG00000104573	slc12a2	216.777	84.2422	87.9202	20.6372	52.6032	1.74218	47.7711	5.31378
ENSDARG00000013931	eif3m	216.173	55.4623	204.489	24.287	188.598	36.7909	208.557	13.9233
ENSDARG00000014806	hacd2	216.164	9.37714	162.111	17.2115	241.261	28.1126	283.986	9.59786
ENSDARG00000032651	ppp1r10	215.651	47.3221	350.134	44.17	84.1137	6.09023	110.789	21.1323
ENSDARG00000080010	adh5	215.648	52.2768	224.437	44.9081	36.4278	29.8433	36.4591	5.47433
ENSDARG00000025789	chd4b	215.345	34.8139	255.001	47.0178	313.421	24.7162	508.891	145.987
ENSDARG00000076221	zgc:198419	215.259	138.413	153.258	80.3174	82.7521	18.5543	103.175	26.1159
ENSDARG00000071203	sptssa	215.259	35.3712	180.076	9.80004	127.939	28.0324	119	29.4012
ENSDARG00000075768	sdhb	215.056	35.8199	197.642	47.8631	120.082	51.2317	247.887	9.35581
ENSDARG00000077095	si:ch211-160o17.4	215.04	30.3256	183.272	20.98	239.626	66.1135	246.197	66.0716
ENSDARG00000075211	chd7	214.419	23.8072	226.916	57.0563	355.475	85.7124	380.502	123.844
ENSDARG00000111235	nrsn1	214.315	26.2925	287.224	92.624	82.6565	29.6709	100.38	28.7748
ENSDARG00000086740	phyh	214.271	30.6553	189.282	41.9405	32.1963	4.70679	49.4033	7.31933
ENSDARG00000016173	cct3	214.033	80.9987	209.271	57.2676	166.72	114.488	274.131	55.6515
ENSDARG00000052674	csnk1a1	213.951	31.1367	254.41	13.0484	315.389	125.655	419.493	52.295
ENSDARG00000099453	elof1	213.639	54.987	169.075	24.7014	263.804	47.6804	290.179	22.1788
ENSDARG00000003526	psma5	213.605	32.5117	184.243	78.7209	538.655	189.48	443.436	203.279
ENSDARG00000014915	ndufab1b	212.91	25.2409	163.54	24.0316	190.712	32.6683	176.206	54.484
ENSDARG00000103203	vps28	212.702	11.3766	205.413	27.5966	309.467	21.7277	291.685	114.085
ENSDARG00000038228	selenow2a	212.644	12.7078	219.017	25.4636	431.242	45.6219	402.381	59.0078
ENSDARG00000052438	actr2a	212.631	18.9186	207.641	29.2469	150.369	5.6852	162.912	28.0039
ENSDARG00000086996	si:ch73-234b20.5	212.458	61.7383	251.952	9.3405	70.0311	10.2449	48.8857	6.6191
ENSDARG00000059323	rpn1	212.12	45.0876	193.902	10.071	143.944	95.9382	204.99	98.1012
ENSDARG00000051861	pkp3a	211.883	22.748	239.467	60.4108	5.03366	2.05933	15.9579	3.20783
ENSDARG00000035557	gabarapa	211.406	35.3811	185.412	42.5449	279.611	24.0066	312.746	35.7396
ENSDARG00000069100	aldh9a1a.1	211.302	61.8512	232.56	29.5357	99.2217	29.3674	122.593	15.6826
ENSDARG00000039830	gng5	211.284	38.9628	194.483	37.6696	274.144	67.7435	270.024	59.2734
ENSDARG00000099425	CABZ01073265.1	211.091	40.5216	390.167	115.107	136.267	130.352	143.633	35.3854
ENSDARG00000032296	pomp	211.042	34.651	205.521	46.8251	466.151	180.578	342.493	113.101
ENSDARG00000070266	spock3	210.994	11.3752	148.742	1.01099	178.57	21.5014	210.936	15.1998
ENSDARG00000101631	etfa	210.803	13.6733	237.971	27.318	129.814	18.7624	184.631	15.488
ENSDARG00000004843	foxp1a	210.79	9.50098	265.998	42.9972	171.633	53.2334	141.323	13.6404
ENSDARG00000062756	pllp	210.387	61.1837	190.745	12.1005	98.3357	18.2809	100.037	45.8179
ENSDARG00000053446	sub1a	210.283	7.05288	195.725	41.8557	381.897	80.5455	320.611	55.7943
ENSDARG00000042236	atrx	209.976	51.9104	233.488	12.3084	254.759	24.8754	421.222	99.6666
ENSDARG00000007294	aco2	209.581	13.4458	185.259	35.9845	234.734	51.5856	259.255	15.2078
ENSDARG00000031108	lrba	209.347	30.6982	254.864	71.4239	121.217	58.0464	179.89	20.1207
ENSDARG00000028889	ndufb10	209.334	15.0058	216.272	29.1951	290.264	88.8586	263.295	83.1865
ENSDARG00000095273	cox8a	209.311	73.8873	198.648	38.4808	270.936	76.7519	211.176	34.7006
ENSDARG00000068978	glo1	209.127	25.3202	185.791	3.54644	170.3	8.74694	161.576	17.1138
ENSDARG00000098024	si:dkey-262k9.2	208.506	29.5215	209.244	72.2979	21.6504	9.54278	9.70596	1.10448
ENSDARG00000060977	zgc:153018	208.192	96.5379	91.9808	28.799	21.8041	8.52623	12.9009	1.98764
ENSDARG00000104674	CCT2	208.144	97.3083	218.63	14.8868	137.662	94.7694	247.113	131.189
ENSDARG00000011611	actr1	208.124	24.0121	187.697	17.7111	286.806	31.0824	413.08	66.4861
ENSDARG00000002840	si:dkey-28b4.8	208.073	14.835	187.594	16.0094	372.747	58.5116	459.751	58.8522
ENSDARG00000044852	wbp2nl	208.032	18.9388	228.016	16.2075	118.91	50.1988	192.229	11.913
ENSDARG00000004094	acsbg2	207.681	72.9848	240.225	52.2721	100.93	33.4066	109.071	15.785
ENSDARG00000076815	eif3s10	207.449	20.2029	216.086	36.8474	244.126	79.5161	370.304	158.311
ENSDARG00000019732	mtch2	206.971	10.0153	180.1	14.3298	138.546	60.2097	186.407	30.9579
ENSDARG00000092493	si:dkeyp-44a8.2	206.606	56.4512	203.174	15.2842	170.575	10.436	192.992	23.5296
ENSDARG00000013968	psap	206.299	70.4123	170.145	20.2167	89.4422	33.538	131.775	33.6438
ENSDARG00000099663	cox5ab	206.284	33.2998	217.602	26.2568	154.161	21.5797	139.705	32.7429
ENSDARG00000074246	rab14	206.209	9.18752	235.614	22.5604	330.905	107.472	389.112	69.6037
ENSDARG00000061478	igf2bp1	205.605	25.8535	209.444	21.2306	388.991	56.2241	358.326	58.5793
ENSDARG00000076533	nfe2l1b	205.605	57.1769	198.431	36.3014	105.121	23.7227	99.2076	12.0128
ENSDARG00000003035	hspa9	205.002	90.3005	126.277	24.1739	129.231	26.3709	124.768	17.7502
ENSDARG00000003705	prnprs3	204.713	63.8213	155.797	31.0163	220.734	12.9315	201.592	19.4704
ENSDARG00000100823	selenok	204.532	24.3791	167.809	38.442	433.737	106.232	250.018	81.811
ENSDARG00000058000	cep350	204.454	46.3019	174.29	17.0822	204.937	31.1689	284.708	36.1573
ENSDARG00000013475	cct4	204.348	71.8769	211.89	67.7906	163.186	123.09	274.527	28.2407
ENSDARG00000061375	sgpl1	204.305	11.9762	507.387	51.6501	83.4265	5.68697	66.3084	3.75967
ENSDARG00000016516	rbm8a	204.111	36.1219	234.22	50.2218	477.791	96.2793	471.103	144.559
ENSDARG00000057007	ctbp1	203.864	33.3915	224.762	19.446	353.171	132.363	541.926	182.623
ENSDARG00000030479	hmgb1b	203.3	51.1926	264.154	88.5367	407.189	54.6053	484.928	143.849
ENSDARG00000042777	ndufa11	203.244	50.96	176.641	11.2108	226.282	44.2553	163.785	38.8499
ENSDARG00000045928	psma4	203.228	6.62163	203.709	69.1811	314.589	95.1494	321.482	137.052
ENSDARG00000012040	rnf19a	203.186	30.3216	129.991	13.1616	121.447	12.1989	71.2448	4.00298
ENSDARG00000029952	ampd2b	203.161	21.9115	227.909	9.07298	100.479	19.6894	365.649	59.8285
ENSDARG00000028748	tm9sf3	202.951	23.6355	158.957	20.1939	207.194	3.60336	174.788	47.6493
ENSDARG00000071872	zdhhc15b	202.802	78.0384	298.177	29.3508	197.143	16.7914	321.1	37.2885
ENSDARG00000058328	lsm7	202.303	21.9928	177.558	42.6515	300.903	131.985	210.489	58.8791
ENSDARG00000044135	cenpp	202.269	46.2928	72.32	11.2058	25.4421	5.08002	21.83	2.4299
ENSDARG00000063167	chkb	202.234	10.9632	155.958	15.9181	50.6107	12.1836	56.3481	5.03663
ENSDARG00000105287	mpp1	202.229	36.8992	271.398	142.498	400.569	129.035	447.164	228.181
ENSDARG00000035326	nccrp1	201.811	22.0834	148.6	8.69383	21.6388	2.01353	10.2346	2.51306
ENSDARG00000057497	stk35l	201.376	28.4885	118.52	13.711	179.476	31.6347	137.475	16.8529
ENSDARG00000087443	ptp4a2a	201.036	20.86	221.863	36.519	169.673	29.9043	271.227	98.0628
ENSDARG00000059303	hnrnpl2	200.771	30.376	193.398	41.3478	174.226	36.8445	270.486	37.4829
ENSDARG00000005162	tpm3	200.682	44.216	348.359	55.0724	163.349	10.2838	107.123	14.9466
ENSDARG00000012747	rer1	200.649	28.848	178.064	26.9915	315.516	19.3246	298.727	106.225
ENSDARG00000043003	pcyt2	200.616	57.3017	129.083	11.4712	176.542	25.5907	186.174	25.7511
ENSDARG00000069846	zgc:162944	200.401	17.4989	192.478	26.1604	67.988	4.25774	62.777	9.57999
ENSDARG00000059360	srsf3b	200.357	20.5205	227.796	40.8374	237.22	23.6358	291.166	37.5522
ENSDARG00000056239	tmem45b	200.3	32.1339	254.653	19.3714	34.2463	7.12217	41.508	12.5877
ENSDARG00000038900	acadm	200.191	76.3691	209.541	43.3247	53.4601	14.9047	96.2399	5.57026
ENSDARG00000062054	cpt1ab	200.179	41.5153	180.328	26.2379	206.847	25.1866	292.726	21.6584
ENSDARG00000021336	pax4	200.029	54.8584	706.619	181.644	203.49	101.962	400.147	161.371
ENSDARG00000052244	zgc:158564	199.935	39.4371	211.326	22.8423	194.497	36.4487	245.348	25.4258
ENSDARG00000055945	asph	199.928	17.7261	280.014	27.4688	184.68	34.8899	115.565	25.04
ENSDARG00000006092	rad21a	199.871	34.1963	191.794	35.9433	186.349	58.5254	240.966	55.8898
ENSDARG00000019881	bsg	199.561	25.2258	225.616	97.9657	346.906	151.881	380.201	137.932
ENSDARG00000100317	ahsa1b	199.508	164.646	130.426	20.3323	64.2214	21.5625	81.941	19.3035
ENSDARG00000017105	vaspb	199.447	35.9641	150.459	37.66	161.932	15.605	120.26	42.7678
ENSDARG00000019033	tmem59	199.42	28.2983	264.765	53.6459	238.072	45.6808	432.999	120.328
ENSDARG00000003866	tm9sf2	199.205	27.2826	173.99	18.0718	181.889	24.0177	169.733	16.8259
ENSDARG00000021811	calm1a	199.148	53.5361	260.761	77.7439	402.415	149.791	598.95	86.8127
ENSDARG00000004173	copa	198.997	16.8241	165.285	17.0918	190.996	49.6494	172.712	65.4983
ENSDARG00000027899	sem1	198.69	26.4489	185.089	28.1492	456.131	149.515	330.899	65.0363
ENSDARG00000038076	romo1	198.15	18.1236	168.682	27.9727	205.316	68.8403	149.065	33.3416
ENSDARG00000029445	EIF1B	197.838	14.1266	162.503	21.5455	181.067	35.3654	198.327	6.42169
ENSDARG00000026712	rab5c	197.471	25.3961	155.174	12.1495	115.373	27.3293	142.121	28.1654
ENSDARG00000021346	pdhb	197.271	33.8236	216.817	26.8116	267.965	135.045	338.344	51.4032
ENSDARG00000103915	ero1b	197.227	50.6885	113.788	24.9071	955.361	128.624	324.351	70.1803
ENSDARG00000018961	gtpbp4	196.52	42.6522	230.992	15.0455	103.546	49.7544	137.913	27.1648
ENSDARG00000068374	si:ch211-132b12.7	196.238	44.8246	189.413	31.9019	15.4537	4.57255	14.4515	6.49203
ENSDARG00000038030	rbx1	195.804	31.4674	211.854	32.2474	402.697	102.351	298.172	62.964
ENSDARG00000101624	lmnb2	195.67	41.4626	195.025	71.3566	449.864	111.709	305.354	134.702
ENSDARG00000101560	psma1	194.454	18.3363	191.453	62.3012	230.451	48.7693	328.805	36.3797
ENSDARG00000017775	atp5mc3a	194.124	36.238	157.149	7.231	171.818	54.2067	287.625	28.9737
ENSDARG00000042823	spcs2	193.885	55.2491	207.491	26.2585	315.558	18.2068	281.496	104.159
ENSDARG00000016889	eif3g	193.505	36.1501	224.797	34.8648	208.604	35.4388	257.915	28.3001
ENSDARG00000014159	mtdha	193.261	34.3123	170.799	8.25947	181.344	10.4742	223.109	58.4373
ENSDARG00000057484	srsf2a	193.016	17.1135	176.218	20.401	180	25.1665	201.393	25.5207
ENSDARG00000037488	canx	192.946	23.8358	197.092	54.3583	155.86	43.0145	255.712	133.411
ENSDARG00000102744	mgst3a	192.881	31.6334	227.134	25.557	276.93	79.247	402.377	119.504
ENSDARG00000104066	dnaja2	192.866	38.1959	200.147	14.1683	172.259	64.5644	227.879	52.9308
ENSDARG00000027141	ube2l3b	192.83	9.38278	168.294	23.8108	145.886	24.1874	201.107	40.2179
ENSDARG00000020609	snap25a	192.475	20.0393	182.988	3.35433	179.538	44.5455	253.812	51.4595
ENSDARG00000102105	dad1	191.516	91.4632	172.132	6.31771	163.878	22.7661	132.221	23.5278
ENSDARG00000079097	tanc2a	191.508	2.77327	171.788	35.7349	61.4044	4.82786	128.129	8.55417
ENSDARG00000099819	sb:cb1058	190.989	10.8053	346.779	44.3229	6.8991	0.659851	8.98205	1.40414
ENSDARG00000042876	abracl	190.749	10.9993	136.241	46.4851	111.806	32.7317	56.1162	10.7986
ENSDARG00000017659	sephs2	190.673	12.7834	137.064	23.5114	202.29	31.1521	169.08	15.0346
ENSDARG00000045543	atp6v1f	190.614	42.9829	203.493	33.9937	337.477	52.9685	244.54	98.7629
ENSDARG00000055395	foxq1b	190.561	42.3477	214.299	42.4058	9.96979	4.53843	14.3841	0.899495
ENSDARG00000060515	zdhhc9	190.37	12.9683	223.645	46.5488	55.264	6.18038	55.3331	5.59273
ENSDARG00000056803	ap1s1	189.864	8.66417	161.198	16.6737	318.035	36.6457	353.144	17.1365
ENSDARG00000099966	polr2a	189.813	14.8017	211.803	66.5424	130.641	4.56469	319.489	143.222
ENSDARG00000011824	pbxip1b	189.368	2.56038	871.292	190.751	12.9535	15.2331	100.386	29.4106
ENSDARG00000078686	arl8a	189.157	12.8309	175.907	50.4251	231.447	8.96372	252.64	44.6391
ENSDARG00000078992	wnk1a	188.887	24.7246	214.932	43.3014	74.3352	17.4282	131.438	42.438
ENSDARG00000026967	ap2s1	188.811	15.713	181.861	19.811	303.285	7.86903	351.204	18.6417
ENSDARG00000010411	epn1	188.467	25.4188	190.23	56.7571	60.0035	8.42945	68.0281	27.6793
ENSDARG00000003127	zgc:123105	188.464	36.1053	236.315	7.8564	310.573	50.8326	343.286	47.3769
ENSDARG00000016085	mbnl3	188.409	31.5844	198.49	26.0388	64.3601	16.8133	43.0072	16.7089
ENSDARG00000093549	selenop	188.409	76.9593	755.944	332.819	16.6981	4.62949	4.82251	1.64359
ENSDARG00000032575	ywhaz	188.358	26.1662	101.87	11.7788	102.272	46.2846	106.249	4.53709
ENSDARG00000090912	npc2	188.356	8.94754	188.419	17.3109	141.294	26.3567	120.116	29.2538
ENSDARG00000087897	h2afy2	188.224	35.6726	233.903	25.5898	273.714	85.0132	443.884	9.98013
ENSDARG00000014591	ilf2	187.652	60.7751	223.808	83.3386	364.756	41.2131	415.823	107.409
ENSDARG00000044943	npepps	187.323	16.7179	238.173	59.3274	71.2208	17.2445	119.32	31.0643
ENSDARG00000021140	pabpc1b	187.175	48.8537	180.407	4.53915	48.6872	31.1935	73.2348	22.2554
ENSDARG00000104901	ostc	187.072	50.044	165.701	13.9825	306.623	80.3917	184.416	47.7111
ENSDARG00000018817	bdnf	186.937	47.4479	44.1957	8.06006	2.16911	1.46842	3.41298	1.01542
ENSDARG00000099184	map2k6	186.929	54.7874	111.084	16.4759	342.966	164.189	94.5473	16.3032
ENSDARG00000021647	gnai1	186.631	28.1259	186.434	32.0505	284.04	101.789	160.628	16.6564
ENSDARG00000032430	ppp2r1bb	186.404	23.3347	168.498	34.9449	279.605	115.089	428.435	33.7327
ENSDARG00000005230	ssr2	186.001	43.1529	169.861	20.65	309.652	31.1861	160.65	30.5118
ENSDARG00000013961	slc31a1	185.941	25.1327	200.656	57.7854	181.471	8.51001	208.257	58.5761
ENSDARG00000020573	ddx3a	185.614	30.0663	221.701	29.3806	168.673	9.6041	596.736	67.7528
ENSDARG00000036329	ndufa1	185.397	42.6027	183.634	5.32896	149.357	15.5807	132.547	13.1826
ENSDARG00000024669	oser1	185.388	88.7151	112.142	17.0584	81.3483	15.6105	100.363	14.972
ENSDARG00000011777	cttn	184.971	101.887	158.326	18.3349	85.0026	51.8961	123.318	51.5914
ENSDARG00000089976	spcs3	184.584	51.7055	161.901	26.8527	239.137	71.3767	170.294	32.9405
ENSDARG00000008188	sf1	184.511	27.3259	145.758	14.9144	169.539	29.2976	231.876	58.2131
ENSDARG00000076847	tnrc6c1	184.485	2.17701	210.731	34.9601	100.841	6.63044	103.234	11.8383
ENSDARG00000054239	ghrl	184.06	28.8317	876.094	171.316	996.212	599.928	3155.79	716.55
ENSDARG00000031720	clstn1	183.727	31.4555	239.644	25.2993	187.679	17.0776	273.483	33.4499
ENSDARG00000104030	taf12	183.26	35.4798	229.394	62.7683	395.182	27.3533	373.134	128.463
ENSDARG00000055540	pfkfb4a	183.249	56.0731	96.9055	23.317	95.8774	54.0583	43.3963	7.10553
ENSDARG00000056557	copb1	183.057	45.9122	180.669	3.55316	190.248	51.1858	178.174	40.5186
ENSDARG00000055416	serpinb1	183.003	20.8288	133.033	33.3769	15.7729	4.71748	19.1682	7.26787
ENSDARG00000052390	tmed8	182.865	58.0377	140.478	21.5471	94.6788	17.551	105.897	6.94739
ENSDARG00000035676	ptp4a2b	182.738	10.6901	144.182	11.3923	149.204	36.8031	163.855	23.7064
ENSDARG00000061647	nrxn1a	182.399	36.5042	127.693	19.2329	131.209	23.222	149.745	29.6743
ENSDARG00000044528	slc15a1b	182.297	12.9978	155.167	63.2186	15.3173	1.73503	46.8822	14.3159
ENSDARG00000009480	pdcl	182.291	19.3971	156.337	21.3577	170.317	17.8967	215.348	34.794
ENSDARG00000071150	cica	181.931	29.528	207.741	83.1041	44.67	1.31828	77.4112	41.5341
ENSDARG00000005842	cd9a	181.866	51.1937	216.972	33.7021	38.7745	12.4952	79.6627	24.7805
ENSDARG00000011613	rbm39a	181.827	31.8907	179.557	23.5327	167.603	23.9491	158.154	5.87942
ENSDARG00000019004	smarcd1	181.615	24.0707	157.205	10.3995	211.895	14.3896	257.167	37.1678
ENSDARG00000001994	stxbp1a	181.592	20.0406	230.948	42.9287	299.214	38.5807	432.905	61.0147
ENSDARG00000035325	srsf7a	181.141	57.062	187.307	34.2929	174.57	31.2594	207.089	33.2947
ENSDARG00000061294	arhgap5	181.109	12.9017	162.111	39.6029	142.84	14.1131	152.835	34.32
ENSDARG00000007526	ndufs2	181.079	36.6408	177.944	57.7067	111.692	60.798	204.393	29.2859
ENSDARG00000099865	hnrnpabb	180.826	45.8564	246.717	52.6766	241.595	102.297	369.19	31.112
ENSDARG00000029510	timm17a	180.798	34.4253	159.366	21.9836	130.977	1.93687	185.269	39.6062
ENSDARG00000010816	slc7a14a	180.563	16.7944	100.939	38.8097	117.396	15.2404	101.271	13.1896
ENSDARG00000016721	sdha	180.373	74.7352	144.69	42.9437	73.9105	43.4624	110.054	34.7246
ENSDARG00000044601	rtn4a	179.74	22.0423	151.664	20.3607	170.037	48.5063	188.577	28.9376
ENSDARG00000053298	nkx2.2a	179.732	62.132	426.047	51.0071	345.307	34.275	788.777	231.941
ENSDARG00000019060	snx12	179.584	16.9062	152.797	2.68244	148.459	23.6385	154.744	32.3616
ENSDARG00000101629	CABZ01079192.1	179.105	17.498	300.955	161.395	17.2925	12.3263	7.95141	1.29801
ENSDARG00000056856	tax1bp1b	179.066	34.3301	202.564	14.4662	164.673	1.69355	214.937	55.9585
ENSDARG00000087704	gfra3	178.855	52.8115	199.034	36.1657	27.3794	6.77362	83.6722	12.8831
ENSDARG00000040907	gcgb	178.639	123.192	2.4102	0.811193	15002.5	2788.92	42.4181	17.7038
ENSDARG00000007377	odc1	178.591	28.7252	476.255	106.763	108.738	40.8713	340.348	154.963
ENSDARG00000005774	ddx3b	178.421	27.1186	130.399	16.8815	113.501	11.5096	176.267	49.9562
ENSDARG00000054063	arpc4	178.292	13.0629	142.89	37.3682	171.271	18.6613	148.063	26.678
ENSDARG00000099203	atp1b2a	178.171	16.1392	154.222	16.2845	159.349	29.1379	183.533	10.6595
ENSDARG00000045776	cnbpa	178.117	19.4987	212.597	49.844	212.497	50.2879	240.871	82.2635
ENSDARG00000063229	xpo1b	177.857	20.0115	204.68	30.5321	173.324	37.3081	174.057	32.4117
ENSDARG00000023220	selenot2	177.581	16.361	155.966	43.4951	276.877	24.5332	443.947	111.088
ENSDARG00000102055	HADHB	177.355	24.3021	164.532	21.9135	106.051	35.7269	217.076	9.71764
ENSDARG00000038608	sdhc	177.224	18.665	176.093	17.2528	210.719	48.9769	162.999	43.8217
ENSDARG00000100452	nop53	177.224	40.9399	162.758	30.5314	79.8126	12.2301	114.935	41.8515
ENSDARG00000006266	stat1a	177.042	35.8259	251.296	18.4925	170.268	43.9585	232.451	60.6816
ENSDARG00000102332	spint1a	176.991	53.8511	189.043	6.84248	37.2727	5.49163	39.8318	2.30129
ENSDARG00000001220	mycbp2	176.839	14.5556	160.411	36.2572	159.405	15.2728	221.147	44.8413
ENSDARG00000099717	si:rp71-1h20.9	176.78	119.184	97.0578	36.9055	141.271	25.7963	109.449	24.3809
ENSDARG00000103521	capsla	176.459	37.251	345.378	70.6232	306.781	139.286	362.981	105.742
ENSDARG00000094210	zgc:109934	176.324	44.0984	131.97	13.5021	68.2019	17.1171	75.8118	16.9949
ENSDARG00000099439	serp1	176.186	27.1179	126.288	20.8652	331.47	80.9981	122.574	16.7065
ENSDARG00000057676	golga7	175.81	16.1051	229.779	47.5167	343.627	47.0019	322.833	104.174
ENSDARG00000098880	pclob	175.62	24.1607	337.443	110.339	224.792	33.2872	94.503	16.0736
ENSDARG00000009830	hdlbpa	175.472	12.3026	159.584	22.0073	204.05	10.5366	179.885	21.8905
ENSDARG00000069461	rnaseka	175.116	33.0816	126.739	8.55297	192.362	2.02769	115.715	24.2111
ENSDARG00000102452	eif3ha	174.592	37.985	176.275	20.8732	85.702	22.6905	109.178	13.4317
ENSDARG00000102636	trmt9b	174.229	47.8478	139.156	16.247	105.286	35.2729	224.214	14.7013
ENSDARG00000054804	anp32e	173.759	7.36103	255.365	35.857	162.576	24.6331	229.364	43.1534
ENSDARG00000034293	hif1ab	173.559	7.84634	212.847	45.3148	174.302	23.975	223.827	51.352
ENSDARG00000058445	zgc:136472	173.515	43.3498	85.0144	9.52367	2.12773	0.562219	2.90811	0.777573
ENSDARG00000074425	si:busm1-57f23.1	173.49	41.4957	611.151	161.503	4.10227	2.13717	4.73134	1.94613
ENSDARG00000044092	atp5if1b	173.408	26.3758	192.594	15.1139	343.344	136.191	277.952	65.6045
ENSDARG00000011122	pptc7a	173.316	55.7379	130.806	27.2432	98.2042	13.7684	91.211	26.187
ENSDARG00000042874	phlda2	173.205	48.7035	139.717	29.6934	17.6081	10.3766	12.9605	0.817962
ENSDARG00000024844	max	173.192	12.7296	175.33	11.0574	171.291	25.0503	201.254	31.7836
ENSDARG00000029064	uqcrq	173.104	27.9515	170.482	9.77409	159.196	30.9527	118.388	11.899
ENSDARG00000063572	perp	172.843	20.8817	165.976	12.8258	114.654	17.4074	84.5566	22.4173
ENSDARG00000078772	nbr1b	172.836	44.8969	126.832	11.5524	156.198	15.8408	189.009	31.796
ENSDARG00000010244	rpl22l1	172.34	16.1343	124.764	30.3895	171.97	53.908	138.474	49.0158
ENSDARG00000075126	TMEM8B	172.263	37.9806	139.471	13.5111	60.8378	8.91604	86.8133	8.30107
ENSDARG00000010266	igf2bp3	171.997	6.4767	228.834	72.7486	212.154	37.5846	177.806	30.6449
ENSDARG00000010279	scamp2	171.953	37.7466	139.328	24.9122	64.5795	21.8485	82.4769	19.0314
ENSDARG00000030278	idh3a	171.724	13.3376	159.06	40.5229	205.116	14.8287	199.613	101.158
ENSDARG00000076223	SERP1	171.355	25.6677	244.753	33.8405	304.772	48.0261	232.505	31.9011
ENSDARG00000017844	copz1	171.295	3.45023	171.929	28.0769	339.746	81.4201	278.076	97.6408
ENSDARG00000009430	tmem30c	171.138	4.79436	131.979	26.3207	46.7807	6.85872	22.1421	6.24045
ENSDARG00000043757	ptbp3	170.941	70.4663	279.481	43.1027	233.498	136.613	356.952	61.1226
ENSDARG00000002405	si:ch211-225b11.1	170.893	64.1047	58.2901	20.7864	69.7921	16.285	80.8545	16.7286
ENSDARG00000021905	derl1	170.874	13.8018	153.123	33.3475	298.9	54.9695	193.056	58.6614
ENSDARG00000039452	hk1	170.778	22.951	119.983	35.9749	269.398	65.2539	236.219	70.4937
ENSDARG00000035285	ncor1	170.702	16.2726	212.301	33.2557	226.236	59.1179	459.471	157.114
ENSDARG00000094695	si:dkey-204f11.64	170.266	26.3161	208.518	20.6072	149.586	27.4108	152.008	11.4483
ENSDARG00000094557	nupr1	170.019	41.7433	221.732	60.0299	37.4616	17.1821	82.2701	10.0933
ENSDARG00000116058	rhoac	169.992	24.4598	172.911	17.7958	180.922	22.5066	261.285	40.199
ENSDARG00000003818	prkag1	169.983	45.941	154.5	23.7656	772.358	248.034	916.062	116.919
ENSDARG00000069175	vps4b	169.957	12.7044	157.293	9.61785	103.88	7.00591	122.798	7.46047
ENSDARG00000002082	csnk2a1	169.842	36.466	193.216	11.0697	184.798	26.4297	266.699	18.6007
ENSDARG00000042322	si:dkey-177p2.6	169.747	29.2817	182.268	23.5243	83.8074	18.4708	66.6779	4.17044
ENSDARG00000022309	dspa	169.478	23.0608	184.775	27.0874	71.7524	12.0591	70.9538	9.32954
ENSDARG00000104693	il6st	169.474	56.0985	158.059	37.6117	126.26	44.1592	93.4398	30.6428
ENSDARG00000039931	slc25a33	169.388	9.87223	164.103	20.7984	39.7484	10.2835	29.4424	4.87375
ENSDARG00000099351	igfbp1a	169.203	91.8965	68.7815	37.9719	12.4672	4.99667	5.58954	2.94388
ENSDARG00000016676	gnao1a	169.146	43.4422	190.248	25.7558	352.194	60.1347	351.388	69.8856
ENSDARG00000054794	plcxd3	169.064	15.5365	375.761	39.4611	2.95819	0.536331	73.6034	10.2168
ENSDARG00000042796	yy1a	168.995	30.1313	184.314	27.7116	139.28	13.2859	192.111	10.9149
ENSDARG00000056167	hspe1	168.977	46.7703	163.205	2.32495	215.282	64.2072	166.735	35.3967
ENSDARG00000014536	pfdn1	168.926	36.8781	182.443	20.89	258.42	78.3153	221.583	35.3302
ENSDARG00000014222	zgc:86598	168.727	33.1367	301.456	26.5861	127.863	68.8881	203.628	10.2897
ENSDARG00000103951	tspan34	168.455	78.3962	247.777	44.5765	0.0610037	0.105661	0	0
ENSDARG00000057912	eif1axb	168.416	19.8061	165.765	26.6091	217.965	21.914	204.023	41.0028
ENSDARG00000020625	jak1	168.135	40.2206	199.84	38.3357	141.314	12.1122	138.871	33.1944
ENSDARG00000039269	arg2	167.876	20.8607	79.2293	14.6827	7.78341	0.413176	7.76322	7.03342
ENSDARG00000027099	psmc4	167.76	27.336	221.148	81.0235	271.531	67.1316	478.64	178.852
ENSDARG00000005754	ptprfb	167.653	8.56768	209.884	31.0148	306.197	41.3348	229.744	60.182
ENSDARG00000041363	dctn3	167.538	9.82408	184.905	25.2812	419.655	127.553	353.717	117.105
ENSDARG00000055185	tm4sf5	167.501	21.6052	214.568	70.9039	0.44949	0.2008	0.770552	0.192947
ENSDARG00000045490	ndufb2	167.433	43.2011	168.68	11.4998	326.304	104.831	222.463	44.5523
ENSDARG00000013708	usp9	167.31	5.64171	175.386	21.5313	182.489	18.4413	244.428	50.4845
ENSDARG00000009544	cldnb	167.056	37.5265	486.893	109.967	144.715	4.2124	127.452	12.2081
ENSDARG00000019924	cmpk	166.998	21.9607	123.795	14.4767	91.9003	11.9702	84.1915	10.6549
ENSDARG00000030765	hadh	166.74	17.7599	175.049	17.6232	114.624	19.0472	178.2	39.8326
ENSDARG00000105177	ilf3b	166.538	40.1077	155.554	10.0833	195.301	33.2902	368.215	108.8
ENSDARG00000041060	lgals9l3	166.489	20.3589	52.5429	15.7008	22.2854	1.68176	22.9342	4.13394
ENSDARG00000000551	slc1a4	166.43	34.743	181.811	41.6804	2532.57	240.633	1149.41	59.0592
ENSDARG00000056026	tprg1	166.256	45.9174	166.194	19.1257	5.762	2.14102	6.2481	2.93586
ENSDARG00000006200	eif4g1a	166.118	29.6355	126.842	7.42843	200.68	41.8534	237.674	46.797
ENSDARG00000090072	CU462878.1	166.012	15.2067	172.18	9.10832	98.7593	27.3393	94.4783	21.9499
ENSDARG00000039455	tspan15	165.916	32.9199	163.052	42.8225	98.9105	16.3811	56.8304	36.0522
ENSDARG00000076439	ppp4cb	165.912	36.0069	161.395	32.2024	160.999	69.4391	226.664	44.805
ENSDARG00000051939	pcxb	165.895	20.3265	28.9238	43.3843	871.281	626.073	11.7072	1.95126
ENSDARG00000102115	ndufc2	165.869	27.5878	141.131	19.8892	216.745	72.9888	155.312	35.0279
ENSDARG00000069090	atp6v0d1	165.766	20.5531	175.957	14.7083	269.996	29.5983	247.641	39.1657
ENSDARG00000028721	mapk14b	165.575	7.40978	88.2251	24.8044	41.939	5.56785	27.2709	4.46393
ENSDARG00000098162	zgc:77748	165.455	19.5945	59.6523	17.167	0.0152509	0.0264154	0.0258451	0.0226877
ENSDARG00000101744	elavl1b	165.422	16.6006	162.042	37.6175	473.796	70.6526	405.785	164.7
ENSDARG00000104034	arid3b	165.367	20.633	104.156	24.1667	557.317	70.9566	400.381	85.1651
ENSDARG00000023868	si:dkey-172h23.2	165.315	13.9779	171.276	2.35659	132.641	16.3787	244.391	29.9058
ENSDARG00000021374	cab39l1	165.314	5.06488	140.008	13.8487	78.3948	6.79012	58.8603	24.0165
ENSDARG00000016871	smarce1	165.258	50.3846	180.848	32.5687	291.633	40.1227	382.981	145.162
ENSDARG00000001129	dicer1	165.112	40.1912	181.226	45.7896	150.816	12.1923	238.225	43.4608
ENSDARG00000030236	tmem30aa	165.021	27.0176	183.446	28.7913	84.8309	16.955	113.206	19.7328
ENSDARG00000010965	psma8	164.759	19.0082	158.705	50.8451	169.179	34.4832	219.976	40.2644
ENSDARG00000020454	psmd8	164.472	9.14626	129.042	55.5965	476.656	120.154	382.15	158.457
ENSDARG00000099651	si:ch73-6l19.2	164.349	17.6047	145.809	24.0541	355.226	126.629	272.869	78.5909
ENSDARG00000004470	prkcsh	163.869	19.2385	190.445	54.2858	124.623	16.2273	178.29	24.2528
ENSDARG00000077226	smarca4a	163.398	44.1378	192.713	7.56757	218.087	93.6908	370.609	165.155
ENSDARG00000099213	glyr1	163.383	26.8499	148.667	10.0099	273.418	10.56	309.484	18.6661
ENSDARG00000034823	copg2	163.192	35.1237	167.529	9.23355	147.11	63.6941	158.086	47.1451
ENSDARG00000016443	eif3c	162.954	46.2242	194.544	7.15049	119.934	52.5684	180.742	53.1615
ENSDARG00000036291	nucb2b	162.861	50.9866	279.194	27.2487	546.945	129.16	692.528	202.473
ENSDARG00000039669	TSTA3 (1 of many)	162.726	32.1703	156.23	40.4954	6.58854	1.4704	32.3551	13.3605
ENSDARG00000056475	trnau1apb	162.665	45.3075	140.543	20.0712	143.519	52.2742	131.139	25.8129
ENSDARG00000063438	srebf2	162.547	55.0692	113.416	9.83301	63.3245	6.52003	63.4838	26.2715
ENSDARG00000018898	zfand5a	162.338	45.7549	180.92	32.2501	102.733	22.6903	81.2028	5.12138
ENSDARG00000041417	atp6ap1a	161.915	24.1289	131.127	21.5173	156.312	31.4558	203.264	49.6971
ENSDARG00000055124	ccnl1a	161.908	54.325	177.555	16.4742	162.386	23.083	240.095	45.2877
ENSDARG00000094730	acbd7	161.817	43.4689	147.697	23.3149	117.865	28.373	68.7407	13.8412
ENSDARG00000005315	celf1	161.753	16.753	175.711	21.294	247.752	16.1648	398.696	102.718
ENSDARG00000046143	prkab1b	161.658	22.8231	210.316	23.4856	148.56	9.3298	165.018	52.5363
ENSDARG00000044073	fuca2	161.443	11.9268	180.438	10.6685	58.7266	29.47	101.53	25.6047
ENSDARG00000018190	asna1	161.062	21.92	132.736	12.4387	229.926	28.9001	187.506	26.0169
ENSDARG00000069294	insl5b	160.633	91.8247	3.32908	1.92226	5.372	1.28824	1.23251	0.717768
ENSDARG00000009250	etfb	160.566	16.1036	165.141	21.8077	108.116	41.6244	135.275	22.1082
ENSDARG00000006370	atp6v1h	160.399	15.3149	177.253	30.589	171.987	104.075	273.376	31.2327
ENSDARG00000056075	rca2.1	160.141	21.2483	150.547	13.0921	103.697	7.79397	112.199	16.8321
ENSDARG00000045147	tmem184ba	160.056	9.11279	222.113	46.3468	166.338	18.1819	185.392	12.5678
ENSDARG00000063177	manf	160.045	30.9156	116.246	46.3911	174.566	43.5095	109.709	34.2668
ENSDARG00000070824	ndufb5	159.829	21.0737	159.29	14.0496	152.295	32.1279	136.32	44.2715
ENSDARG00000001710	flot1b	159.452	32.0151	145.658	22.4722	376.208	24.5835	479.034	56.6013
ENSDARG00000040001	fryl	159.06	11.2918	156.013	5.18843	95.1628	17.7294	118.943	41.0965
ENSDARG00000015310	pitpnbl	159.056	7.19456	161.28	17.1956	450.874	125.308	668.088	151.665
ENSDARG00000010936	abcb4	159	15.8512	189.386	30.5927	4.61694	3.36956	3.37219	1.89455
ENSDARG00000104517	uqcr10	158.858	30.7959	164.426	15.6348	200.785	46.2197	181.733	33.94
ENSDARG00000068820	h2afva	158.778	34.3467	180.769	54.9118	354.596	73.0936	300.327	24.5275
ENSDARG00000041875	ube2v1	158.163	21.8412	143.301	38.227	189.482	34.5899	235.389	20.1181
ENSDARG00000100003	glulb	157.983	25.0837	215.122	63.4244	399.946	295.165	369.164	42.7699
ENSDARG00000076324	lmtk2	157.951	7.81403	120.637	22.315	88.4862	14.3883	96.4797	13.7125
ENSDARG00000037919	rbbp6	157.814	22.7734	197.01	23.1687	137.095	41.5119	161.514	33.0469
ENSDARG00000103295	cyp3a65	157.709	39.4651	86.8886	37.2697	5.50102	5.30253	0.820112	0.627755
ENSDARG00000008447	fkbp4	157.542	77.2482	125.475	35.1658	75.6382	27.7268	94.1853	19.8617
ENSDARG00000035990	cited4a	156.948	31.1689	145.836	5.40369	262.2	47.8009	190.215	28.4967
ENSDARG00000017354	epha2a	156.891	59.0953	39.5437	13.8728	8.90558	2.95299	6.09946	2.09114
ENSDARG00000061282	glg1a	156.87	18.6134	140.697	32.3632	126.065	25.6511	185.101	64.5259
ENSDARG00000045465	lancl2	156.651	33.5545	166.638	27.9065	129.624	38.3815	122.982	20.7665
ENSDARG00000105643	adgrg1	156.587	78.3776	41.5814	18.5032	25.7534	12.9463	4.52289	3.7045
ENSDARG00000044565	ola1	156.569	26.4183	134.164	11.8872	83.1033	11.948	113.793	22.2177
ENSDARG00000008748	ube2na	156.542	51.2351	192.503	15.8106	231.826	32.8018	287.665	32.6931
ENSDARG00000045359	elocb	156.452	14.6182	159.512	51.401	513.054	177.363	414.237	150.931
ENSDARG00000058463	ndufab1a	156.305	28.3742	170.615	29.6487	301.418	91.1046	255.448	86.9146
ENSDARG00000103340	clic1	156.178	20.3016	139.411	23.7373	24.6746	5.72199	23.4375	10.3813
ENSDARG00000091215	rpz2	156.052	41.3691	134.894	22.9989	91.3768	14.8006	98.805	21.9253
ENSDARG00000059246	hnrnpd	155.765	22.1617	153.601	19.7305	215.265	47.5598	260.239	23.7585
ENSDARG00000020621	ap1b1	155.11	13.9265	114.541	7.30298	150.304	9.88537	134.8	16.3111
ENSDARG00000105068	si:ch1073-443f11.2	155.058	41.1006	168.482	16.1309	24.6237	8.84962	21.2881	2.45954
ENSDARG00000035066	ubtf	154.785	24.6334	177.4	15.052	155.103	8.71903	237.453	33.0149
ENSDARG00000008310	ip6k2a	154.77	24.9153	128.239	27.1224	292.92	73.244	362.183	102.802
ENSDARG00000068246	plcb3	154.527	27.0862	154.808	5.18953	248.73	30.9118	346.953	58.6138
ENSDARG00000104437	aip	154.339	13.2763	174.408	18.3736	228.605	13.8288	289.24	74.1815
ENSDARG00000069129	fhdc3	154.298	12.4218	143.491	37.2874	316.966	59.4933	143.654	70.5227
ENSDARG00000004055	uhrf1bp1l	154.062	21.7222	190.924	39.4168	44.1385	7.76975	63.336	18.6199
ENSDARG00000007867	dazap2	153.693	19.6437	118.598	7.47232	126.83	11.7217	297.376	34.0254
ENSDARG00000044540	fkbp2	153.602	41.536	142.098	32.0066	244.021	12.8216	175.031	33.8319
ENSDARG00000074686	mgea5	153.59	53.3729	201.924	28.7641	249.226	12.3378	313.287	55.5259
ENSDARG00000009001	pdia6	153.484	25.5979	194.972	36.2403	195.119	69.3159	221.756	16.4084
ENSDARG00000101082	eif3s6ip	153.406	10.2869	165.146	22.3448	130.482	55.5432	176.542	20.4111
ENSDARG00000104018	mtpn	153.4	14.3198	168.627	23.4937	139.959	35.8427	161.701	14.3487
ENSDARG00000018174	gnai2a	153.328	8.45879	160.983	9.05573	215.879	86.8405	128.948	12.9134
ENSDARG00000031494	prrc2a	153.244	4.92555	138.7	15.6096	248.526	15.7658	276.594	26.5569
ENSDARG00000096454	ap1m2	152.727	28.7875	145.048	24.3042	38.3445	15.3978	65.8488	11.2125
ENSDARG00000018914	hnrnpk	152.661	22.5638	164.044	5.79714	139.241	54.6971	154.231	14.7408
ENSDARG00000055080	rbm4.2	152.4	19.1797	142.91	24.1932	137.075	19.0711	114.913	13.9754
ENSDARG00000099631	cmtm6	152.331	25.8101	109.351	9.55466	53.8958	13.5384	60.4744	8.89917
ENSDARG00000035152	ap2b1	152.138	25.4523	144.893	18.7419	125.27	19.9972	141.944	30.1475
ENSDARG00000031511	psmb2	152.122	13.6501	153.067	31.6887	340.704	117.453	274.611	71.882
ENSDARG00000020708	mdkb	152.12	60.586	683.108	204.509	191.487	30.2546	65.5879	16.5557
ENSDARG00000079516	cisd1	151.886	12.1364	98.6101	16.6522	53.7721	11.2974	51.2069	11.1006
ENSDARG00000001244	srrm1	151.761	20.4615	166.257	25.8384	109.531	9.12365	179.697	64.9035
ENSDARG00000102048	slc25a43	151.718	57.299	140.622	42.7128	86.7645	40.0907	49.0448	4.37865
ENSDARG00000052712	suclg1	151.544	26.9631	186.16	33.3376	115.513	54.2784	169.223	29.4049
ENSDARG00000060687	chd2	151.503	22.4995	131.533	10.1557	191.699	47.0896	142.096	28.2994
ENSDARG00000035751	ipo7	151.469	25.2275	120.502	12.1729	102.954	16.524	112.503	30.1206
ENSDARG00000013655	tpd52l2b	151.291	20.0177	158.145	25.632	248.494	33.0532	229.243	51.1393
ENSDARG00000038574	scg2b	150.946	21.3781	300.669	120.785	209.802	45.0062	274.157	102.305
ENSDARG00000071565	hnf4g	150.714	26.3046	134.094	7.00876	8.34437	0.585282	26.7263	5.13046
ENSDARG00000013333	ndufa10	150.611	29.0401	168.071	34.8498	140.842	42.9914	176.095	51.1346
ENSDARG00000012467	spint1b	150.608	10.1676	152.693	5.92127	36.4228	9.8632	38.9308	4.59359
ENSDARG00000098646	mthfd2	150.599	45.6711	86.306	4.19569	61.3794	11.5555	57.9866	13.6718
ENSDARG00000040031	tardbp	150.452	41.4931	129.242	22.2498	203.072	33.8866	228.563	39.787
ENSDARG00000017803	gsk3b	150.109	29.8731	157.669	39.4107	155.336	5.76737	245.305	44.9914
ENSDARG00000040822	fundc1	149.843	24.1585	185.046	34.4412	472.932	125.947	338.378	59.6279
ENSDARG00000078233	ctnnd1	149.823	17.023	162.423	8.68685	187.993	7.4341	179.189	42.1958
ENSDARG00000008785	dldh	149.645	36.8059	158.202	15.8183	82.9485	58.7446	135.551	13.1011
ENSDARG00000025554	wdr83os	149.594	28.9038	134.421	20.3851	328.797	73.5558	266.958	74.7535
ENSDARG00000075282	irs2b	149.451	27.015	142.458	26.2965	204.059	29.8054	211.658	32.2811
ENSDARG00000013670	hyou1	149.187	32.4596	130.009	11.8058	119.776	13.9225	130.163	33.6531
ENSDARG00000012871	npepl1	149.086	32.1006	135.497	8.07353	77.419	30.7678	141.35	29.6369
ENSDARG00000054355	dcaf7	149.072	36.1768	150.922	29.4403	220.689	26.7818	217.319	64.3294
ENSDARG00000012387	pdha1a	149.011	8.53926	145.665	26.2872	158.851	60.4068	192.142	8.86047
ENSDARG00000100553	lsm14ab	148.914	33.4762	135.607	21.7114	124.465	12.7727	201.417	62.4768
ENSDARG00000071026	mllt11	148.891	10.5846	73.0323	30.0326	292.219	78.5265	349.638	93.6319
ENSDARG00000078095	cipcb	148.877	46.2619	105.329	17.5983	62.7906	14.5475	62.3661	8.57288
ENSDARG00000060771	map7d3	148.875	38.8297	156.134	8.98513	119.197	13.9313	162.834	26.2063
ENSDARG00000017891	tcp1	148.873	50.5094	165.68	26.9158	125.565	86.1823	175.405	52.6163
ENSDARG00000115978	AL935186.9	148.64	68.5933	261.516	166.185	318.302	26.3211	2536.88	2566.06
ENSDARG00000074688	fbrs	148.612	47.3885	116.062	11.4027	103.96	13.2318	169.584	69.283
ENSDARG00000060679	kdm1a	148.565	38.3644	150.883	5.31277	174.724	34.38	211.422	57.268
ENSDARG00000093058	si:dkey-13i19.8	148.421	40.9843	156.991	13.5198	367.031	76.2213	313.199	92.2393
ENSDARG00000062711	gal3st1a	148.282	68.2004	21.789	9.66142	1.35345	0.830809	0.49436	0.242394
ENSDARG00000026180	prpf8	148.267	6.47489	160.364	11.1024	184.856	26.0039	167.892	27.2707
ENSDARG00000041203	drap1	148.216	57.0972	158.35	29.2844	178.412	63.0934	253.177	58.2612
ENSDARG00000102308	ttc39c	148.204	2.61324	98.9322	25.9845	109.455	32.835	93.9015	24.4075
ENSDARG00000052746	grinab	148.035	37.9462	175.6	13.2375	268.253	37.5296	223.956	86.0685
ENSDARG00000040287	ywhabl	147.916	30.1397	132.99	41.9239	113.204	26.0621	139.881	47.1197
ENSDARG00000025269	pdcd6ip	147.843	36.8344	155.116	22.5916	55.6583	23.7258	87.8976	35.4771
ENSDARG00000087693	atox1	147.839	23.9511	164.253	13.6316	219.026	66.0571	139.822	27.2543
ENSDARG00000061214	lpin2	147.838	25.8277	139.341	35.1339	73.8773	13.4786	84.5784	5.05606
ENSDARG00000057672	plpp5	147.83	16.6424	123.118	5.84772	147.846	16.8369	122.887	27.0353
ENSDARG00000035390	tnpo1	147.762	24.6655	51.7084	5.01438	72.2091	18.572	52.6269	7.60226
ENSDARG00000018460	mbnl2	147.636	10.392	153.991	50.1016	160.707	65.9419	209.257	67.9556
ENSDARG00000039601	ier3ip1	147.581	38.1124	162.832	6.30111	186.217	40.1383	121.284	29.2309
ENSDARG00000015653	tnip1	147.463	12.5308	155.859	15.9319	168.071	25.2531	224.67	12.786
ENSDARG00000075445	psmb5	147.187	16.7753	133.11	21.3718	206.005	33.0464	277.753	35.6538
ENSDARG00000091656	lsm8	147.149	12.0254	175.375	37.9533	83.204	30.3181	74.0855	17.5161
ENSDARG00000005463	slc30a1a	146.928	70.9184	108.437	12.8152	78.0976	1.79517	88.2765	8.41918
ENSDARG00000063665	mat2al	146.782	15.7486	164.086	22.4896	31.454	9.2301	48.0429	18.9467
ENSDARG00000025855	camk2n1a	146.779	13.3184	174.033	47.0188	167.888	29.3389	118.615	2.75553
ENSDARG00000004930	lmo7a	146.577	32.5451	211.242	101.054	2.96178	0.228036	3.30487	1.26403
ENSDARG00000003165	nr2f6b	146.573	30.3822	120.414	5.94218	197.739	12.7669	211.004	52.7626
ENSDARG00000005254	kdelr2a	146.384	8.17973	146.019	12.9408	157.156	12.5615	145.257	13.1515
ENSDARG00000019205	fam120c	146.309	30.205	201.105	67.5887	54.7333	19.28	88.6383	9.78647
ENSDARG00000007603	stxbp2	146.084	34.6751	149.338	17.908	112.091	33.2973	163.11	22.6172
ENSDARG00000045132	vdac1	145.975	11.6304	155.702	20.8884	166.608	39.5575	196.333	25.5988
ENSDARG00000030844	klf11a	145.742	69.0089	136.92	31.3107	230.286	46.0423	480.513	197.121
ENSDARG00000004158	tmem63c	145.574	45.482	288.751	42.9882	189.879	19.5523	333.061	52.7289
ENSDARG00000019845	pdlim1	145.524	11.5598	91.8023	18.443	5.45049	2.44815	3.03672	2.23589
ENSDARG00000062315	sik2b	145.464	43.4934	113.474	28.2934	155.357	55.9019	114.807	18.8136
ENSDARG00000105416	adgrg4a	145.384	68.1947	147.123	75.3542	0.280568	0.26577	0.0867494	0.0876615
ENSDARG00000016867	rnf128a	144.981	16.9203	166.124	40.007	51.582	9.48956	78.4975	20.3211
ENSDARG00000037097	slc7a2	144.876	22.372	89.1558	21.5137	975.694	301.061	685.378	149.73
ENSDARG00000104953	stt3a	144.824	22.1095	160.914	41.2234	92.8997	89.9757	114.008	13.8336
ENSDARG00000005026	tshz1	144.797	35.4908	95.5459	10.899	246.979	72.8612	107.438	14.2745
ENSDARG00000020101	psmc2	144.652	17.6156	143.24	57.7974	235.965	32.6273	362.84	101.655
ENSDARG00000071691	uqcrc2b	144.498	11.6876	150.506	40.0165	123.884	55.0014	178.999	8.01297
ENSDARG00000002659	mapre1b	144.426	16.6803	147.06	29.5242	326.798	20.6101	359.018	67.0894
ENSDARG00000016783	srsf6b	144.319	39.4742	162.43	11.5875	259.673	32.4878	207.594	32.8444
ENSDARG00000073688	nav2a	144.218	11.7873	136.738	12.8518	110.443	26.1477	100.104	19.6308
ENSDARG00000037153	atp6ap1b	143.869	47.4678	131.53	16.6217	88.2173	16.9261	101.746	20.8456
ENSDARG00000057708	zgc:175264	143.819	6.7821	186.314	37.4239	43.0836	6.15865	45.1835	2.44975
ENSDARG00000056583	ndufs6	143.703	22.2621	151.09	15.1155	212.645	70.0877	156.834	45.7998
ENSDARG00000035324	hnrnpl	143.633	27.3507	127.836	50.0517	198.202	80.7343	285.87	33.6719
ENSDARG00000041400	ndufa3	142.798	8.27574	134.412	4.28776	149.555	43.7418	136.068	19.7822
ENSDARG00000015385	ndufs3	142.697	19.1309	150.636	23.4603	202.41	62.8208	203.092	57.5538
ENSDARG00000058047	pafah1b3	142.695	7.88176	117.354	13.5179	136.787	11.852	136.658	23.3811
ENSDARG00000016016	dbnlb	142.689	30.28	107.643	6.11601	67.8357	7.79002	69.3985	7.48636
ENSDARG00000014462	rab3c	142.545	20.3546	129.1	4.84404	78.0283	22.9543	182.11	14.53
ENSDARG00000060070	adcy7	142.544	8.24634	68.0726	11.6848	70.5594	15.8968	82.2815	16.2646
ENSDARG00000093945	vma21	142.292	15.4817	147.328	35.4199	180.297	57.9571	134.641	36.6793
ENSDARG00000003517	impa1	142.052	20.4722	213.635	33.1877	112.331	12.5275	164.066	52.3416
ENSDARG00000105243	ogt.1	141.998	54.116	156.061	44.667	105.016	38.2824	175.65	24.7163
ENSDARG00000056347	rab3aa	141.984	9.59683	118.268	33.7247	287.575	38.1676	226.68	79.4713
ENSDARG00000026680	slc25a14	141.873	4.08277	65.6633	13.5248	234.601	25.3569	115.072	35.0376
ENSDARG00000044267	sumo1	141.723	27.7772	130.311	18.5975	243.606	22.6178	232.402	65.0204
ENSDARG00000059690	slc29a4	141.614	23.8672	210.071	7.73656	42.883	10.8289	69.4951	10.7541
ENSDARG00000096739	si:dkey-219e21.2	141.572	66.4878	141.695	58.4983	2.33424	0.550597	5.1138	2.28788
ENSDARG00000069619	atf7ip	141.531	41.5282	123.468	18.4034	112.861	20.9349	287.623	87.4662
ENSDARG00000071116	eepd1	141.531	17.6016	53.5323	11.1589	28.8768	17.3459	22.4527	4.40041
ENSDARG00000093382	uqcc3	141.489	13.7223	112.46	5.03923	103.143	16.5698	152.459	26.0503
ENSDARG00000017084	bud31	141.487	8.6982	144.11	30.0781	324.146	136.093	258.862	61.0162
ENSDARG00000037846	hm13	141.365	34.2133	112.422	24.1996	210.181	62.1952	159.534	35.746
ENSDARG00000089413	mbpb	141.351	11.5294	128.875	0.88065	101.747	13.1897	76.9062	9.38709
ENSDARG00000017591	fat1a	141.337	12.5449	137.74	33.3987	67.7505	1.43752	75.5499	16.0599
ENSDARG00000031495	seta	141.025	16.7537	176.503	30.17	153.736	50.0059	252.941	25.7472
ENSDARG00000099312	jpt1b	141.017	34.5723	163.048	40.3734	281.303	63.2067	258.567	69.895
ENSDARG00000044669	hp1bp3	141.007	27.7795	145.107	28.7096	323.19	71.9642	363.751	50.0844
ENSDARG00000015955	cldnc	140.905	35.6245	375.768	14.8433	6.14592	3.99998	1.92798	0.336307
ENSDARG00000077326	slc45a4	140.814	20.5145	120.599	22.8615	58.6498	8.25968	93.1512	16.2714
ENSDARG00000038028	ndufa6	140.684	6.21621	130.736	15.7481	207.842	70.6362	225.062	49.813
ENSDARG00000076805	leng8	140.562	28.714	116.194	12.0072	113.856	9.2554	173.65	28.1104
ENSDARG00000051886	ankrd11	140.306	34.4484	168.296	15.5047	136.377	25.1971	191.15	81.2863
ENSDARG00000091555	ostf1	140.137	12.5797	106.69	22.1895	27.2173	4.64049	24.8591	5.78363
ENSDARG00000098486	tollip	139.961	33.7778	100.373	11.0281	51.1748	20.4226	60.3175	4.86464
ENSDARG00000103364	cs	139.872	17.8382	109.815	22.3066	96.2005	37.3738	140.906	29.7883
ENSDARG00000097583	arfgap3	139.812	55.0122	102.772	11.223	43.8871	14.545	36.0471	18.4733
ENSDARG00000058444	snx6	139.63	31.3592	123.02	10.8868	148.525	7.32323	128.869	18.7201
ENSDARG00000101986	irf6	139.278	26.3347	127.595	27.4173	34.8966	7.5097	49.8076	17.8519
ENSDARG00000074624	si:ch211-198a12.6	139.233	13.9289	155.128	19.4847	224.144	30.4876	254.485	4.81523
ENSDARG00000101139	agpat2	139.184	21.7584	136.504	10.5315	31.6544	4.65742	29.509	6.37225
ENSDARG00000052833	zfand3	139.061	34.9824	133.531	11.8731	111.848	52.3864	177.812	63.639
ENSDARG00000056262	slc35g2a	139.039	33.5496	109.617	13.7936	148.51	68.7867	321.911	12.0505
ENSDARG00000068822	purba	138.902	26.9608	124.486	23.2018	59.0955	4.01062	64.7632	11.6836
ENSDARG00000102291	eef1da	138.867	21.6322	175.224	39.2785	19.6751	4.44228	12.2829	2.75823
ENSDARG00000068258	lrch4	138.86	25.45	121.088	29.1541	125.049	3.58795	121.027	54.2448
ENSDARG00000045399	cct5	138.612	22.6197	167.807	72.1624	153.512	78.2611	218.01	75.9746
ENSDARG00000056649	htatsf1	138.567	49.1005	174.436	16.5037	23.9421	5.28	30.5708	6.25787
ENSDARG00000074502	zmiz1a	138.088	16.4549	104.342	13.0211	225.578	28.4202	236.134	61.0329
ENSDARG00000037009	banf1	138.078	9.91664	133.559	6.40761	111.883	10.1772	91.8235	22.2554
ENSDARG00000062020	gse1	137.892	20.5344	145.629	19.049	188.079	48.7517	237.422	39.936
ENSDARG00000069360	ppp3r1b	137.861	3.65578	132.032	9.61503	258.151	45.716	267.25	24.0642
ENSDARG00000087749	ccser2a	137.565	8.45452	86.6052	5.75169	72.9267	9.94238	48.9539	3.15956
ENSDARG00000013575	rfx2	137.443	12.3666	178.962	28.1641	202.21	23.8401	279.783	44.1872
ENSDARG00000024324	arhgap1	137.359	30.1842	112.126	33.726	103.242	28.011	121.113	36.5461
ENSDARG00000019717	pbx2	137.351	12.649	142.812	19.9084	222.061	43.9479	207.136	34.8169
ENSDARG00000021443	zfp36l1b	137.338	29.9428	147.287	37.4844	143.587	30.3854	76.3475	13.7818
ENSDARG00000044751	ddt	137.302	37.2023	121.988	4.26222	202.368	45.601	152.103	34.6731
ENSDARG00000002240	psmb6	137.29	10.2508	143.037	46.3547	225.261	21.9915	276.284	70.366
ENSDARG00000001729	strn3	137.225	48.7794	101.901	11.8178	179.491	34.2787	196.674	24.4207
ENSDARG00000056525	bcar1	137.122	13.9053	109.025	13.3511	203.632	19.2246	192.701	20.0278
ENSDARG00000060697	kmt2bb	137.106	11.4471	147.273	10.2406	141.48	20.768	187.577	45.4493
ENSDARG00000041071	jagn1a	136.771	37.924	151.01	42.6448	410.042	106.696	229.235	79.2854
ENSDARG00000058041	ndufa8	136.731	31.5485	147.974	13.2083	114.889	6.03781	124.767	36.9517
ENSDARG00000018425	ddx61	136.611	14.9392	133.843	3.83453	193.483	23.1873	251.908	17.9266
ENSDARG00000057016	cdc14ab	136.538	76.6225	70.2564	33.9049	8.48277	1.13428	11.9242	5.38842
ENSDARG00000019613	ip6k2b	136.516	46.9203	154.632	32.6549	104.983	46.6347	106.365	7.50153
ENSDARG00000058302	sh3bgrl	136.515	19.3326	102.3	17.1553	33.7249	6.46096	27.7187	1.5179
ENSDARG00000036135	bbox1	136.246	10.973	102.538	15.6383	46.9411	3.06783	58.4362	11.9599
ENSDARG00000062909	furina	136.054	13.5241	92.9053	5.64691	106.517	24.6213	117.678	7.96517
ENSDARG00000043821	klf7b	136.01	42.8619	104.266	15.3576	83.8399	44.3298	51.0497	12.3964
ENSDARG00000074245	spen	135.922	19.5649	265.283	94.0024	156.339	20.5922	281.269	96.327
ENSDARG00000054272	caprin1b	135.759	27.2002	177.355	17.3635	119.098	25.0518	146.125	44.8683
ENSDARG00000002190	chmp2bb	135.645	14.0969	145.25	13.2287	115.114	21.1732	113.763	32.8468
ENSDARG00000077776	csnk2b	135.578	18.4033	107.595	26.1384	114.704	23.233	145.633	45.7295
ENSDARG00000102937	hspbp1	135.472	116.625	102.487	23.0538	21.7158	0.858372	28.5686	5.84794
ENSDARG00000058062	magt1	135.45	29.1143	148.439	11.7011	112.6	20.2661	105.464	16.1958
ENSDARG00000001879	nav2b	135.335	11.8366	92.7148	15.0973	325.801	105.304	405.68	36.4399
ENSDARG00000054300	dhrs1	135.263	45.2215	135.247	24.3275	44.8263	11.1448	62.8489	19.337
ENSDARG00000100513	CABZ01079011.1	135.166	0.0419339	171.482	17.5055	128.241	44.2971	98.5937	27.8128
ENSDARG00000000857	mapk14a	135.085	15.3339	234.873	2.2428	323.617	36.1282	533.107	79.4808
ENSDARG00000031795	abcf1	134.885	28.0156	121.289	3.37733	123.157	37.1821	235.227	34.0843
ENSDARG00000026664	uri1	134.797	36.7475	119.451	20.5357	122.508	13.5687	146.545	14.3189
ENSDARG00000033707	jade1	134.676	44.9069	143.655	30.667	82.3565	4.03494	46.2715	12.3336
ENSDARG00000054213	hectd1	134.668	15.7442	141.244	7.96292	178.87	18.3134	251.497	26.4365
ENSDARG00000102571	metap2b	134.586	8.21332	152.965	19.5269	164.041	15.2894	171.398	11.3555
ENSDARG00000057698	ctsd	134.473	29.5189	224.28	30.0683	231.864	71.4685	302.185	88.56
ENSDARG00000076296	triqk	134.383	13.643	76.8562	13.594	45.5881	4.7009	25.8517	1.57328
ENSDARG00000056196	slc2a2	134.377	67.5053	266.534	69.4877	152.287	114.733	148.514	25.4739
ENSDARG00000021059	alas1	134.167	46.9185	88.7943	10.6271	29.3756	19.598	25.4945	13.3799
ENSDARG00000078691	gigyf1b	134.034	17.784	131.005	11.7088	147.501	35.2174	145.72	24.2373
ENSDARG00000035679	si:rp71-45k5.4	134.013	2.58184	137.456	52.3336	354.995	165.776	279.73	103.498
ENSDARG00000070600	DYRK3	133.962	21.0239	122.576	13.4766	163.095	31.2873	184.391	34.0613
ENSDARG00000098574	srsf11	133.804	40.4485	125.613	10.5776	108.239	33.5591	122.062	53.3647
ENSDARG00000006124	kdm5c	133.779	19.2891	161.591	24.0627	222.805	15.1011	273.924	90.79
ENSDARG00000032102	prdx3	133.672	2.94462	127.707	16.3621	115.844	24.1259	89.693	29.0156
ENSDARG00000040971	zgc:92606	133.601	63.3281	71.3321	15.9905	194.036	81.193	134.93	9.7748
ENSDARG00000023028	cdv3	133.366	29.3478	106.938	3.04751	145.975	12.7782	190.336	48.9737
ENSDARG00000071566	ppp1cab	133.34	23.5976	129.956	31.62	199.333	53.5147	331.133	56.6244
ENSDARG00000069853	txndc9	132.901	18.5046	135.853	35.036	208.252	38.7692	222.426	74.475
ENSDARG00000099730	pkma	132.869	24.7026	292.17	104.725	376.965	279.936	1260.94	148.945
ENSDARG00000055751	fosb	132.821	118.594	244.229	60.7436	36.7167	18.2248	108.344	59.9882
ENSDARG00000074498	chd9	132.672	12.5635	124.258	11.8669	145.965	17.3895	138.155	10.5157
ENSDARG00000014439	dgkza	132.52	17.1436	199.052	18.8483	110.362	13.5821	80.4766	12.6858
ENSDARG00000061591	abcb10	132.467	26.4809	152.135	38.9908	29.0634	5.63779	33.9503	9.75085
ENSDARG00000089626	ptges3b	132.382	18.2601	109.013	34.9551	150.501	20.4259	111.072	35.4313
ENSDARG00000000068	slc9a3r1a	132.296	25.3682	111.501	13.6518	44.6501	24.3552	80.8963	17.1712
ENSDARG00000074490	casc4	132.193	26.3865	224.03	15.0216	105.845	33.6811	230.4	77.8137
ENSDARG00000014731	cacybp	132.18	39.323	119.023	19.3778	103.499	10.1405	78.0592	6.93915
ENSDARG00000014817	ranbp1	132.075	22.9223	101.719	21.0947	125.333	40.7812	159.952	27.7058
ENSDARG00000094646	dyrk2	131.998	52.9145	110.736	17.0785	226.69	55.1642	151.686	25.7784
ENSDARG00000006225	ddx39aa	131.909	26.916	163.457	71.0721	182.555	48.3	249.575	63.4347
ENSDARG00000110963	trib1	131.781	23.9951	143.39	30.4257	53.5488	5.08469	65.7421	18.8566
ENSDARG00000061124	srpr	131.638	10.7573	127.471	25.9504	133.303	7.51241	174.183	42.962
ENSDARG00000042708	tuba8l	131.543	16.8932	111.055	11.5145	33.892	26.3087	54.2149	9.87078
ENSDARG00000098367	srp54	131.374	30.1353	130.004	21.8463	162.946	58.9542	224.72	49.6373
ENSDARG00000002949	ppp6c	131.354	11.726	131.087	8.23631	243	35.4187	269.512	83.0591
ENSDARG00000101212	CU681841.1	130.948	42.1634	187.95	40.2597	83.0153	16.7453	160.426	61.5656
ENSDARG00000030957	yipf4	130.919	12.2424	105.959	5.5861	110.111	13.623	103.012	5.70126
ENSDARG00000099039	pcbp2	130.859	34.4209	115.444	16.9272	111.553	44.8642	133.148	29.5064
ENSDARG00000004023	isl1	130.835	31.4608	153.453	40.4642	1779.74	416.654	2319.04	311.219
ENSDARG00000104719	abcc1	130.781	23.6924	164.558	17.1799	20.2942	2.05859	16.9237	5.9996
ENSDARG00000002644	rgs5a	130.661	26.8551	319.188	111.436	377.853	104.093	1214.71	410.104
ENSDARG00000077850	lgals3a	130.641	24.7787	91.2178	19.6673	55.4199	17.6772	66.9393	34.552
ENSDARG00000055455	gpm6aa	130.627	24.1838	158.189	58.2995	23.7442	13.2735	77.0147	14.8844
ENSDARG00000016687	acadvl	130.548	43.8778	107.393	28.7486	93.5569	20.598	124.594	31.5115
ENSDARG00000008200	ugp2b	130.493	10.3864	107.93	6.38939	130.142	13.798	96.1715	39.3367
ENSDARG00000056152	fam3c	130.312	27.2696	113.315	25.7598	237.727	19.3421	103.05	31.3434
ENSDARG00000021991	erlin1	130.26	2.6458	125.212	7.2631	77.8029	12.9984	87.6327	3.41825
ENSDARG00000036489	zgc:112356	130.248	12.908	128.817	22.214	202.737	35.4156	248.947	57.6577
ENSDARG00000023920	llgl2	130.218	11.9805	117.361	10.3036	47.0136	5.24038	61.4943	10.2435
ENSDARG00000051879	abcc8	130.152	43.9116	187.094	51.6449	438.966	123.844	440.776	59.8273
ENSDARG00000025032	nr3c1	130.085	28.0904	130.699	27.1918	99.5979	14.8773	108.397	25.8488
ENSDARG00000005645	robo3	130.072	25.6752	189.289	8.20687	18.0616	12.3406	24.4187	9.63781
ENSDARG00000033614	rasgef1ba	129.972	12.8546	82.889	12.5847	201.41	21.1203	103.209	8.99237
ENSDARG00000034427	jpt2	129.961	18.1753	119.528	8.08511	122.25	28.5813	142.003	23.6461
ENSDARG00000014572	chpt1	129.946	9.87111	184.117	36.7639	55.8229	6.11705	56.2139	11.2405
ENSDARG00000062968	sbf1	129.83	7.58281	137.433	29.1873	144.119	74.3105	219.103	63.7056
ENSDARG00000044760	gnaia	129.826	18.6558	161.049	14.196	49.5575	1.93377	147.681	12.3482
ENSDARG00000061841	tiparp	129.702	56.5383	83.2434	23.0988	81.0674	8.01196	53.4752	14.8129
ENSDARG00000038754	plk3	129.658	40.6623	124.14	30.3931	228.842	77.3278	495.361	168.386
ENSDARG00000042319	cdca4	129.475	19.8667	135.451	18.2057	143.925	33.6829	131.513	9.80642
ENSDARG00000068732	spry4	129.445	41.8648	164.37	55.2444	159.869	29.4073	180.637	62.7903
ENSDARG00000035870	laptm4b	129.421	69.979	117.632	24.3486	162.708	82.2844	116.52	1.86117
ENSDARG00000007863	tra2a	129.391	23.9861	143.891	3.90123	123.606	47.2279	165.658	1.74263
ENSDARG00000090444	ponzr1	129.285	52.5984	7.3918	5.99425	13.8287	3.63079	2.05656	0.327538
ENSDARG00000004588	sox4a	129.267	43.5774	53.8557	6.14003	343.637	109.232	59.7296	18.7799
ENSDARG00000021806	zfp36l2	129.079	23.0689	118.634	41.0551	10.22	9.5088	7.20894	1.56715
ENSDARG00000044301	atf1	129.059	17.8765	99.7897	10.5724	140.274	23.5951	113.419	5.41799
ENSDARG00000071336	mif	129.049	11.8854	96.0113	8.97137	35.3109	3.09612	28.1069	8.17767
ENSDARG00000031681	atp6v0b	128.843	18.0802	120.281	10.1895	194.069	64.075	203.111	30.3037
ENSDARG00000038576	ube2d1b	128.488	3.83514	137.778	29.5653	369.019	115.387	351.265	142.937
ENSDARG00000059177	tax1bp3	128.442	22.5826	104.602	2.96039	166.56	52.5241	128.078	19.7336
ENSDARG00000016368	zbtb8os	128.35	16.9298	76.1982	8.49406	91.2161	29.2182	65.6199	18.5705
ENSDARG00000075560	kmt2cb	128.337	10.9892	132.44	14.9255	211.597	13.1639	245.973	62.9097
ENSDARG00000056877	vamp2	127.962	50.731	242.794	101.825	162.121	31.1852	388.178	51.1341
ENSDARG00000010137	ldb1a	127.911	8.05317	134.326	22.3181	207.531	23.0853	210.112	19.0071
ENSDARG00000098466	ube2a	127.838	5.58801	147.584	27.6779	329.361	47.0034	390.619	165.223
ENSDARG00000033175	snrpe	127.836	20.8524	128.679	30.0392	280.463	113.945	179.361	39.9168
ENSDARG00000012820	nop56	127.79	36.5169	143.511	11.6597	74.0089	50.9746	133.658	45.6354
ENSDARG00000093448	mpc1	127.576	45.4693	150.13	15.9379	224.493	48.6346	164.53	45.0657
ENSDARG00000070151	nfyc	127.314	21.6981	82.3573	16.2961	69.7502	11.102	106.012	28.4119
ENSDARG00000036784	commd7	127.203	22.3085	121.655	21.0355	175.445	73.6323	124.509	45.1521
ENSDARG00000035054	pdcd10a	127.193	9.23729	100.38	16.3429	98.2686	23.4895	126.967	15.3242
ENSDARG00000005926	ak2	127.172	9.38658	131.508	10.946	71.0795	15.8694	68.5032	5.58788
ENSDARG00000098852	smdt1b	127.157	116.226	71.0286	48.2743	53.1324	53.9928	64.832	26.2335
ENSDARG00000061187	cbx5	127.11	12.942	164.805	16.3877	281.979	50.0112	443.773	35.8845
ENSDARG00000103799	kars	127.065	41.214	138.475	22.0067	194.809	85.2085	220.493	47.4334
ENSDARG00000039162	rhebl1	127.038	37.0991	251.553	16.0941	288.806	41.1935	284.099	114.448
ENSDARG00000060805	map1sa	127.032	6.16548	114.279	26.2166	48.8803	6.11707	68.3138	9.51402
ENSDARG00000056483	ssbp4	126.971	21.3002	135.906	25.9798	265.199	19.8794	247.744	43.0648
ENSDARG00000037921	gng13b	126.728	22.1592	94.0569	9.4359	151.344	15.3427	336.727	31.6954
ENSDARG00000014794	uqcrc2a	126.599	25.6863	106.084	14.1955	80.505	40.8488	98.5584	16.3421
ENSDARG00000037361	kdelr2b	126.568	1.50383	88.5625	20.7028	167.359	26.8635	131.559	15.3639
ENSDARG00000009585	papola	126.446	16.6698	129.973	9.98286	142.626	26.9651	158.657	3.05887
ENSDARG00000106873	LO018188.1	126.349	12.5919	443.918	257.521	24.1062	4.11664	118.429	55.4591
ENSDARG00000007786	tmx2b	126.322	16.2961	98.5408	19.4538	192.953	30.1404	175.78	43.6208
ENSDARG00000056160	hspd1	126.055	59.3692	87.3172	4.90848	85.9123	32.3229	139.071	40.7905
ENSDARG00000010721	sept6	125.925	6.06741	130.977	6.18329	171.574	19.8113	159.731	7.40657
ENSDARG00000040608	gcnt7	125.446	43.6616	117.064	22.2243	98.2012	9.18482	106.61	9.09338
ENSDARG00000054864	aplp2	125.442	14.9902	190.68	63.3753	140.534	10.7347	147.729	29.8344
ENSDARG00000078785	tmem258	125.41	36.1123	94.1439	5.39984	143.369	27.3853	89.2886	5.2935
ENSDARG00000077138	zgc:195173	125.385	34.3496	118.231	8.75794	7.83727	3.79632	9.43838	0.431571
ENSDARG00000052178	eif2s1b	125.36	27.434	122.08	6.53641	82.2505	33.2333	111.975	21.0772
ENSDARG00000061688	arvcfb	125.2	13.7314	127.809	35.8676	105.599	32.3703	267.426	52.7096
ENSDARG00000012140	ccnl1b	125.17	27.3159	115.784	37.3003	83.6556	41.5691	113.706	8.5122
ENSDARG00000075437	shc1	125.154	27.4397	388.753	59.3024	59.9515	14.3061	153.643	19.7615
ENSDARG00000016301	zgc:65894	125.132	25.0961	164.609	14.8371	93.8675	62.5098	183.515	29.0359
ENSDARG00000070651	prkcdb	125.057	38.8202	120.428	29.3569	19.5298	4.97234	27.7074	4.99196
ENSDARG00000045417	fam49bb	124.995	5.03304	89.2049	23.2412	976.841	210.755	636.709	205.563
ENSDARG00000025615	prr15la	124.995	27.6121	90.0134	23.5431	7.79363	1.66342	28.0377	5.19924
ENSDARG00000019038	sgsm3	124.84	21.1722	112.772	21.9732	193.657	37.1245	214.044	41.1107
ENSDARG00000099256	pum1	124.707	32.2247	100.023	6.78809	85.3583	7.57085	96.4713	25.4602
ENSDARG00000011510	rcc2	124.587	29.4759	164.273	22.9113	206.625	21.9246	297.323	16.4276
ENSDARG00000069298	osbpl9	124.515	17.6958	103.571	23.319	48.3834	4.73996	68.2532	11.273
ENSDARG00000051762	DNAJA4	124.448	85.9355	98.5131	29.2583	25.8992	9.06895	33.8962	4.49481
ENSDARG00000014329	npm1a	124.354	23.0234	101.212	23.7744	201.296	48.5287	197.034	42.8849
ENSDARG00000052728	sltm	124.33	29.8761	114.155	15.2278	151.641	10.7574	173.502	30.9043
ENSDARG00000101127	map1lc3b	124.266	19.6565	168.667	9.27097	420.377	79.6252	432.064	144.512
ENSDARG00000103810	cacna2d4a	124.235	38.2163	205.945	70.1105	2.18061	0.414369	1.57312	1.07946
ENSDARG00000059483	tead1b	124.18	48.2053	142.009	31.2919	43.1939	4.3803	65.2151	14.7142
ENSDARG00000010301	b4galt6	124.174	44.1904	104.036	10.3287	246.718	54.2006	160.968	31.0149
ENSDARG00000077860	ankhd1	124.13	24.7834	110.492	34.5581	73.447	11.2326	130.537	63.8885
ENSDARG00000006747	tmem178b	124.066	31.4353	92.2252	33.7899	105.156	32.7326	148.186	23.6239
ENSDARG00000040910	ildr1b	123.914	26.4106	109.378	16.1737	85.6702	6.42332	133.813	21.1014
ENSDARG00000012684	atp2b1a	123.877	23.4147	113.176	11.4003	126.044	10.9477	131.483	24.2159
ENSDARG00000033789	ndufb7	123.812	2.33444	143.037	5.51723	136.051	39.4894	124.638	32.4809
ENSDARG00000008553	zgc:136872	123.798	13.2418	124.155	19.8288	22.8871	3.31389	35.522	1.83542
ENSDARG00000032849	ndrg1a	123.735	18.8018	97.6519	44.6834	200.699	171.283	63.1079	20.5545
ENSDARG00000036040	atg13	123.715	12.5658	138.374	29.6859	169.286	3.6297	216.17	76.5326
ENSDARG00000101849	adipor2	123.58	40.0498	157.924	39.1165	79.8347	18.4274	171.384	53.5194
ENSDARG00000025338	hagh	123.553	21.4622	152.556	39.3083	42.9817	9.44061	54.2331	3.88655
ENSDARG00000053129	carhsp1	123.547	22.5274	140.956	24.9122	88.7009	32.7794	52.7876	4.25033
ENSDARG00000063219	ubap2l	123.422	41.1015	103.103	19.8599	54.1977	12.3835	109.302	37.2757
ENSDARG00000019236	gsr	123.42	49.5005	100.008	17.4194	30.2952	12.9407	13.9359	0.86373
ENSDARG00000013892	sorl1	123.177	3.97146	347.43	37.7249	80.8682	12.7596	171.552	26.2427
ENSDARG00000007347	degs1	123.121	23.3602	96.5953	22.2562	117.492	23.849	177.45	34.1513
ENSDARG00000011245	esrp1	123.015	13.7939	84.5943	0.927668	34.9655	14.0299	30.2506	3.19176
ENSDARG00000016855	sf3b5	123.014	38.402	85.2317	26.9576	213.93	52.1301	156.376	32.989
ENSDARG00000054973	itsn2b	122.981	7.24522	132.948	27.4716	130.419	21.8271	139.431	31.3311
ENSDARG00000040121	psma2	122.912	9.52382	104.016	25.0908	211.124	77.6553	182.713	60.3821
ENSDARG00000036299	nucb2a	122.791	14.0169	134.75	8.64988	169.901	35.2407	219.868	11.9776
ENSDARG00000039142	arpc5a	122.694	30.5741	111.19	7.19565	133.044	21.4455	113.935	12.1344
ENSDARG00000104225	ndel1b	122.644	24.2982	74.2915	2.50334	191.037	34.8858	211.124	26.4961
ENSDARG00000037259	ndufb6	122.597	19.3612	129.09	8.15296	143.018	31.2639	131.287	50.5065
ENSDARG00000056831	gng2	122.56	14.6748	132.037	23.5328	558.962	165.906	359.638	103.84
ENSDARG00000037017	ube4b	122.216	19.1743	137.793	8.59857	186.424	13.357	258.322	87.7302
ENSDARG00000094965	nfil3-5	122.148	96.1184	75.6403	23.3562	14.0991	5.60329	8.58717	2.16835
ENSDARG00000079312	kmt2ca	122.107	27.9967	133.898	21.3209	200.756	3.07651	191.096	61.2641
ENSDARG00000011770	dhrs12	122.083	9.04115	70.6574	23.1708	36.6603	9.98466	40.7995	13.2199
ENSDARG00000055903	luc7l	121.766	38.9914	91.7053	15.0776	96.3423	30.3924	151.645	46.2623
ENSDARG00000099667	snrpg	121.742	38.6905	106.737	35.4359	317.572	113.709	197.249	46.0442
ENSDARG00000035631	sdf2l1	121.737	13.1046	112.772	30.8062	186.356	21.1423	134.593	29.5618
ENSDARG00000026842	acin1b	121.73	15.5152	110.032	17.2303	79.4936	1.67975	117.203	39.4563
ENSDARG00000036080	cd81a	121.593	24.1094	117.38	4.47124	270.678	29.9233	336.376	76.3376
ENSDARG00000015315	psmc5	121.543	12.4628	133.358	49.8167	188.709	60.7951	270.693	77.5723
ENSDARG00000112644	CU459056.1	121.537	10.7785	176.293	21.4404	65.1672	13.7412	42.4609	1.8704
ENSDARG00000073872	tpst1	121.456	30.6127	158.613	29.0966	17.6692	11.179	80.0534	21.4572
ENSDARG00000074059	dlg5a	121.447	23.3335	96.1748	10.2461	57.798	8.25752	51.723	14.9892
ENSDARG00000044923	ube2w	121.392	7.33727	136.226	14.3823	164.74	17.2893	177.337	54.1906
ENSDARG00000024006	rprmb	121.316	35.7906	73.4661	10.052	769.916	194.765	716.785	150.943
ENSDARG00000030537	psmc1a	121.285	42.2686	124.593	48.2855	226.548	39.3453	362.741	115.881
ENSDARG00000091756	insm1a	121.285	17.9152	305.841	28.1233	1066.21	309.465	1513.97	289.222
ENSDARG00000026655	tspo	121.272	68.9373	111.042	49.3074	34.4681	4.25761	40.6155	6.6427
ENSDARG00000070674	psmd6	121.222	10.2508	119.708	27.5196	179.013	42.0021	251.742	21.8317
ENSDARG00000036074	cebpa	121.113	16.2943	154.382	35.7342	12.6053	7.80706	20.4561	2.23388
ENSDARG00000101680	arl1	121.07	21.6822	123.808	8.29988	137.316	10.4454	112.526	18.8682
ENSDARG00000054433	yipf6	121.04	16.6012	89.895	0.587617	125.216	19.3564	113.049	2.97874
ENSDARG00000099999	tcf3b	121.026	36.3867	100.337	12.925	229.784	62.1191	221.797	53.2795
ENSDARG00000019307	dusp5	120.995	48.0197	144.641	134.9	24.4032	4.25561	32.0867	8.46082
ENSDARG00000061951	golgb1	120.969	17.0894	174.412	37.9652	125.038	6.81954	134.173	21.7445
ENSDARG00000009209	slc9a6a	120.96	7.62423	115.938	6.40629	199.991	15.8621	140.445	19.3085
ENSDARG00000103929	ildr1a	120.91	24.8989	146.624	44.4297	30.1256	11.7744	51.4284	23.0977
ENSDARG00000063100	psmd14	120.89	12.914	120.705	45.1365	198.541	13.8926	236.991	85.914
ENSDARG00000040237	mef2d	120.791	14.7086	132.768	19.2414	189.823	22.4705	194.712	37.4838
ENSDARG00000063310	oxr1b	120.686	4.67447	134.232	4.82653	61.553	0.87097	105.215	31.9056
ENSDARG00000042021	mapk12a	120.405	30.9311	136.021	22.1575	31.3155	21.3064	32.4876	11.8293
ENSDARG00000020623	baxa	120.331	39.7638	101.474	19.5703	68.6612	2.42838	75.6184	10.4848
ENSDARG00000016302	upf1	119.955	28.5618	118.818	19.838	70.8433	3.76992	92.8827	24.059
ENSDARG00000014727	acox1	119.95	17.7251	121.983	29.5794	38.8035	9.4388	56.1275	8.10205
ENSDARG00000023536	nnt	119.842	10.1201	103.706	17.3221	149.34	46.2658	191.625	12.7204
ENSDARG00000057093	kdm5ba	119.774	18.4522	128.968	15.4208	156.94	35.2717	167.814	26.2096
ENSDARG00000079632	si:dkey-28b4.7	119.594	5.39303	137.132	38.8791	312.418	151.986	341.387	87.7079
ENSDARG00000015206	hnrnpua	119.519	5.39949	101.808	3.88389	185.722	31.1541	205.154	15.8025
ENSDARG00000056378	ifi30	119.429	9.76316	126.84	9.62041	112.824	10.1905	97.6428	25.147
ENSDARG00000054320	ap2a1	119.42	22.615	114.942	16.7046	110.485	33.594	157.489	40.457
ENSDARG00000075709	ndufb3	119.353	4.32452	112.427	18.073	152.445	17.2647	159.076	20.1737
ENSDARG00000074967	zgc:162698	119.298	22.6132	112.248	2.03348	94.2804	58.4912	87.9403	16.1526
ENSDARG00000002710	ncl	119.15	20.9844	120.626	16.5545	76.7044	16.6695	131.273	66.582
ENSDARG00000074979	larp4ab	119.098	10.2818	118.299	24.6268	133.361	14.7045	105.394	41.8058
ENSDARG00000059057	atpv0e2	119.074	26.5694	145.211	12.2294	421.526	160.372	303.208	102.249
ENSDARG00000017127	pdzk1ip1	118.878	10.672	135	23.8744	43.6647	3.93398	45.9105	6.94737
ENSDARG00000045540	ppp6r2a	118.573	12.3153	158.231	11.0803	133.775	13.2469	117.722	17.7635
ENSDARG00000101569	ppargc1b	118.544	6.99445	105.877	26.2586	32.5685	4.40608	83.2734	19.8807
ENSDARG00000023988	dctn4	118.541	39.4949	122.861	9.76002	230.038	33.2485	272.406	24.9747
ENSDARG00000055792	foxo4	118.518	42.6088	97.7249	32.0348	114.849	39.4838	96.4062	16.6182
ENSDARG00000055713	fmnl1a	118.514	11.3521	131.483	16.9887	135.119	48.8194	128.41	18.6341
ENSDARG00000103511	zfand2a	118.468	88.0244	55.9506	12.9876	45.9424	10.592	47.1478	5.76647
ENSDARG00000039486	bag3	118.439	137.887	63.3086	13.6133	20.4571	3.16842	14.7056	3.07168
ENSDARG00000053047	eif2s2	118.438	14.559	132.321	16.668	137.162	66.022	215.112	14.5281
ENSDARG00000005525	acy3.2	118.407	18.7844	82.0363	4.08736	69.6458	23.2138	60.9428	6.10138
ENSDARG00000061100	nars	118.385	37.7164	102.546	17.232	153.397	71.5331	184.741	21.8862
ENSDARG00000004078	acsl4a	118.308	26.8754	76.4316	11.7002	59.3587	19.5369	65.0257	7.0477
ENSDARG00000038785	abcf2a	118.281	12.8537	93.3779	16.7257	57.8447	40.599	103.507	6.08696
ENSDARG00000099291	lsr	118.221	21.8057	120.363	14.4252	77.2834	12.2997	85.5245	21.6941
ENSDARG00000070037	rgs8	118.042	39.3707	106.771	17.1368	72.8338	14.3613	82.9609	30.4749
ENSDARG00000099519	zgc:66475	118.037	23.3988	102.008	11.9557	56.4464	11.0077	63.8273	2.74301
ENSDARG00000029230	pnp4b	118.035	3.14345	167.507	99.1085	16.8545	1.52205	59.4541	12.6747
ENSDARG00000034700	vegfab	117.931	9.09156	72.2071	19.306	407.73	77.6149	173.014	17.8352
ENSDARG00000056633	fgf13b	117.802	50.1128	25.6127	4.60436	30.9016	1.81008	24.3194	2.26739
ENSDARG00000055900	zswim5	117.768	34.1862	98.4823	18.9173	212.054	71.817	269.406	53.4887
ENSDARG00000098635	irf2bp2b	117.585	60.144	134.028	20.3852	93.2859	36.6706	73.3504	34.6278
ENSDARG00000036375	cyfip2	117.497	5.09109	126.692	19.9115	317.259	48.8582	311.106	29.7755
ENSDARG00000043511	prdx6	117.427	10.2378	142.885	11.9605	20.5689	1.85992	33.9652	12.1135
ENSDARG00000073710	usp7	117.38	24.6911	102.725	16.1616	125.262	2.07487	162.958	6.12717
ENSDARG00000055510	ypel3	117.179	51.2853	90.2013	23.635	62.2635	13.1177	30.5324	3.04354
ENSDARG00000099741	mvb12a	117.096	28.8967	125.959	20.3459	71.7024	16.1149	102.194	24.4385
ENSDARG00000031020	pip4k2ca	117.012	22.6957	113.587	4.07752	129.336	36.3214	159.144	9.49744
ENSDARG00000063088	si:dkey-211g8.6	116.994	57.7082	104.53	28.9317	0.529682	0.427758	0.802654	0.379771
ENSDARG00000112452	crebbpb	116.993	26.4355	96.8653	15.0143	114.67	11.3366	149.408	57.6315
ENSDARG00000071871	glod5	116.99	39.888	106.725	2.2092	91.2289	17.8222	69.8994	20.6395
ENSDARG00000088590	pxna	116.955	12.9066	108.991	19.3819	5.76428	2.37864	11.4226	4.99479
ENSDARG00000074843	phldb2b	116.769	29.7959	59.5426	10.481	49.0941	8.12948	164.881	6.98603
ENSDARG00000011740	u2af2b	116.633	19.9002	115.273	8.92893	104.369	37.8815	136.685	19.5295
ENSDARG00000040380	arhgef1a	116.602	56.9965	63.496	26.4632	29.0635	9.653	28.2476	13.459
ENSDARG00000069282	bbc3	116.503	46.4364	102.382	34.3969	89.4545	44.7155	68.5024	12.8541
ENSDARG00000068760	tnks1bp1	116.196	21.4838	121.335	17.0302	23.8037	1.53038	41.7484	9.58972
ENSDARG00000038524	pik3r1	116.165	26.9755	184.348	7.56994	206.839	8.11514	182.656	3.97197
ENSDARG00000036102	ctdsp2	116.162	35.7429	153.211	25.3012	86.0738	17.2767	107.176	11.664
ENSDARG00000035043	pfdn5	116.04	9.49106	106.977	20.1352	214.168	74.5692	159.298	48.6242
ENSDARG00000058203	smc1al	115.974	20.9296	153.175	10.7029	153.026	22.8112	216.213	44.5453
ENSDARG00000008237	sars	115.954	26.6365	94.0557	7.01335	132.443	44.3615	182.337	34.8871
ENSDARG00000075989	arpc2	115.782	7.40275	128.369	13.8268	188.981	24.4875	203.774	64.683
ENSDARG00000013379	ppp6r3	115.743	24.23	109.874	13.6851	113.309	9.71108	190.287	58.3091
ENSDARG00000041078	chka	115.656	30.7867	72.6964	5.58528	62.2954	29.511	46.1744	10.4143
ENSDARG00000010572	slc25a25a	115.648	42.8779	78.5664	14.0616	20.2017	5.4815	25.175	7.18815
ENSDARG00000077847	olfm2a	115.615	24.1796	139.331	19.5885	184.657	147.035	450.573	60.775
ENSDARG00000012946	syap1	115.602	20.6884	135.458	7.69844	122.387	31.3756	155.065	19.7709
ENSDARG00000068586	CDHR2	115.454	20.0969	183.045	63.0498	7.49112	2.17266	10.1754	2.36186
ENSDARG00000004386	si:dkey-153k10.9	115.438	29.479	229.06	18.7717	803.968	267.679	1198.1	232.138
ENSDARG00000099079	aclya	115.387	31.5925	109.92	4.24618	99.3901	43.3674	112.034	29.2429
ENSDARG00000019541	gpt2l	115.274	55.1415	117.677	26.341	32.9789	32.9751	78.4182	8.23654
ENSDARG00000020926	creb3l3l	115.163	25.4569	88.7263	19.5234	40.4385	8.4436	21.6118	1.89264
ENSDARG00000053878	inpp5l	115.092	24.0362	78.7999	2.63323	50.3431	2.28557	62.0893	13.3774
ENSDARG00000040314	psph	114.922	40.8797	100.937	7.88425	76.4875	36.4289	132.652	23.652
ENSDARG00000077732	alyref	114.884	30.6632	117.18	12.5375	70.0463	26.0128	101.825	54.1445
ENSDARG00000102974	baz2a	114.744	11.4774	118.857	5.12195	141.008	24.2204	151.265	19.8606
ENSDARG00000018602	rab5aa	114.743	10.7525	110.694	10.1789	110.725	13.7628	146.931	23.1018
ENSDARG00000011496	ppm1bb	114.626	11.5121	97.5851	9.37909	143.026	12.0448	184.06	24.8238
ENSDARG00000100075	abcg2a	114.565	49.1473	148.172	71.6963	0.215489	0.161942	2.90677	0.190495
ENSDARG00000041332	tmem33	114.562	34.36	76.4547	3.48467	117.878	12.1805	106.45	13.3004
ENSDARG00000014230	dlst	114.454	32.3802	117.065	19.4927	53.6799	39.1502	106.199	47.8881
ENSDARG00000079636	fam177a1	114.287	30.168	143.982	30.3536	154.291	27.495	194.148	106.306
ENSDARG00000079939	jmjd1cb	114.226	14.8404	107.499	10.2231	172.713	28.4601	262.112	120.576
ENSDARG00000015524	prps1a	114.089	21.8106	105.011	14.7886	138.137	17.5503	154.731	22.842
ENSDARG00000007982	onecut1	114.038	43.4887	138.273	27.5436	4.38736	3.4262	11.2237	7.34068
ENSDARG00000014914	lamp2	113.979	5.34934	122.607	14.8665	99.5385	29.2099	118.037	22.9626
ENSDARG00000045914	si:ch211-51e12.7	113.766	17.929	151.266	13.6448	221.296	35.4604	295.294	29.4571
ENSDARG00000034270	ogdha	113.665	11.1667	113.042	21.7463	112.576	19.7886	193.133	39.2138
ENSDARG00000023190	kpna4	113.644	25.7477	119.923	16.316	107.971	19.1133	168.807	45.8023
ENSDARG00000017569	reep3a	113.47	18.2703	155.063	27.0167	74.4978	15.3302	56.7955	5.55048
ENSDARG00000041921	hsbp1b	113.39	22.2359	130.042	16.5949	282.453	90.8644	207.707	41.0018
ENSDARG00000103057	zfhx3	113.309	18.0434	123.743	16.1973	97.2905	14.079	110.75	51.6431
ENSDARG00000045909	dynlt1	113.207	40.3314	130.676	12.3709	262.151	48.5618	361.678	96.8663
ENSDARG00000033437	rps6ka1	113.094	10.796	132.079	13.8573	52.458	5.87081	83.4322	2.21122
ENSDARG00000007216	abce1	113.037	12.0661	75.5628	11.7335	77.0758	30.8571	93.1014	15.5348
ENSDARG00000005941	clul1	112.665	8.22088	105.115	6.86089	151.708	19.4599	132.239	14.0279
ENSDARG00000013750	eno1b	112.65	25.1689	47.886	3.29357	21.8002	12.9396	15.6694	1.07024
ENSDARG00000079848	gmps	112.552	12.9319	120.923	16.3326	135.893	2.6631	134.481	16.3671
ENSDARG00000017261	gdpd1	112.55	26.0304	83.4654	9.7322	154.568	75.6205	159.3	28.9507
ENSDARG00000002215	rtca	112.521	10.8946	117.928	15.1731	143.842	13.4432	194.92	12.3654
ENSDARG00000003927	cldn12	112.407	6.49733	117.643	11.7669	214.959	54.8779	211.94	15.8034
ENSDARG00000036505	syt4	112.375	48.3529	79.3412	6.82046	31.5076	9.57299	31.6646	8.8775
ENSDARG00000086753	gb:bc139872	112.307	22.468	123.58	20.6845	257.85	99.7515	204.001	57.6466
ENSDARG00000086826	sult6b1	112.166	71.6597	77.7259	57.3245	1.69396	1.12626	0.800045	1.07652
ENSDARG00000095152	si:ch211-255i3.4	112.085	45.6487	92.2909	22.1152	89.153	7.3316	88.811	5.83326
ENSDARG00000044182	stau1	111.955	31.3191	133.207	25.9215	165.969	21.9184	286.437	79.8085
ENSDARG00000051800	fnbp4	111.869	21.0938	127.437	33.867	86.9142	29.5694	135.092	43.1119
ENSDARG00000038473	ube2d3	111.736	21.9155	111.76	18.494	194.033	20.4327	297.551	116.194
ENSDARG00000006192	gatad2ab	111.635	35.8047	79.4443	7.20268	59.359	10.6785	61.6193	18.9705
ENSDARG00000007141	psmc3	111.552	19.1321	138.527	49.1704	244.34	44.2657	326.673	60.6718
ENSDARG00000035596	ISCU (1 of many)	111.45	8.63048	116.191	21.7897	309.516	89.0802	413.359	133.008
ENSDARG00000000069	dap	111.323	24.0789	111.279	10.4399	197.33	18.6273	162.56	27.5176
ENSDARG00000087927	nudt9	111.236	15.3871	108.745	15.377	88.7209	13.4555	63.6464	10.5413
ENSDARG00000016548	eif5b	111.229	12.1828	115.521	8.67821	120.42	29.1635	200.65	47.7659
ENSDARG00000043976	etf1b	111.21	19.6236	93.6179	10.3147	109.311	37.716	184.339	35.9279
ENSDARG00000034568	fitm2	111.181	21.5301	157.004	15.7178	92.191	10.4439	105.739	47.9188
ENSDARG00000052182	rbfox2	111.167	28.0324	117.186	9.14968	341.108	83.5543	284.038	42.3979
ENSDARG00000009771	ppme1	111.122	4.18191	131.206	24.8117	124.979	34.1659	132.294	16.332
ENSDARG00000055592	capn2b	110.915	23.2609	99.6539	28.671	21.5569	2.53449	54.8184	8.66034
ENSDARG00000029476	ldlra	110.912	27.8496	156.413	12.2692	0.354635	0.231636	0.546141	0.77098
ENSDARG00000018124	psmd3	110.845	26.4589	97.2658	27.9409	198.52	78.2355	288.586	85.8013
ENSDARG00000006290	ndufs5	110.832	21.0475	112.272	16.4948	145.067	23.8234	123.9	28.4464
ENSDARG00000020377	eif4g2a	110.783	5.39643	75.5672	7.58977	235.736	9.6829	257.693	26.0347
ENSDARG00000051940	ugt2a4	110.683	9.66312	118.665	37.1362	29.31	2.19491	12.861	2.61556
ENSDARG00000042660	fam32a	110.612	14.8294	113.466	22.7504	229.57	68.0968	201.735	36.8129
ENSDARG00000052690	arrdc3a	110.484	21.2939	222.7	57.3724	120.63	37.6715	130.763	32.5523
ENSDARG00000055518	pygma	110.457	36.2901	134.125	29.1042	175.812	6.26683	582.883	56.2303
ENSDARG00000036510	ccnt2b	110.338	24.4604	90.4464	3.92028	114.781	15.686	117.479	6.50109
ENSDARG00000030139	sdhdb	110.266	26.6181	104.63	21.9048	124.665	17.6997	123.141	28.5169
ENSDARG00000015126	gorasp2	110.249	13.964	84.2849	4.87081	87.1527	37.0024	137.013	53.0166
ENSDARG00000044281	erbin	110.181	9.23707	140.578	25.7361	97.5827	5.58891	75.6798	5.56636
ENSDARG00000054907	cox7a3	110.169	1.08463	74.6479	10.0149	89.3158	10.2816	90.2247	19.4503
ENSDARG00000024954	tmed4	109.951	23.3793	117.521	26.7576	385.463	95.8512	288.776	63.5481
ENSDARG00000088238	kansl1b	109.913	19.1448	106.986	16.8866	70.067	2.84354	99.153	29.518
ENSDARG00000004160	reep3b	109.905	28.5924	101.633	16.0727	348.84	49.3244	279.892	78.8409
ENSDARG00000011488	sirt2	109.898	15.8638	105.842	6.6551	104.385	7.71392	111.392	3.10724
ENSDARG00000070822	cnp	109.874	34.3112	92.9355	19.4359	56.4657	20.3181	99.6583	22.8049
ENSDARG00000002792	arcn1a	109.84	8.68779	87.6857	5.32984	126.165	37.0032	109.457	1.9445
ENSDARG00000012968	rhoub	109.659	18.6728	86.9562	27.9452	18.9637	3.49098	23.9188	3.05212
ENSDARG00000076853	areg	109.597	5.42065	120.049	30.4839	0.445431	0.239065	2.90081	0.326106
ENSDARG00000021147	nipal3	109.422	20.106	115.747	11.1039	117.7	37.2996	155.387	55.2452
ENSDARG00000096118	ost4	109.395	22.657	101.377	5.71186	119.076	27.482	71.2592	7.97018
ENSDARG00000051986	ndufs8a	109.349	36.667	57.0775	16.5861	21.2304	5.26686	38.8659	13.6665
ENSDARG00000104636	si:dkey-112a7.4	109.304	9.41788	152.444	47.7959	101.346	15.2426	88.5336	5.86968
ENSDARG00000068404	tbcb	109.253	6.44142	124.348	25.7042	149.72	31.5259	143.177	55.5419
ENSDARG00000098443	zfand6	109.189	13.3683	81.5762	5.68798	116.957	15.4912	172.41	22.3784
ENSDARG00000028542	si:ch211-114c12.2	109.168	21.2438	140.527	3.85063	93.0411	16.7744	103.71	20.7359
ENSDARG00000054271	cdkn1bb	109.145	19.0615	95.0321	8.91375	69.4133	3.63324	110.038	14.6345
ENSDARG00000062330	si:ch211-233a24.2	109.037	41.3189	99.5498	19.3429	77.8772	19.5992	114.951	45.7477
ENSDARG00000018146	gpx1a	108.988	10.784	76.2357	10.2709	110.223	12.3936	93.104	7.42329
ENSDARG00000074852	myo15b	108.894	19.1154	77.5642	24.6553	17.8127	4.26385	4.26357	3.02667
ENSDARG00000051956	isca1	108.823	24.2025	60.1972	1.35325	121.231	18.1083	102.359	17.6186
ENSDARG00000038694	zgc:101744	108.785	15.5975	72.9569	29.3349	6.23368	1.66016	5.37833	1.57291
ENSDARG00000057652	dbpb	108.779	29.3956	143.581	42.8492	24.6844	1.09378	17.4591	7.92607
ENSDARG00000057234	chtopa	108.677	12.6227	133.382	13.7369	135.128	45.7332	167.59	47.601
ENSDARG00000005576	mphosph8	108.459	24.4685	114.726	8.25555	110.591	8.69552	132.701	22.0711
ENSDARG00000046106	rab10	108.437	47.3822	132.503	16.839	173.336	64.2843	238.882	73.7485
ENSDARG00000071409	arl3	108.385	10.8387	107.33	20.7502	90.7857	19.6448	124.977	11.467
ENSDARG00000071060	naa10	108.257	11.679	109.129	21.8894	124.979	12.533	146.385	39.3619
ENSDARG00000068698	psenen	108.241	29.5168	110.101	5.32847	152.737	34.201	145.307	6.53256
ENSDARG00000026985	lims1	108.172	21.6592	107.675	28.6394	100.262	13.6013	117.866	14.6631
ENSDARG00000052840	ndufs4	108.169	18.8837	107.152	14.3717	128.701	8.22584	95.4276	27.4545
ENSDARG00000071051	cbx6a	108.127	24.0048	104.31	11.6949	182.487	12.8872	200.26	31.8173
ENSDARG00000075121	hbegfa	108.117	3.094	75.3863	20.8966	12.9724	6.18931	2.10435	2.24151
ENSDARG00000027966	ap1s3b	108.108	14.565	120.137	16.2258	34.9799	2.60754	27.6948	10.0108
ENSDARG00000025693	tmem9b	108.087	1.97052	75.4335	8.53149	169.045	24.3668	135.092	32.0012
ENSDARG00000071018	ptena	107.916	35.1574	115.841	17.6858	75.1556	26.7117	136.372	50.4126
ENSDARG00000077811	sox11a	107.84	10.5441	150.743	10.4995	213.269	59.5187	188.243	22.9873
ENSDARG00000069342	zgc:153115	107.831	41.1449	75.9448	22.0647	66.395	4.45416	97.8117	8.75167
ENSDARG00000033928	ndfip2	107.735	18.5406	109.058	23.5125	89.5464	3.75655	113.095	34.6675
ENSDARG00000035598	coro1ca	107.589	17.1364	101.485	18.3424	144.278	38.897	191.572	16.9202
ENSDARG00000056141	coq10b	107.535	16.4852	72.8497	2.73046	38.5289	13.3196	44.0546	9.74194
ENSDARG00000044811	cdk9	107.384	31.0471	97.706	37.4523	82.2084	28.9308	119.175	12.2075
ENSDARG00000005891	cyb5r3	107.315	24.9092	91.7016	17.3869	75.3277	12.4946	67.6381	14.687
ENSDARG00000014190	sst2	107.298	66.8295	440.14	57.2538	24070.1	7054.54	6286.96	521.135
ENSDARG00000029885	rab41	107.264	11.2073	98.9378	6.75008	90.9186	9.65779	100.218	17.0143
ENSDARG00000026865	fam107b	107.258	4.5049	127.616	14.5516	12.9231	1.88445	14.028	2.06824
ENSDARG00000018411	mknk1	107.141	32.9597	93.7336	24.4635	35.0356	4.52532	30.3891	7.58827
ENSDARG00000038905	hectd3	107.034	32.3709	96.0363	11.7958	40.1185	15.7593	50.7923	12.7214
ENSDARG00000013561	pgm1	107.001	9.50606	112.984	1.42073	63.8724	43.8909	72.4734	24.6148
ENSDARG00000040401	slc25a20	106.939	18.6561	121.56	18.0765	68.3415	41.4469	140.65	33.0068
ENSDARG00000103403	sar1b	106.851	26.8127	103.652	7.0422	171.342	24.5875	172.733	11.5715
ENSDARG00000002506	zgc:92818	106.723	4.69546	228.8	24.5745	808.781	170.766	1020.47	183.276
ENSDARG00000096457	si:dkey-118j18.2	106.69	20.3212	95.7427	12.9145	90.6962	12.4886	95.0468	17.735
ENSDARG00000035389	fcho2	106.647	18.2127	98.9151	1.42204	203.78	32.2078	147.297	11.4241
ENSDARG00000004771	ankrd10b	106.478	31.7583	64.6616	6.31959	55.4751	7.15181	90.9119	15.9769
ENSDARG00000061242	tuft1a	106.47	27.6177	100.423	14.2063	4.6506	2.12585	2.65247	0.267622
ENSDARG00000036658	cab39l	106.464	2.24099	110.78	5.70378	126.338	9.06104	129.727	27.3464
ENSDARG00000075593	trim71	106.43	20.5491	113.934	20.8096	304.869	53.2418	295.924	48.3849
ENSDARG00000104342	csnk1g1	106.336	11.5151	106.868	8.23907	144.262	7.36722	147.195	17.8518
ENSDARG00000038442	plcg1	106.256	19.2912	81.5259	5.46446	209.994	27.3586	243.872	22.1944
ENSDARG00000056964	ilk	106.219	17.4021	98.0137	13.0229	94.5541	9.87783	110.023	9.71679
ENSDARG00000078854	tusc3	106.185	11.4809	128.655	23.3052	190.571	20.6007	197.346	52.0147
ENSDARG00000006566	nlk1	106.173	13.5736	94.3749	9.85398	189.028	11.8748	216.229	5.57203
ENSDARG00000015722	kctd5a	105.956	12.38	101.367	15.1414	43.1593	18.9052	43.1481	5.51395
ENSDARG00000016513	setd3	105.929	19.4026	106.497	25.1145	60.1824	7.45323	65.3335	6.56758
ENSDARG00000020482	nono	105.893	31.5266	97.9287	10.5666	157.545	16.9696	188.422	22.2756
ENSDARG00000019360	sec23b	105.859	28.8184	80.0415	4.87774	78.9861	12.416	68.1358	16.5431
ENSDARG00000104450	CR855996.2	105.789	6.36589	103.246	18.3821	40.5151	30.1867	17.1468	3.77089
ENSDARG00000062489	march8	105.739	20.0044	112.537	10.239	176.398	47.3717	103.568	21.9958
ENSDARG00000057890	si:dkey-33c12.4	105.618	13.6034	104.272	13.512	207.943	48.8215	201.611	24.8198
ENSDARG00000078113	atp5mea	105.578	11.6697	88.7988	10.0306	71.8449	22.9419	65.3133	16.2914
ENSDARG00000098627	gspt1l	105.571	22.4946	116.074	15.1237	100.327	42.948	134.899	37.2027
ENSDARG00000097652	si:dkey-234i14.2	105.477	34.8405	33.3831	5.07949	17.1781	4.70548	11.3838	5.96093
ENSDARG00000070723	ndufa9a	105.446	27.0752	119.72	27.9375	102.869	18.8866	112.129	34.1217
ENSDARG00000026595	pafah1b1b	105.356	21.0707	104.545	5.61552	169.115	28.0154	249.57	48.2316
ENSDARG00000045877	ube2nb	105.334	20.3133	94.628	17.4574	119.482	21.4042	123.759	22.6974
ENSDARG00000045708	adm2a	105.316	29.9279	411.26	102.796	611.41	380.853	1683.25	1057.63
ENSDARG00000063292	ssuh2rs1	105.113	37.1364	64.3993	10.7259	35.2552	2.50328	37.7538	8.17593
ENSDARG00000011921	txnl1	104.866	35.5616	112.429	24.4801	153.216	22.3031	193.694	87.4237
ENSDARG00000020798	necap1	104.703	1.3334	105.762	12.4625	174.383	30.2316	204.583	24.1505
ENSDARG00000102808	calr3b	104.56	28.7093	147.885	27.6729	125.289	35.0197	170.432	59.3949
ENSDARG00000056307	znf706	104.514	20.8624	129.889	6.3081	147.291	11.3939	129.482	34.8125
ENSDARG00000043555	tmem30ab	104.426	6.91623	123.065	13.1996	123.511	22.3506	172.913	32.2927
ENSDARG00000062558	rspry1	104.391	34.1101	80.1581	4.58921	68.5129	8.28258	60.9337	9.91575
ENSDARG00000089156	egr3	104.334	45.4545	61.9565	39.304	40.5896	7.51928	112.745	35.7846
ENSDARG00000033184	prkar2aa	104.268	22.495	85.5429	6.61541	104.16	32.5196	96.9804	21.007
ENSDARG00000019753	kcnn3	104.175	19.5519	114.868	34.3857	84.3325	14.4496	201.507	83.6716
ENSDARG00000059836	ddit3	104.157	33.395	213.511	37.3847	27.5015	23.5959	86.4118	31.5789
ENSDARG00000027595	selenot1b	104.155	11.8744	106.304	11.467	233.663	41.6258	209.321	77.8446
ENSDARG00000102061	b3galt2	104.152	20.4674	92.0911	20.4603	72.9511	19.8518	26.1885	5.92104
ENSDARG00000009488	gipc2	104.077	14.3089	113.648	12.2183	54.0054	11.1125	85.4324	15.1015
ENSDARG00000020228	usf2	104.01	26.8795	71.6619	14.4849	79.8745	16.1214	87.4039	17.5025
ENSDARG00000019113	mob3a	103.723	16.9857	97.5462	3.61951	69.8044	23.9148	72.2874	7.06722
ENSDARG00000075666	tsc22d3	103.634	17.8901	160.773	34.2885	66.4916	24.2905	72.0164	25.814
ENSDARG00000099510	cnn3a	103.601	29.535	56.4021	7.25881	159.797	31.5703	121.58	4.93452
ENSDARG00000015662	pla2g12b	103.506	16.5799	77.875	21.988	6.8752	2.16375	3.77504	3.27888
ENSDARG00000042469	ndufa12	103.492	30.8152	113.371	11.784	103.877	21.6217	90.8358	23.1071
ENSDARG00000017500	rock2a	103.468	18.9921	84.2702	10.5579	111.641	17.4148	97.2109	22.4099
ENSDARG00000043732	cops4	103.393	11.0698	101.329	28.6465	203.497	37.7128	194.903	103.849
ENSDARG00000016782	huwe1	103.225	21.3162	124.918	17.7585	142.32	22.2097	218.136	54.5874
ENSDARG00000045298	wipf2a	103.181	27.3115	82.8632	16.786	27.2684	4.84676	23.1569	7.85176
ENSDARG00000097718	stard10	103.06	28.7835	87.0406	12.3163	24.9533	13.7588	34.013	5.64576
ENSDARG00000056490	zgc:110158	103.051	11.1499	131.467	4.56797	219.84	32.9064	219.433	24.9606
ENSDARG00000100494	pbx1a	103.035	13.1837	134.463	20.2896	51.2215	4.61305	120.232	7.60199
ENSDARG00000068148	arrdc1a	102.888	43.2871	117.253	37.3965	27.943	5.7712	34.8697	2.59508
ENSDARG00000078592	nomo	102.791	13.008	84.1056	13.7722	118.687	16.38	129.858	13.4616
ENSDARG00000013317	pygmb	102.789	15.9032	107.915	22.9792	180.776	89.7632	69.0663	11.2573
ENSDARG00000052435	spred2a	102.523	34.1288	86.3257	12.5978	70.3962	12.1103	73.1079	8.72603
ENSDARG00000014232	si:dkey-121j17.5	102.493	6.12465	70.9195	8.55855	14.2876	7.66455	28.0508	7.93615
ENSDARG00000037284	ptges3a	102.484	18.0884	115.648	16.7602	100.754	8.53402	104.967	29.5507
ENSDARG00000039343	ahcyl2	102.461	12.5703	97.5579	24.7878	201.055	69.1908	331.011	121.679
ENSDARG00000103589	gata6	102.441	6.65677	145.848	35.9705	4.27144	2.07236	51.2017	27.9805
ENSDARG00000030700	ctps1a	102.416	4.09318	97.5053	6.47562	90.2755	6.55948	92.5874	3.38154
ENSDARG00000100531	abhd14b	102.291	13.6525	131.578	24.5161	59.7779	14.1033	65.5911	10.4661
ENSDARG00000021582	dynlrb1	102.154	12.577	104.705	22.2729	200.08	66.1008	214.909	27.4533
ENSDARG00000016470	anxa5b	102.121	18.6049	63.4781	10.0543	4.25751	1.16192	10.7267	3.20664
ENSDARG00000045131	id4	102.012	22.3072	121.248	25.2426	482.943	143.378	508.674	117.764
ENSDARG00000096445	si:ch211-214p16.3	101.883	22.8742	59.665	38.8556	1.60864	0.156019	9.50063	1.66687
ENSDARG00000004830	flot2a	101.878	3.81611	123.519	19.9529	265.39	137.669	180.639	27.4978
ENSDARG00000059423	prune2	101.87	27.0399	69.8275	10.7379	169.438	39.0438	136.628	38.6257
ENSDARG00000005220	pdcd6	101.818	35.1969	43.6432	11.2665	45.253	7.8518	27.5606	8.73414
ENSDARG00000043857	ufm1	101.78	27.4965	96.4076	13.2884	236.479	72.3495	174.807	57.8804
ENSDARG00000010381	rnf2	101.577	13.3353	105.591	25.994	191.147	29.6047	263.123	64.0877
ENSDARG00000089307	pmaip1	101.549	38.1551	78.7309	8.28987	17.9424	6.72118	114.225	27.0634
ENSDARG00000023591	nrbf2b	101.526	26.1052	79.9173	15.9106	100.658	11.1198	163.307	9.42934
ENSDARG00000032919	chchd3a	101.525	15.1223	102.258	11.6635	45.1571	27.7572	37.4845	2.02777
ENSDARG00000017781	hsd17b10	101.504	21.4617	129.037	17.9068	39.661	21.1331	58.1843	13.2078
ENSDARG00000103834	rbm14b	101.443	21.2252	102.778	10.5266	75.6595	15.3476	129.43	32.6669
ENSDARG00000076171	znf827	101.387	18.4184	102.92	11.623	105.958	9.72787	135.75	7.95123
ENSDARG00000101891	arid1ab	101.357	16.4959	103.575	24.86	224.741	44.3343	325.68	63.7282
ENSDARG00000055876	msmo1	101.349	10.4594	78.6823	18.8925	17.9881	6.82416	9.21225	1.78381
ENSDARG00000052623	bsdc1	101.345	36.6435	100.382	12.6015	71.9621	34.1559	106.751	22.4985
ENSDARG00000000730	slc6a22.1	101.066	18.7192	137.872	21.0445	27.4049	4.2991	79.5001	19.9492
ENSDARG00000103101	NDUFC1	101.061	14.854	99.4555	6.65802	136.827	33.3654	128.049	17.4963
ENSDARG00000100624	CABZ01066312.1	101.058	31.7747	98.0445	12.2283	37.7331	6.3763	69.4435	19.9444
ENSDARG00000037238	smad5	101.04	12.4415	103.941	12.2345	49.3122	18.1511	86.8523	15.2106
ENSDARG00000005122	atp2a2a	101.021	19.9199	76.7906	4.28667	235.535	40.0071	214.445	26.4717
ENSDARG00000076779	fam13b	101.015	10.5889	103.813	14.3812	38.1768	10.7133	45.4793	6.72532
ENSDARG00000056929	kdm6bb	100.992	52.6926	147.711	40.6355	79.566	10.6639	136.631	60.2904
ENSDARG00000053990	hmgb2b	100.924	33.4907	134.967	34.274	134.696	10.57	243.027	22.3582
ENSDARG00000070959	si:ch211-288g17.3	100.905	14.569	117.612	20.2967	173.242	12.2561	198.268	43.7806
ENSDARG00000045146	tomm22	100.833	21.0512	109.201	35.173	163.837	13.8414	181.956	63.3929
ENSDARG00000045150	csnk1e	100.749	33.2536	80.996	11.295	49.7178	3.57315	44.3443	7.42871
ENSDARG00000092546	pdap1a	100.604	20.2465	88.8483	23.3028	96.9443	20.1152	138.748	24.1069
ENSDARG00000013087	ndrg3a	100.592	16.3137	147.304	25.7718	189.343	55.5821	329.716	86.7911
ENSDARG00000016128	ap3m2	100.591	18.024	92.9824	8.3654	168.948	6.80546	204.158	20.922
ENSDARG00000037980	elob	100.569	17.511	80.362	7.41954	151.182	39.9823	173.72	19.6036
ENSDARG00000101859	mnta	100.568	35.483	85.3708	45.7016	106.223	47.5692	69.901	28.0312
ENSDARG00000101886	pdxdc1	100.244	21.8606	91.2521	19.1899	40.5432	5.5763	21.0981	2.88956
ENSDARG00000102599	si:ch1073-392o20.2	100.241	33.229	87.4079	38.1968	48.4916	17.3181	45.0345	10.4784
ENSDARG00000096003	ATP5MD	100.152	39.691	98.3941	5.04529	81.4126	16.9588	58.3736	9.14809
ENSDARG00000071031	snx1a	100.119	1.53035	107.248	2.98323	57.6046	12.2989	72.5371	13.4195
ENSDARG00000077404	ncoa3	100.077	21.1959	70.5604	8.01067	113.444	11.3651	88.1154	10.5032
ENSDARG00000012953	mob1bb	99.9194	8.01125	99.8288	10.3191	123.625	10.6239	148.123	24.6992
ENSDARG00000019986	grhprb	99.8869	41.0539	26.0931	6.1402	53.5787	30.642	75.1556	22.9558
ENSDARG00000103422	usp10	99.8756	5.62284	87.5745	13.9809	130.327	11.7921	152.244	15.4497
ENSDARG00000079727	selenop2	99.8478	27.0669	68.2376	13.6644	23.1344	3.19445	19.4589	5.25786
ENSDARG00000015111	ddx39ab	99.8301	32.9728	117.108	51.6323	83.3637	48.3801	123.731	7.51264
ENSDARG00000057334	cmasa	99.7932	14.7438	90.0531	5.99449	47.4331	25.6	97.9	20.385
ENSDARG00000030087	nfkbib	99.7621	27.3964	118.542	38.7534	139.572	39.4166	172.883	37.5862
ENSDARG00000013031	mta2	99.6381	15.1987	111.345	12.4042	77.5087	49.9112	181.344	100.38
ENSDARG00000056235	smndc1	99.5595	20.8386	116.193	16.8925	148.053	17.081	197.648	34.5368
ENSDARG00000011376	dnase1l4.2	99.5081	13.4916	98.9779	5.88525	7.08287	0.525916	9.72648	1.30362
ENSDARG00000067975	atp5if1a	99.4866	19.0722	97.9248	14.089	51.2477	1.48544	65.5037	0.224245
ENSDARG00000003281	pik3ip1	99.4337	11.9934	230.654	11.5175	552.133	217.526	1014.54	142.909
ENSDARG00000074201	flna	99.4278	49.1906	16.1857	9.47688	185.085	18.4792	13.3671	8.11663
ENSDARG00000071395	camk2g1	99.4019	11.5848	102.672	16.7082	224.909	32.476	177.97	23.7637
ENSDARG00000052271	slc22a18	99.3628	1.80214	110.83	9.62285	102.682	45.2224	123.961	20.4569
ENSDARG00000061490	u2surp	99.2639	16.1499	164.03	37.9973	71.6688	24.6138	126.713	45.3064
ENSDARG00000055523	slc22a6l	99.2542	13.5718	135.822	57.1776	0.45207	0.337145	0.402933	0.13117
ENSDARG00000113899	zgc:77650	99.2485	20.0306	87.7812	8.03131	177.243	16.908	152.447	53.3279
ENSDARG00000009525	tial1	99.2344	5.53372	97.4	8.58183	83.0178	17.7553	94.4254	12.9512
ENSDARG00000101626	arf6a	99.2191	18.1532	90.3597	17.7934	45.1326	16.9682	63.4327	6.78055
ENSDARG00000009753	sf3b6	99.2108	21.2734	123.88	10.732	152.838	40.9242	131.03	36.565
ENSDARG00000102978	eif4a3	99.2031	22.433	95.5212	14.6051	80.4613	36.8201	123.582	5.53897
ENSDARG00000012553	rap1aa	99.1693	15.6191	112.659	23.1266	119.717	21.4742	130.318	23.2738
ENSDARG00000034326	ing3	99.1038	27.7182	81.3893	12.4107	81.3667	5.88009	124.16	27.0729
ENSDARG00000016447	ythdf1	98.9839	6.80846	126.973	21.8761	124.162	13.6003	165.984	43.7048
ENSDARG00000005840	got2b	98.9646	19.5323	79.5142	5.96408	90.3975	23.2836	94.9268	4.31178
ENSDARG00000054010	scaf1	98.9623	24.5618	102.956	17.1845	145.451	25.6021	195.841	81.9799
ENSDARG00000059945	sv2a	98.8066	5.97393	71.659	17.4824	230.916	22.5133	242.267	55.8842
ENSDARG00000019274	rasd1	98.7649	14.5808	130.422	7.74465	467.615	156.336	488.995	100.934
ENSDARG00000052649	ube2ia	98.72	9.3479	94.3989	6.17977	159.272	10.6859	175.931	1.79546
ENSDARG00000057691	srsf1a	98.6985	16.638	66.6026	8.34794	84.9039	15.1453	84.342	17.6416
ENSDARG00000109510	lsm12b	98.6982	24.7767	97.9701	18.9546	152.93	12.4328	155.943	16.8827
ENSDARG00000036482	hexim1	98.6927	30.5473	113.234	24.2785	83.338	48.8715	133.681	9.37562
ENSDARG00000058638	si:ch211-71m22.1	98.6301	18.7318	42.7692	2.62942	1.137	0.436909	14.2457	5.0369
ENSDARG00000070442	si:ch211-113g11.6	98.4953	25.4753	169.227	44.9643	471.912	117.727	346.726	19.314
ENSDARG00000105118	zgc:171566	98.4538	8.39942	78.5697	5.86772	91.9886	17.5756	76.0902	6.85168
ENSDARG00000045705	meig1	98.2891	14.0966	114.091	8.22938	52.5379	21.6673	46.9682	12.1391
ENSDARG00000038296	tmem86b	98.228	20.4671	69.4093	11.5048	0.301987	0.0656109	2.20395	1.3395
ENSDARG00000086699	smim15	98.2263	14.4085	84.9491	14.4106	177.606	42.6184	166.185	26.1044
ENSDARG00000055389	si:dkey-67c22.2	98.204	14.5492	89.4305	3.32851	162.797	26.3202	159.907	24.2737
ENSDARG00000063126	gusb	98.1512	28.2027	101.319	7.09014	126.717	23.9681	192.07	42.5606
ENSDARG00000002787	tle3a	98.1489	24.6586	52.03	3.53018	117.076	41.9908	10.5383	1.59146
ENSDARG00000020345	clasp2	98.0843	29.2393	92.6441	1.40999	144.897	42.2812	166.162	43.5426
ENSDARG00000036685	ccnt2a	98.0337	19.3051	90.1396	6.54612	52.5374	18.1891	87.6712	27.6919
ENSDARG00000042094	eef2a.1	97.7022	46.0085	67.1442	7.33777	42.6875	10.4904	35.6508	4.53595
ENSDARG00000005191	ahcy	97.6808	16.8479	144.502	86.2089	30.8264	17.565	27.4069	10.7169
ENSDARG00000101908	rab3ip	97.6466	21.1929	74.4209	11.9137	45.6753	18.8371	74.1338	25.8042
ENSDARG00000104085	abcd3a	97.6418	15.9005	92.5537	15.3461	67.7365	13.3796	81.7028	7.0889
ENSDARG00000035909	mfsd2ab	97.5325	13.9437	65.6836	27.7859	27.9474	3.34936	21.2314	2.59891
ENSDARG00000103145	cdk2ap2	97.5317	11.0064	79.634	21.4278	149.879	22.0065	147.796	36.3382
ENSDARG00000041081	kmt5b	97.4574	21.6218	91.0204	14.3381	109.302	3.32308	109.432	15.3185
ENSDARG00000008678	snx3	97.4456	31.4176	122.087	11.0987	196.322	12.0015	146.697	47.123
ENSDARG00000021309	rhoca	97.4223	17.7352	86.0242	3.88915	54.2235	6.18191	81.3089	11.4333
ENSDARG00000044753	idh3b	97.3749	4.39981	101.001	16.8747	98.9726	44.6572	133.671	13.2971
ENSDARG00000027078	cnppd1	97.2819	8.69985	80.5719	5.02445	49.8026	14.8293	88.6433	7.70743
ENSDARG00000104222	inppl1a	97.2658	19.1096	98.1756	5.15533	19.574	2.98433	19.1072	6.00344
ENSDARG00000019383	cdc42bpb	97.0673	11.0085	91.6592	14.3768	74.3097	10.5203	104.272	31.0973
ENSDARG00000012848	arih2	97.0516	31.3758	104.084	6.83909	67.7755	37.7077	96.9293	18.9664
ENSDARG00000019941	sgta	97.022	10.8655	100.436	28.511	168.993	25.0203	160.269	75.5256
ENSDARG00000024398	get4	96.99	27.2369	94.6794	9.9867	91.4138	25.0751	142.577	6.83698
ENSDARG00000043665	glrx5	96.9767	18.5087	100.231	23.2121	126.7	25.2618	138.556	29.329
ENSDARG00000099546	kynu	96.9408	7.05338	28.5509	7.48142	2.94403	0.222242	1.83605	0.645896
ENSDARG00000003308	emc2	96.9203	5.87493	134.073	37.3871	202.573	26.6259	295.148	111.319
ENSDARG00000031214	arcn1b	96.91	9.79413	104.535	15.5324	153.991	41.1553	135.797	25.3253
ENSDARG00000035859	angptl4	96.8381	40.337	500.778	77.4344	985.032	181.907	1145.57	174.54
ENSDARG00000100585	coa3a	96.8187	13.926	81.6153	6.44434	117.153	49.3877	108.961	19.0056
ENSDARG00000005108	oclna	96.7759	10.3156	79.1979	12.3455	11.9041	2.30915	18.4612	2.45316
ENSDARG00000003931	cndp2	96.6169	11.3973	46.737	7.55456	37.5972	16.689	49.8689	5.59145
ENSDARG00000005861	ralgapa2	96.6144	10.6579	112.327	21.0961	61.1021	4.54895	83.1712	21.6616
ENSDARG00000069763	etv5a	96.4977	5.51403	82.6623	4.29383	91.725	4.79683	113.489	23.165
ENSDARG00000018853	si:dkey-199f5.8	96.4957	4.13241	89.6792	4.38154	130.236	21.7381	126.975	7.38529
ENSDARG00000021984	ndufa2	96.4251	15.4603	95.6088	12.9963	112.965	32.5774	102.275	12.8661
ENSDARG00000100129	brd3b	96.3941	16.7901	128.319	6.76532	153.81	35.8281	191.053	52.0921
ENSDARG00000088318	ubap2a	96.3736	21.7934	129.637	26.3002	132.687	16.8636	262.709	113.299
ENSDARG00000077506	tjp1a	96.3696	9.45445	123.919	42.1281	40.4843	3.20416	70.2657	19.155
ENSDARG00000011545	arrb2b	96.3476	13.9379	102.357	7.5859	70.7527	25.0885	96.1381	4.4647
ENSDARG00000038432	actr10	96.3397	8.01921	76.3173	4.75084	82.2405	14.1544	105.643	21.091
ENSDARG00000053466	timmdc1	96.3316	17.6471	93.1202	17.8246	77.0094	1.70811	101.537	37.2432
ENSDARG00000055524	rnf7	96.3251	22.2908	89.9745	11.4507	237.307	55.798	241.718	32.4385
ENSDARG00000020847	atp6v0a1a	96.2424	7.81229	91.8741	7.87329	86.6008	15.4915	101.465	21.2098
ENSDARG00000104687	slc16a9b	96.2127	23.9905	311.81	50.9373	385.565	184.743	357.035	37.9742
ENSDARG00000013252	si:dkey-202l16.5	96.0845	13.9812	111.223	9.65631	22.625	6.53571	25.9939	7.66964
ENSDARG00000040059	gbp	96.0413	18.7685	148.809	25.7816	76.6449	19.8175	73.7562	23.9287
ENSDARG00000019496	esd	95.9187	17.6777	72.4397	19.6654	84.7089	7.62945	81.43	19.8691
ENSDARG00000038787	tmub1	95.9096	1.72409	78.0035	7.93573	78.9813	29.2997	92.727	20.8435
ENSDARG00000012432	fam76b	95.8458	16.4708	69.6377	17.5964	112.55	18.7033	122.109	14.3132
ENSDARG00000116649	ube2e1	95.7875	12.4663	108.557	13.2696	205.032	19.4667	219.064	33.2308
ENSDARG00000002552	mapkapk2a	95.561	4.08991	99.2527	1.26565	313.333	61.5589	380.21	70.9671
ENSDARG00000012949	scml2	95.5273	13.7731	52.4472	12.7491	177.629	59.9451	110.953	7.19176
ENSDARG00000031496	ap1ar	95.468	15.5897	101.675	5.99253	76.4921	20.7702	135.542	26.2702
ENSDARG00000053583	cers6	95.4215	14.9002	178.591	36.6432	119.02	22.786	162.631	54.5293
ENSDARG00000035678	zgc:91910	95.4147	9.49786	106.699	3.99335	192.585	13.765	172.543	31.0997
ENSDARG00000042853	ivd	95.2918	3.77704	100.636	8.07299	86.8102	21.2163	93.0805	12.7914
ENSDARG00000001578	echs1	95.0089	16.7831	110.879	22.3284	83.8872	9.07382	117.226	41.27
ENSDARG00000101936	tmem106ba	94.9216	11.3397	86.3276	9.42814	64.9983	9.63603	68.0674	9.53032
ENSDARG00000057940	dido1	94.8966	10.7941	116.589	31.2622	69.3876	2.89375	118.486	47.935
ENSDARG00000054539	lrp10	94.8816	29.3402	77.7905	7.06587	50.9771	5.00447	74.3944	22.0738
ENSDARG00000069774	flot2b	94.8675	12.3263	113.623	27.4504	78.7027	11.9469	69.2118	17.9074
ENSDARG00000057053	zgc:91976	94.848	15.3636	84.9471	12.1619	42.8639	12.9032	36.9153	3.12002
ENSDARG00000053358	basp1	94.8477	27.4856	95.4768	27.0411	47.8489	27.8795	64.7926	16.3889
ENSDARG00000059743	tmem98	94.8387	24.8911	76.9392	22.9605	3.26257	1.39066	4.44968	2.17904
ENSDARG00000010946	cbsb	94.7534	30.7619	93.2236	32.1881	132.185	45.5352	17.6154	4.63114
ENSDARG00000014498	ythdf2	94.7034	32.1309	83.8718	11.0508	100.838	8.26428	126.238	24.6983
ENSDARG00000054746	uggt1	94.6835	8.43667	72.6699	2.09868	73.4175	17.8762	66.1252	1.80372
ENSDARG00000005612	aph1b	94.5715	28.821	87.9579	16.8568	95.879	50.8632	108.428	28.3705
ENSDARG00000023472	ctnnb2	94.529	31.6601	104.869	9.46316	173.971	38.393	158.673	45.1612
ENSDARG00000074161	tnrc6b	94.5235	21.4131	112.913	24.0939	136.067	24.0554	157.741	43.3288
ENSDARG00000074899	taok2a	94.4881	14.1964	81.4418	6.62911	119.784	10.7493	189.256	8.3139
ENSDARG00000037503	thoc2	94.4675	9.98801	124.095	21.093	101.865	7.23392	127.4	16.7307
ENSDARG00000104213	si:dkey-283b1.6	94.4369	37.7516	119.14	41.1434	3.04498	1.29623	7.53925	4.07171
ENSDARG00000074166	birc6	94.4017	25.3679	80.4391	16.8469	101.071	5.15953	147.048	37.5006
ENSDARG00000098228	thrap3b	94.382	10.0742	103.138	20.9339	70.578	20.1437	97.1577	34.1856
ENSDARG00000031200	ppp2r5cb	94.3684	9.35505	73.5417	10.0062	81.1291	11.6611	75.1369	11.3153
ENSDARG00000076318	atp6v1ab	94.2273	14.2289	121.545	4.42072	94.4374	45.4477	112.295	13.5294
ENSDARG00000042623	acbd3	94.1856	27.0335	80.3304	3.60175	129.027	16.1122	106.265	10.446
ENSDARG00000030006	zgc:158225	94.151	12.3988	89.7689	6.8013	13.6772	1.29577	22.969	7.82179
ENSDARG00000042962	dgcr2	94.1073	13.7238	109.961	3.23868	209.182	53.7923	181.086	21.0481
ENSDARG00000039005	trappc1	94.0838	20.2259	108.058	22.9072	200.265	60.0886	190.896	47.3641
ENSDARG00000073957	tox3	94.0283	9.0451	135.823	8.75147	155.202	10.5416	198.975	21.6643
ENSDARG00000017244	chd6	94.0061	2.95703	121.544	13.2349	177.76	23.4739	265.516	56.6619
ENSDARG00000017397	smarcc1a	93.8904	32.2105	105.936	17.2717	127.393	34.7083	252.619	84.3954
ENSDARG00000089382	zgc:158463	93.8617	25.0509	188.948	126.118	14.5635	0.677812	86.0348	80.9448
ENSDARG00000098813	stx12	93.7553	15.1202	94.2952	13.5687	84.9966	14.4603	113.144	14.3206
ENSDARG00000058597	nt5c3a	93.7062	7.09955	65.9152	16.9971	82.0304	3.9498	125.088	26.3342
ENSDARG00000007219	actn1	93.5868	13.6211	194.83	55.5998	69.3189	6.8583	29.5773	9.03374
ENSDARG00000055381	bambia	93.5372	13.2891	107.768	19.6968	90.3933	75.4459	66.2562	1.65332
ENSDARG00000079980	si:ch211-202h22.9	93.5286	40.6461	111.371	36.6844	0.719522	0.852626	0.437686	0.233841
ENSDARG00000045620	nansa	93.5161	2.71214	90.5646	14.3105	80.6156	16.1004	97.0065	35.0849
ENSDARG00000061634	aifm4	93.4759	17.7548	86.2466	12.5382	72.0282	13.604	96.2505	18.0061
ENSDARG00000087402	TPM1 (1 of many)	93.4033	9.00706	92.0638	8.87482	32.3939	11.3474	29.0807	3.023
ENSDARG00000016188	si:ch73-63e15.2	93.3108	23.2835	96.4448	33.7026	131.009	117.259	43.7625	12.2121
ENSDARG00000051798	brd1b	93.2276	31.6627	72.6508	4.76275	97.0731	12.6231	89.6311	11.9367
ENSDARG00000019581	uso1	93.1202	16.0354	89.6403	1.73857	114.31	9.14982	89.8055	12.0631
ENSDARG00000008548	arhgap12a	93.0912	11.4033	77.7256	16.6358	48.6084	7.5295	37.8533	3.39388
ENSDARG00000058366	si:dkey-222f8.3	93.0772	1.52094	78.3971	20.7336	50.47	8.24923	63.9327	8.94409
ENSDARG00000069118	ppp2r5eb	93.0478	23.6878	99.3314	16.2669	81.756	18.5398	123.51	16.2146
ENSDARG00000071478	lnx2b	93.038	13.8293	96.2676	12.1504	107.234	25.7859	45.2019	11.4162
ENSDARG00000104169	si:ch211-212k18.4	92.989	36.8733	107.137	25.2655	90.2558	9.17679	142.296	51.9278
ENSDARG00000008637	mttp	92.9884	15.2245	10.7198	11.5567	0.699358	0.487016	0.538975	0.567142
ENSDARG00000013863	fam133b	92.9543	4.29632	96.8306	15.4016	76.1051	9.918	98.719	18.4687
ENSDARG00000061345	wwp2	92.9526	12.838	85.8117	9.26109	98.5068	17.355	91.9208	6.39627
ENSDARG00000054122	zgc:91908	92.8934	10.4486	74.2173	15.8002	46.8433	14.2076	47.2489	10.1227
ENSDARG00000034195	top2b	92.7543	15.2989	110.459	16.0427	165.228	6.10245	190.917	42.8097
ENSDARG00000056410	fdx1	92.7058	9.96503	68.2952	12.834	50.5546	9.82154	46.4034	12.2903
ENSDARG00000104451	slc39a7	92.6648	34.5958	95.9963	26.4143	170.162	40.9422	155.154	50.5405
ENSDARG00000009549	ubr4	92.4839	26.8824	147.769	33.1746	122.671	96.3928	251.725	154.3
ENSDARG00000012627	cdc34b	92.423	20.1156	106.325	14.1947	141.052	39.5823	180.363	38.009
ENSDARG00000077361	bptf	92.3593	11.1565	113.707	18.2842	87.1575	11.8975	182.613	64.558
ENSDARG00000086216	prr13	92.2826	5.90909	82.2872	4.68655	22.9422	3.00195	26.0126	6.54691
ENSDARG00000019335	hes6	92.2625	15.9654	91.8106	23.0037	182.79	20.1802	134.327	6.97325
ENSDARG00000112087	ube2l3a	92.1795	11.9834	98.6876	11.3203	111.956	11.229	135.378	8.9355
ENSDARG00000059768	gpatch8	92.1774	6.07625	111.973	12.3735	97.216	16.5095	150.435	33.3177
ENSDARG00000046132	dynlt3	92.0892	26.0945	99.3907	12.9431	281.945	68.9138	192.594	76.2587
ENSDARG00000099455	ogt.1	92.0879	25.464	99.8059	22.3074	93.5352	29.7239	121.444	22.981
ENSDARG00000045549	bik	92.0691	22.2533	115.953	29.3382	0.983275	0.540931	0.7535	0.123715
ENSDARG00000029075	pfkfb4b	92.0102	15.2701	233.638	64.2397	252.739	78.6333	163.517	13.742
ENSDARG00000006609	map2k2a	91.8859	20.3032	91.3853	11.7676	70.9023	7.0178	73.0363	9.50038
ENSDARG00000087456	NDUFB1	91.8488	21.994	90.764	6.47753	112.43	20.046	90.3808	8.28766
ENSDARG00000069521	vps29	91.7604	20.3147	96.17	16.4165	162.17	25.4867	147.857	24.3546
ENSDARG00000076280	ppp1r1b	91.7516	41.2715	99.2164	46.7866	5.40698	2.92092	5.14598	2.70119
ENSDARG00000062190	PDE3B	91.6993	43.2578	91.9001	37.3183	209.172	131.621	165.564	45.7603
ENSDARG00000059404	rab43	91.6981	26.6244	77.7222	11.1874	29.8373	2.05069	42.9732	11.2791
ENSDARG00000056623	ptenb	91.6595	25.9909	105.051	5.70811	119.64	9.60214	141.677	40.0254
ENSDARG00000036754	hmgn3	91.5442	21.1665	91.0985	20.8678	203.352	15.0632	211.829	48.5376
ENSDARG00000025033	stx5a	91.42	25.5476	52.9024	7.48617	56.7798	20.3844	41.5939	6.16721
ENSDARG00000005359	sucla2	91.4094	29.575	98.0561	11.7307	103.97	48.1618	129.018	20.6009
ENSDARG00000025797	abhd2a	91.2591	5.31203	68.8023	14.6515	26.5165	12.202	31.3287	4.08499
ENSDARG00000044619	birc2	91.1738	30.7179	111.328	20.4682	36.4046	23.2403	84.8394	29.9573
ENSDARG00000052150	pbx4	91.1161	26.6114	68.6228	8.38074	117.17	34.8163	117.858	19.5483
ENSDARG00000098588	gchfr	91.1055	8.08614	67.6104	20.1443	170.405	36.4639	12.6769	0.629563
ENSDARG00000043250	ppm1ab	91.0787	8.15761	77.5358	18.739	73.2967	12.586	62.2823	16.6789
ENSDARG00000018002	eci1	91.0726	11.8723	104.635	22.3894	206.714	77.706	252.519	103.17
ENSDARG00000056085	mob4	91.0553	10.9	93.9809	24.4774	133.333	15.6646	150.373	9.50514
ENSDARG00000027418	trappc4	91.0404	21.1222	80.342	7.95952	274.98	95.8574	191.343	89.1093
ENSDARG00000020334	ptpn11a	91.0394	16.0392	98.9411	4.49994	102.714	15.1901	116.038	26.8583
ENSDARG00000057255	emc1	91.0305	11.1941	79.5381	12.5714	134.012	13.3504	151.123	12.7722
ENSDARG00000103220	slc10a3	90.8748	45.2932	101.116	38.1416	45.9352	7.96731	57.3258	32.6425
ENSDARG00000013044	ndufv2	90.868	14.1602	104.841	11.2581	73.572	27.7601	90.6819	16.8919
ENSDARG00000062381	si:ch211-238n5.4	90.8464	23.1037	71.6334	11.5817	87.9427	6.85055	72.6779	6.62324
ENSDARG00000045929	oaz2a	90.8298	28.2344	155.386	49.2849	45.2252	15.4784	42.46	6.38726
ENSDARG00000060853	nckap1	90.7998	20.1405	71.7063	4.68626	93.1946	25.9752	118.45	3.24666
ENSDARG00000116835	park7	90.7909	13.6006	96.3993	10.0816	40.2029	6.61134	43.6223	12.3347
ENSDARG00000015990	hcfc1a	90.5726	17.6833	65.6243	4.63452	98.6216	13.7063	105.779	14.3479
ENSDARG00000016918	ace2	90.5551	43.806	55.0092	58.0966	0.153234	0.0138394	0.13138	0.0637071
ENSDARG00000005468	irf2bp1	90.5421	15.2742	69.4586	11.3925	48.2551	5.69609	51.9128	12.9544
ENSDARG00000075017	myzap	90.5416	20.9175	85.1656	9.74004	38.3202	9.095	72.3973	10.2026
ENSDARG00000003495	madd	90.5257	35.4619	83.148	13.3829	136.951	35.346	139.289	12.0183
ENSDARG00000060767	smg7	90.376	19.3931	87.922	18.8395	68.9332	1.77504	84.2137	23.4277
ENSDARG00000014053	olfm1b	90.3535	25.841	9.13502	2.94859	190.139	134.35	11.0416	1.57862
ENSDARG00000014517	usp5	90.2932	23.2511	81.6031	3.27648	114.474	29.7416	167.022	39.6636
ENSDARG00000078694	phlpp1	90.2929	31.5971	75.6219	8.90986	79.3871	13.0084	87.1541	21.6523
ENSDARG00000016163	usp33	90.1472	15.4977	68.5467	4.06797	65.0154	3.24699	54.5015	7.06757
ENSDARG00000089769	hapln1a	90.1104	15.3482	7.71626	4.55587	2293.58	386.997	1227.63	215.78
ENSDARG00000015575	cyp3c1	90.0889	17.3222	114.894	27.1614	56.4428	9.02868	35.2781	7.19431
ENSDARG00000053864	elmsan1b	90.0717	16.9315	81.8117	31.2749	48.9269	12.5223	33.1855	8.74724
ENSDARG00000015793	creb3l1	89.9367	14.7207	71.0258	11.7219	159.557	25.0398	113.532	18.1976
ENSDARG00000054911	tmsb	89.8956	22.5629	121.373	47.0507	128.54	46.8334	84.5888	21.0477
ENSDARG00000003757	cnpy1	89.852	27.3109	97.0721	12.9906	199.794	58.3027	263.808	104.083
ENSDARG00000033251	osbpl3a	89.811	1.07442	95.2362	12.5068	25.2131	20.6794	5.55895	1.76183
ENSDARG00000025326	myl12.2	89.81	7.81439	108.904	27.3623	262.178	71.4577	227.125	64.0245
ENSDARG00000015174	atp6v0a1b	89.8056	19.1687	121.945	22.1672	131.735	88.2653	250.803	108.725
ENSDARG00000021220	hmgcl	89.7973	5.08231	111.174	18.8191	119.581	28.1755	128.46	23.1823
ENSDARG00000077948	usp54a	89.746	24.4071	79.0294	11.3723	58.2977	14.3772	32.0256	7.4277
ENSDARG00000071353	si:ch211-235e9.8	89.7049	15.027	59.4376	18.2086	44.1489	9.69654	35.511	8.3279
ENSDARG00000004174	cnot1	89.6861	20.1932	86.9903	12.8482	57.1737	5.51832	110.918	35.8402
ENSDARG00000042946	hook1	89.6415	4.16046	80.8897	9.02152	58.1289	19.9915	58.0171	3.20012
ENSDARG00000069603	taok1a	89.6288	8.35051	79.0277	9.14788	135.953	15.7099	103.143	3.65309
ENSDARG00000015392	dhx15	89.6108	12.0701	98.3892	12.2928	85.4802	36.6349	108.14	10.7314
ENSDARG00000100427	BX547934.2	89.6064	24.5405	90.1774	16.9104	117.064	28.4636	147.9	17.9579
ENSDARG00000008164	btr33	89.5684	3.04586	56.1337	2.28151	7.61001	5.18488	3.30746	1.1945
ENSDARG00000038881	acaa2	89.5531	14.1246	96.561	25.3324	60.0661	24.9684	151.684	29.9257
ENSDARG00000070390	flad1	89.4855	28.8331	100.958	4.53104	38.3987	22.4032	68.1364	9.13523
ENSDARG00000042725	cebpb	89.3575	35.3568	175.046	82.2449	32.7917	19.249	76.7585	50.1402
ENSDARG00000031388	dctn2	89.3365	26.8763	70.0864	5.96749	77.0833	12.9149	103.46	30.5795
ENSDARG00000034600	tmem165	89.3218	10.9527	70.9579	4.95781	104.263	43.9254	109.372	17.4248
ENSDARG00000078748	si:ch211-137a8.4	89.2161	27.1303	37.7065	7.42494	72.02	28.904	51.0973	24.5944
ENSDARG00000098280	rbm5	89.1223	32.3482	100.871	19.0554	76.0497	25.1483	128.972	32.0201
ENSDARG00000031382	reep2	88.9902	25.4029	98.6812	22.9034	119.365	25.083	128.035	61.1673
ENSDARG00000038731	slc25a36a	88.9338	11.2575	141.055	32.2713	414.119	13.5438	328.574	61.4203
ENSDARG00000104829	zgc:112146	88.9204	13.9474	163.686	57.7961	0.154922	0.268333	0.0768476	0.0660605
ENSDARG00000068868	nap1l4b	88.8834	10.8728	76.9219	7.70249	61.1656	8.08226	74.3397	7.55714
ENSDARG00000061543	ccdc85b	88.7735	18.7853	71.5449	14.7936	116.753	11.0885	106.251	12.5821
ENSDARG00000033161	sst1.2	88.7666	59.0829	37.357	34.1298	33281.9	6245.85	4374.85	1186.16
ENSDARG00000079504	mfn2	88.7599	12.5097	78.8194	23.3982	54.4156	11.8941	53.6759	7.52561
ENSDARG00000056638	pir	88.5981	10.5373	85.593	3.99921	93.1231	13.4944	129.566	37.7478
ENSDARG00000060115	lrrn1	88.5572	9.55381	175.893	6.71031	264.399	26.8799	202.176	19.5589
ENSDARG00000060434	map1b	88.5477	8.53811	44.7871	6.57193	172.571	13.2954	98.3648	36.7115
ENSDARG00000061108	ep300b	88.5353	9.90616	81.3874	12.8642	86.4429	7.36053	127.591	49.6341
ENSDARG00000025858	zgc:56525	88.5255	25.8075	112.453	10.6389	59.0665	17.0906	83.2993	14.3217
ENSDARG00000071506	mgat5	88.5179	19.609	68.0023	11.2193	62.0616	8.42929	42.4165	6.61118
ENSDARG00000037159	oprd1b	88.5068	18.3827	70.5421	10.2418	21.7926	14.0237	47.9094	10.9716
ENSDARG00000038012	fam83fa	88.4655	12.3166	118.99	15.1176	21.6159	7.88086	20.2019	5.49457
ENSDARG00000030177	uchl3	88.4472	14.0515	74.9914	17.9774	83.272	10.3696	86.6425	16.8094
ENSDARG00000038737	phf20b	88.4162	20.018	79.506	5.27617	43.3093	3.82572	74.4107	21.3473
ENSDARG00000087640	nsfl1c	88.4045	20.6411	86.3457	36.1456	125.554	16.1351	224.319	48.873
ENSDARG00000035256	eef2l2	88.3995	31.3393	106.017	39.7384	38.7285	17.9058	43.5766	21.1928
ENSDARG00000034616	mlf2	88.3965	14.8948	90.5723	11.7763	165.617	44.0819	306.41	100.608
ENSDARG00000102964	axin1	88.3784	22.2264	78.8274	22.4669	85.9768	9.96429	88.0596	22.5315
ENSDARG00000018492	znf503	88.3117	24.3686	81.6776	16.7174	47.928	3.44245	51.7796	15.8933
ENSDARG00000056338	szrd1	88.2151	12.1209	76.1151	19.0059	108.557	29.57	111.505	4.97675
ENSDARG00000074554	tspan31	88.1887	3.51615	98.9627	10.8943	97.2172	15.9541	120.57	20.9024
ENSDARG00000075931	acsl5	88.1221	9.42684	39.5796	21.4127	0.723192	0.449071	1.27647	0.627161
ENSDARG00000092467	si:ch73-46j18.5	88.0597	22.5213	51.3567	4.80173	198.953	21.6604	116.639	6.50971
ENSDARG00000014676	bckdhb	88.0549	20.6758	99.3379	18.076	84.5953	30.8786	111.178	8.77999
ENSDARG00000053194	pdzd11	88.0312	7.20126	83.1527	21.1803	150.732	22.2832	162.549	31.0046
ENSDARG00000052377	psmd12	87.9973	1.44137	89.152	32.758	298.797	63.4758	298.066	117.792
ENSDARG00000016239	psmd13	87.9746	12.6845	99.8228	43.1718	172.914	22.218	232.014	94.3247
ENSDARG00000042642	wtap	87.969	13.0701	85.1183	13.5208	63.7135	22.0795	85.5302	9.55137
ENSDARG00000027009	zgc:85777	87.9524	9.44472	95.9123	11.0167	35.2925	12.4194	60.6054	11.9249
ENSDARG00000060841	pik3c2a	87.8186	11.6481	52.4016	5.6821	41.9768	13.425	33.624	0.870725
ENSDARG00000045673	il22	87.7565	76.6839	14.5344	10.3067	0.770995	0.802122	0.221011	0.382802
ENSDARG00000036942	gpd1c	87.6114	1.53434	28.3639	8.25484	0.984254	0.295086	1.18457	0.750509
ENSDARG00000052073	blcap	87.5984	11.61	75.0618	12.8677	103.23	12.3136	145.934	14.2126
ENSDARG00000005318	stam2	87.5179	8.55494	100.38	3.86242	88.6986	17.1059	103.754	0.586453
ENSDARG00000032114	slain2	87.4608	8.99039	98.0566	15.5274	58.1471	19.4314	57.7843	11.1692
ENSDARG00000016086	smurf1	87.4055	17.9654	65.1813	4.48861	86.7056	15.3723	69.888	7.34873
ENSDARG00000056559	ccz1	87.3914	11.2522	124.093	13.5004	102.548	4.69962	108.801	56.3834
ENSDARG00000019579	ldb2a	87.3626	15.8284	216.378	16.0773	7.69582	3.62075	21.0989	2.53625
ENSDARG00000062058	slc12a7b	87.3316	15.047	33.728	8.32017	67.4085	14.4352	114.353	22.345
ENSDARG00000101619	minos1	87.3184	28.6709	82.7031	12.5397	102.739	24.0413	75.3865	17.3654
ENSDARG00000071036	si:dkey-286j15.3	87.2961	11.3945	113.149	27.7829	10.2334	2.19875	3.79248	1.06158
ENSDARG00000011125	snrpb	87.276	20.7546	97.0657	23.6376	77.9417	24.9164	89.7203	6.96949
ENSDARG00000045574	lrmp	87.2468	27.7354	29.4223	13.8248	0.108854	0.158591	0.261715	0.190405
ENSDARG00000068883	tspan13a	87.1683	7.0042	42.7785	15.7653	20.4303	13.8509	11.2093	4.6466
ENSDARG00000030155	ssbp3b	87.1416	10.9276	99.18	28.3091	204.76	25.1903	209.258	29.6324
ENSDARG00000018840	trpc4apa	87.126	9.65747	86.3958	12.1296	79.9948	7.42703	92.4632	13.3516
ENSDARG00000025904	tecrb	87.1155	20.8686	98.6037	13.9301	58.1209	32.3931	82.9446	19.9925
ENSDARG00000034473	ttyh3a	87.09	7.75216	74.209	5.72015	104.718	7.03122	74.0215	17.9421
ENSDARG00000104609	crebbpa	86.9937	12.6869	78.8166	9.66557	61.2775	5.29778	101.679	35.0724
ENSDARG00000070475	khdrbs1b	86.9771	1.29554	83.1977	2.25706	92.4839	9.48549	82.8774	16.8744
ENSDARG00000099732	gfra1a	86.8898	17.3858	71.0113	26.733	5.87525	4.99002	3.093	1.26963
ENSDARG00000070161	vamp3	86.8745	13.804	98.2431	5.22359	132.561	16.7516	94.1503	30.8271
ENSDARG00000052371	higd2a	86.8571	11.3361	74.7453	1.29329	107.753	26.6908	105.553	12.4679
ENSDARG00000059035	porb	86.8271	13.3902	64.9405	32.4327	9.10522	2.90958	10.3698	2.36834
ENSDARG00000114549	fis1	86.7943	19.1231	85.1295	6.8782	79.1555	13.1148	57.741	11.0884
ENSDARG00000057736	ano10a	86.6994	1.21714	84.6622	7.67777	107.442	29.9872	123.008	21.635
ENSDARG00000059070	gars	86.531	19.1895	72.2596	15.9159	89.1987	50.798	108.948	7.76465
ENSDARG00000033444	map4k6	86.4755	10.0294	97.5943	4.35352	30.4575	7.35802	35.4965	4.71884
ENSDARG00000013990	ube2q2	86.4621	16.6119	81.3401	14.4321	94.4283	22.3233	126.695	10.1495
ENSDARG00000002656	stxbp5a	86.458	11.8193	108.345	11.4121	103.717	21.6546	114.75	10.7782
ENSDARG00000012723	rbm14a	86.4239	16.9648	63.4881	16.4156	86.502	21.6542	109.589	12.5508
ENSDARG00000073883	clstn3	86.4184	14.6854	58.0574	7.91782	105.209	24.5046	140.45	48.786
ENSDARG00000001873	phgdh	86.2619	23.0648	70.5134	17.8131	181.671	82.1216	190.885	36.2546
ENSDARG00000036414	si:ch73-335l21.1	86.2585	29.6444	79.2647	48.7532	1.57968	1.50908	2.46676	1.93377
ENSDARG00000007654	nsfa	86.2485	8.15669	110.442	0.650667	138.372	8.37748	181.062	34.3649
ENSDARG00000070571	zgc:153953	86.176	13.1272	75.3146	23.2946	0.867708	0.419438	1.27115	0.670435
ENSDARG00000001870	atp1a1a.4	86.1719	15.7997	54.914	29.9532	9.19139	1.78039	2.93314	0.938183
ENSDARG00000042977	nfil3	86.1244	32.225	76.0214	26.0031	22.5369	9.41607	42.8382	4.75948
ENSDARG00000040566	phykpl	86.1191	33.7599	100.352	37.8812	5.90651	3.70195	5.94377	0.709795
ENSDARG00000088087	kdm6ba	86.037	23.2858	80.7647	22.7831	118.456	49.0214	84.153	30.289
ENSDARG00000037997	tubb5	86.0137	28.5198	79.7341	20.3122	218.673	26.2286	362.388	92.0013
ENSDARG00000055763	tmem115	86.0038	21.9306	75.8303	8.26383	61.4462	2.32941	68.5287	14.0209
ENSDARG00000052419	ankrd12	85.9852	34.3203	146.652	29.5232	74.6187	17.7047	130.669	44.3158
ENSDARG00000061774	mbd3a	85.8831	11.5392	103.012	22.7443	124.558	3.74025	146.36	22.6898
ENSDARG00000078560	slc9a5	85.8514	22.4703	115.153	31.7222	153.864	79.7634	125.497	32.3758
ENSDARG00000012505	u2af2a	85.8104	36.291	90.7004	7.00607	137.631	35.7447	173.396	17.9242
[truncated: 23,107 more rows]

## Sheet: CPM_table_samples
Ensembl_ID	Gene_Name	EEC_WT_1	EEC_WT_2	EEC_WT_3	PEC_WT_1	PEC_WT_2	PEC_WT_3	EEC_MUTPAX6_1	EEC_MUTPAX6_2	EEC_MUTPAX6_3	PEC_MUTPAX6_1	PEC_MUTPAX6_2	PEC_MUTPAX6_3
ENSDARG00000040907	gcgb	181.087	300.589	54.2411	14042.3	12820.5	18144.6	3.34258	2.02167	1.86635	24.0856	59.4179	43.7507
ENSDARG00000078468	fap	12.8443	20.3023	10.0628	359.056	238.28	202.745	1.33236	0.28881	0.834946	14.7599	15.5558	19.1144
ENSDARG00000097973	si:ch1073-190k2.1	0	0.0680143	0	0	0	0	57.9225	28.5922	57.7095	23.9804	43.5051	35.9775
ENSDARG00000014053	olfm1b	114.097	94.1318	62.8313	103.788	121.702	344.928	11.0562	5.7401	10.6087	9.22053	11.8836	12.0208
ENSDARG00000002779	pdx1	441.646	406.862	510.61	1241.12	1391.66	1497.94	27.4653	34.224	75.2925	30.7819	25.7053	53.3928
ENSDARG00000017676	mmp2	0.560809	0.340072	0.105186	42.3939	28.4582	49.7836	5.25931	6.06501	4.71499	313.323	375.174	330.424
ENSDARG00000052110	mboat4	0.0180906	0.0340072	0	0.355437	1.41834	0.375388	0.233747	1.37185	2.16104	161.727	115.98	325.454
ENSDARG00000011618	slc26a2	9.73274	11.3584	4.27758	50.0843	39.3016	26.1342	1.09861	1.08304	0.294687	2.55931	3.21316	1.91144
ENSDARG00000070391	tspan4b	0.379903	0.646136	0.175311	5.36387	6.35963	5.07668	2.15047	2.45489	2.89775	66.8576	54.9807	68.5569
ENSDARG00000070845	si:dkey-56d12.4	0.0361812	0	0.105186	0.0323125	0.0915055	0.0178756	6.87217	3.89894	4.66588	4.59274	2.19311	4.29012
ENSDARG00000069459	si:dkey-6n21.13	11.7408	6.32533	12.9029	17.7395	18.7586	29.602	1.35573	0.505418	0.147343	1.64778	1.12205	0.594669
ENSDARG00000086665	si:dkey-175g6.2	8.03223	10.4402	9.67714	44.6881	59.4328	39.666	2.71147	2.63539	2.79953	9.18547	8.87443	6.96613
ENSDARG00000069496	arl2	10.5649	21.3225	13.7443	14.7022	12.1702	15.1228	68.2542	62.7079	70.4793	103.88	87.4693	133.333
ENSDARG00000056499	ca6	0.59699	0.748158	0.315559	27.6595	32.8505	37.9321	76.8327	88.8813	53.5348	309.361	398.993	324.435
ENSDARG00000090444	ponzr1	97.5083	189.998	100.348	13.2481	10.5231	17.7147	14.3053	3.64623	4.22384	1.68283	2.19311	2.29372
ENSDARG00000099385	CT030188.1	1.08544	4.21689	2.34916	13.9267	15.3272	16.8746	0.163623	0.0361013	0	0.210354	0.918045	0.0424764
ENSDARG00000027740	adcyap1b	5.35482	8.5358	9.32652	1.71256	4.11775	1.44793	48.0117	64.5129	60.5581	47.7504	40.904	67.9197
ENSDARG00000045486	pawr	29.343	32.3748	33.4843	9.0798	13.5886	24.8292	6.82542	5.704	6.38488	2.98002	4.28421	1.6141
ENSDARG00000007941	hmx4	9.8232	11.5624	3.71658	13.442	16.7455	17.7147	0.607743	0.108304	1.37521	1.33224	0.561027	0.424764
ENSDARG00000114760	asip2b	17.4393	29.4842	25.1395	2.52037	1.32683	2.34171	3.90358	5.27078	2.94687	0.455768	0.153007	0.169906
ENSDARG00000093546	ms4a17a.10	68.3282	48.6642	52.7334	0.0969374	0.274517	0.178756	0.654492	0.469316	1.52255	0.0701181	0.0510025	0.0424764
ENSDARG00000094377	samd10b	5.60809	4.69299	4.55807	2.77887	3.56871	4.70129	0.303871	0.613721	0.294687	0.560945	0.81604	0.934481
ENSDARG00000077746	AL935199.1	10.6373	12.9227	14.0599	2.19725	2.83667	4.9158	0.280497	1.37185	1.37521	0	0	0.0849528
ENSDARG00000061692	yjefn3	0.379903	0.0340072	0	6.7533	10.4774	8.93781	4.32432	7.94228	6.13931	94.3439	62.172	164.978
ENSDARG00000014101	pyroxd2	34.8425	31.5586	35.7283	103.464	91.8715	116.567	5.7268	8.01448	9.92112	44.8055	31.8766	43.3684
ENSDARG00000041062	calb2a	6.45834	18.6359	13.1483	0.678562	0.457528	0.786528	0.233747	0	0.0491145	0	0	0.127429
ENSDARG00000078768	abhd15a	70.68	70.7009	63.0417	767.421	559.51	413.034	21.4346	23.2853	23.3294	69.2767	93.0796	77.5619
ENSDARG00000074201	flna	115.508	44.2093	138.565	204.053	184.063	167.137	26.9744	9.20582	12.3768	6.31063	22.2371	11.5536
ENSDARG00000004115	mgat4b	22.3238	31.5927	28.0848	30.3414	27.0856	29.2088	5.8203	8.08668	13.31	6.90663	6.1203	7.0086
ENSDARG00000092916	mlnl	744.066	695.14	914.876	8.95055	9.60808	4.21865	4352	6074.4	3386.89	452.332	353.906	348.986
ENSDARG00000019728	bmpr1aa	80.7383	73.1834	95.6495	142.886	144.487	106.074	34.5712	31.6247	29.2231	41.8956	52.7876	55.9414
ENSDARG00000005972	ric8b	1.61006	3.26469	0.981739	1.551	2.37914	4.95155	15.0299	7.68957	18.86	21.6314	27.1333	20.9833
ENSDARG00000010794	tfeb	36.1269	25.9815	37.4113	131.35	111.179	107.415	6.2878	12.9242	7.17071	33.236	45.1882	27.822
ENSDARG00000070735	rnd2	0.361812	0.782165	0.105186	15.51	16.8828	25.7767	4.23082	1.80506	5.40259	115.169	112.869	190.167
ENSDARG00000003706	ryr2b	1.7367	2.82259	2.17385	15.1545	9.60808	9.67071	0.44412	0.469316	0.343801	0.245413	1.07105	0.339811
ENSDARG00000004405	snx10a	0.669352	1.02021	0.946677	8.49818	10.1571	17.7862	0.140248	0.0361013	0.098229	0	0.255012	0.424764
ENSDARG00000096645	si:ch211-131k2.2	96.7485	358.299	787.951	102.592	80.2961	154.445	20.2191	27.5814	37.5726	14.4443	10.8125	26.2079
ENSDARG00000098537	spata22	15.1599	14.6231	19.4945	206.767	193.351	151.639	4.81519	5.23468	4.22384	64.5437	89.3054	81.8095
ENSDARG00000044511	etv5b	891.034	694.698	741.494	268.161	235.444	231.025	241.414	299.713	266.937	90.9081	147.091	108.315
ENSDARG00000016311	dock9b	30.8807	24.0771	22.9306	21.0354	20.7717	53.8056	5.21256	3.42962	1.76812	11.7798	6.27331	4.71488
ENSDARG00000029474	camk1b	49.3331	29.1781	36.1841	27.7887	25.6673	24.15	20.3594	13.4658	10.5105	8.309	7.80338	7.94308
ENSDARG00000056795	serpine1	28.8002	29.8923	31.3806	53.2186	55.0863	35.9658	207.264	115.632	94.7909	183.464	161.321	245.259
ENSDARG00000099238	rasd4	861.854	422.505	574.423	1237.02	1243.15	783.685	265.794	174.622	203.432	197.488	201.409	291.261
ENSDARG00000070857	si:dkey-32e6.6	0.542718	0.272057	0	0.12925	0.0915055	0.536269	2.24397	4.72926	5.20613	7.15205	4.79423	5.26707
ENSDARG00000062549	acmsd	25.1459	28.8721	34.0103	9.95224	12.2617	22.0943	6.21767	0.216608	2.21015	1.61272	0.561027	0.509717
ENSDARG00000093570	si:dkey-25o1.7	0.0180906	0.0340072	0.0350621	0.0323125	0.0457528	0.0178756	0.84149	3.79063	1.96458	1.12189	1.37707	0.807051
ENSDARG00000037122	TENM2	2.78595	4.18288	0.806429	9.46755	7.36619	9.99247	14.0248	13.7907	11.4928	41.7203	49.2684	35.4678
ENSDARG00000054222	fbxl8	3.16585	4.38692	0.841491	0.775499	0.366022	1.19767	27.2783	25.7041	27.6514	11.9551	2.49912	6.79622
ENSDARG00000056322	ldb3a	275.61	239.512	314.297	137.716	118.591	56.344	7.52666	8.23109	9.28264	28.2576	38.7109	29.7335
ENSDARG00000006052	malt2	8.88248	19.214	13.534	4.23293	2.47065	5.02305	57.1745	44.1157	38.2111	36.216	31.2645	32.7068
ENSDARG00000076730	syt6a	29.8857	37.5099	11.8861	1.97106	3.11119	14.0324	3.36596	2.49099	2.35749	0.560945	0	0.552193
ENSDARG00000098652	pcdh11	6.38598	10.6782	3.75165	6.33324	10.9807	3.43212	29.8495	28.6283	30.451	56.1296	60.285	56.5785
ENSDARG00000003779	ctnnd2b	26.5208	34.7893	28.1549	91.3473	94.7997	151.442	5.68006	5.34299	4.12562	59.8809	54.7767	37.2093
ENSDARG00000022424	slc26a5	76.6137	81.3791	91.442	156.263	120.925	196.006	273.601	225.525	166.351	793.597	655.28	636.636
ENSDARG00000030106	stmn4	0.144725	0.204043	0	4.42681	7.09168	11.6728	2.01023	0.28881	0.44203	130.665	165.656	133.333
ENSDARG00000060637	clstn2	2.56887	4.86302	0.525932	7.75499	8.51001	18.0186	16.3156	18.3033	19.5476	63.5971	102.413	103.6
ENSDARG00000004218	rnd1b	7.72469	4.96505	3.57634	42.7171	18.7586	16.4813	0.210372	0.397114	1.17875	4.94333	6.57932	3.99278
ENSDARG00000051912	zgc:152945	87.1967	110.149	59.7458	0.0646249	0	0.0357513	299.313	694.877	645.904	0.350591	0.714035	0.339811
ENSDARG00000111856	BX649490.4	0	0.0680143	0	0.2585	0.640539	0.178756	5.58656	2.38268	1.27698	4.83815	2.39712	6.66879
ENSDARG00000005526	igfn1.1	21.4374	13.8749	21.423	0.323125	0.50328	0.339637	2.29072	1.73286	3.09421	0.0350591	0.255012	0.0424764
ENSDARG00000102050	LO017850.1	5.11964	7.1075	4.27758	3.94212	4.02624	4.75492	29.5924	18.3033	15.4219	11.85	14.5867	12.0633
ENSDARG00000037196	arid5b	69.7754	65.0557	72.9292	57.6777	59.9819	68.267	40.0175	35.5597	38.8496	34.4981	29.5814	21.2382
ENSDARG00000010434	clu	4.25129	5.91725	2.76991	16.5117	17.0658	61.224	21.3177	20.0001	11.7384	573.812	522.521	496.634
ENSDARG00000038446	nrp2b	8.12268	7.51558	6.10081	45.0759	43.3279	34.8932	14.4923	20.5416	29.4687	263.784	319.786	190.337
ENSDARG00000043010	camk2d1	185.049	293.958	405.634	18.612	14.7324	71.0914	67.6464	87.4372	71.7071	2.87484	4.59022	3.31316
ENSDARG00000077677	pdgfd	9.2443	5.74721	10.9744	20.6153	10.1571	30.1562	1.26223	2.852	1.0314	5.18874	4.99824	4.79983
ENSDARG00000105344	pkd1l2a	10.6554	15.0992	24.8941	11.1155	7.86947	7.68652	6.40467	4.40435	3.58536	2.20872	1.83609	2.88839
ENSDARG00000029596	trim55a	5.21009	5.78122	1.50767	22.231	22.0071	21.6295	1.40248	0.541519	0.884061	6.52098	3.72318	5.64936
ENSDARG00000074989	sparcl1	4.45029	5.61118	6.20599	0.807811	0.82355	1.50155	0.560993	0.649823	0.638488	0.0701181	0	0.46724
ENSDARG00000061736	ank3b	1.89951	3.09465	2.17385	39.1627	40.6742	61.1704	14.4222	13.0687	10.1667	166.215	148.111	97.1435
ENSDARG00000094760	si:dkey-125i10.3	0.416084	0.23805	0.175311	2.39112	2.05887	2.87798	1.96348	2.09387	0.638488	17.81	10.5575	14.0172
ENSDARG00000019096	myl7	0.0723624	0.0680143	0.66618	3.45743	4.66678	6.61398	0	0.0361013	0	0	0	0.0849528
ENSDARG00000069294	insl5b	54.6517	210.844	216.403	6.81793	4.34651	4.95155	1.14536	4.76537	4.0765	1.71789	0.40802	1.57163
ENSDARG00000076962	gdpd5b	31.1882	23.567	29.9781	65.562	67.0735	67.6414	13.908	14.1156	15.7166	23.9804	26.1133	34.6607
ENSDARG00000061764	ahnak	13.0252	14.7591	15.2871	0.387749	0.82355	1.17979	105.607	95.7766	43.5645	5.67957	10.6085	2.37868
ENSDARG00000036045	penkb	3.29249	3.23068	0.245435	0.549312	0.457528	0.822279	25.9226	22.2023	16.8463	5.29392	14.2297	3.27068
ENSDARG00000053130	pcp4a	4.93873	2.58454	1.15705	8.07811	8.73878	5.5772	11.3134	15.3069	17.0427	30.3261	36.2118	38.0164
ENSDARG00000025428	socs3a	318.34	503.85	252.342	146.86	175.05	190	1288.02	964.12	898.353	416.887	767.435	647.637
ENSDARG00000041407	rmdn3	9.91365	9.93009	9.39665	15.7039	15.2814	19.8062	32.9116	30.3251	26.4727	40.0374	33.3556	37.4642
ENSDARG00000058318	c1qtnf9	1.71861	1.39429	1.26224	3.61899	1.46409	1.51943	0.116874	0.216608	0.392916	0.245413	0.153007	0.297335
ENSDARG00000068888	klhl41a	5.60809	5.6792	8.37985	3.94212	2.37914	2.66347	2.38422	0.722025	0.687603	0.280472	0	0.254858
ENSDARG00000101348	plppr5b	23.4816	10.5422	6.52155	43.9126	55.5896	99.2634	0.350621	0.397114	1.27698	14.7248	15.4538	23.1496
ENSDARG00000056566	necab1	0.452265	1.29227	0.876553	2.22956	2.92818	3.23549	1.96348	3.28521	3.63447	47.2596	62.6821	63.4597
ENSDARG00000012306	syt13	2.20705	2.55054	0.876553	4.23293	2.83667	3.18186	0.210372	0.541519	0.245572	0.596004	0.40802	0.934481
ENSDARG00000043241	arrb1	0.217087	0.816172	0.280497	1.00169	1.41834	1.3943	1.82323	2.27438	0.884061	40.949	31.4175	46.8939
ENSDARG00000013892	sorl1	123.993	126.677	118.861	73.2523	73.7534	95.5988	390.989	326.067	325.236	147.634	199.624	167.399
ENSDARG00000024278	adh8b	43.8878	42.3729	30.5742	20.1953	21.0005	20.6106	165.072	92.6358	85.9503	70.4336	55.3377	98.1629
ENSDARG00000026482	arhgap12b	0.217087	0.850179	0.0701242	63.0093	70.5507	96.2424	0.116874	0	0.147343	3.36567	5.86529	5.09717
ENSDARG00000101777	pdlim5a	0.434174	1.12224	0.631118	1.2925	1.78436	1.14404	2.78159	3.93504	1.52255	12.9368	12.1896	9.47223
ENSDARG00000112970	BX571719.1	6.24126	5.2371	6.10081	1.551	1.28108	0.965284	18.0687	17.5091	13.0645	6.90663	5.25326	6.07412
ENSDARG00000070955	hmx3a	0.488446	1.59834	1.12199	1.551	1.83011	1.37642	5.00219	3.53792	2.89775	121.129	87.3163	87.1191
ENSDARG00000002576	cabp5a	28.4384	14.7251	21.2126	22.8449	43.5566	16.3562	2.4076	3.93504	8.64415	1.08683	3.06015	4.46002
ENSDARG00000075954	serpinh1a	1.39298	2.51653	4.10227	38.5488	34.7263	21.3971	1.07524	0.613721	0.736717	7.88829	8.00739	6.32898
ENSDARG00000076351	brinp3a.1	9.28048	8.5358	11.9562	5.07306	8.73878	18.6622	3.48283	3.42962	2.30838	1.96331	3.11115	2.71849
ENSDARG00000068580	glis1a	2.3156	2.51653	0.911615	5.10537	4.1635	8.72331	8.92914	4.18775	7.36717	23.3844	36.3648	32.0697
ENSDARG00000010862	amt	26.2133	21.6286	33.2389	18.0627	16.471	31.7292	11.0329	2.05777	3.78181	0.175295	1.12205	2.20877
ENSDARG00000002235	mmp14a	5.26436	4.35292	4.10227	0.743186	2.01312	2.39533	0.864864	0.505418	0.392916	0.175295	0.765037	0.339811
ENSDARG00000004588	sox4a	164.57	80.563	142.668	361.932	442.566	226.413	60.3068	53.1771	48.0831	72.9228	68.0373	38.2287
ENSDARG00000054323	pparab	4.55883	5.06707	1.22717	0.0646249	0.0457528	0.143005	24.6369	30.65	8.54592	1.5426	2.34611	1.14686
ENSDARG00000008931	renbp	17.0233	13.9089	8.44997	271.845	123.212	268.313	7.05916	4.87367	3.83093	15.5662	15.1477	25.0611
ENSDARG00000075437	shc1	100.584	120.113	154.764	56.3852	47.7659	75.7033	456.672	362.348	347.239	140.482	176.367	144.08
ENSDARG00000060253	si:ch211-216b21.2	0.235178	0.23805	0.420745	7.59343	7.96098	22.4875	0	0.144405	0.0491145	1.05177	0.306015	0.424764
ENSDARG00000093413	edil3a	47.8677	32.0347	28.8561	15.6715	10.1114	7.68652	105.28	104.549	82.4632	70.1532	88.9994	74.5885
ENSDARG00000079253	plch1	21.0936	24.3151	20.4763	24.3636	19.994	17.9471	6.89554	9.13362	12.4751	3.6812	4.89624	7.85813
ENSDARG00000061221	si:ch211-157j23.2	0.59699	1.32628	0.455807	0.193875	0.411775	0.339637	3.57633	3.82673	2.55395	2.48919	1.83609	2.46363
ENSDARG00000113771	GRIK2	8.15886	11.1543	8.30972	10.5339	9.05904	28.7261	30.6676	36.1374	28.3391	63.1414	71.6585	53.0105
ENSDARG00000044672	parapinopsinb	12.6091	16.6295	27.8744	115.679	91.5513	96.3139	1.54273	1.94947	0.834946	41.2996	53.1956	31.2626
ENSDARG00000024831	crhbp	14.3278	28.328	71.8072	0.872436	1.00656	0.429015	3.03871	1.08304	2.25927	0	0	0.339811
ENSDARG00000104820	psd3l	50.3642	51.9289	69.5632	172.29	129.435	119.463	30.5508	25.7041	33.5943	59.2849	65.5382	52.8406
ENSDARG00000036382	ponzr6	1.21207	1.4283	3.92696	2.16493	1.09807	1.07254	0.257122	0.216608	0.343801	0	0.0510025	0.212382
ENSDARG00000032868	pde4ba	30.3922	31.8647	27.3835	86.662	72.2893	108.219	16.8064	17.6535	12.6715	13.1822	13.4137	17.925
ENSDARG00000018228	htr2cl1	6.25935	8.26374	6.13587	11.1478	6.54264	8.56242	2.54784	2.7798	3.88004	2.17366	3.26416	1.69906
ENSDARG00000079291	rapgef3	17.6745	18.806	15.9883	1.48637	4.62103	4.52253	5.37618	6.78704	3.48713	0.490827	0.0510025	0.424764
ENSDARG00000076296	triqk	145.901	137.933	119.316	50.8275	44.1972	41.7396	61.9196	80.1448	88.5043	26.8903	26.6233	24.0416
ENSDARG00000022098	opn4a	1.37489	2.27848	6.73193	0.872436	1.28108	4.3259	0.233747	0	0.0491145	0.420709	0.102005	0.169906
ENSDARG00000015110	slc18a2	4.99301	2.75458	1.19211	2.068	5.39882	4.79067	0.79474	0.144405	0.491145	0.560945	0.81604	0.764575
ENSDARG00000104315	fhl3b	1.13971	1.9044	1.71804	0.452374	0.411775	3.14611	0.0934989	0.0361013	0.0491145	0.140236	0.153007	0.0849528
ENSDARG00000016691	cd9b	41.8255	54.2074	48.7363	43.0079	72.1063	30.907	11.2432	4.40435	16.3551	15.426	11.6796	21.3656
ENSDARG00000034093	dclk2a	20.569	21.0164	22.3696	66.8545	57.74	49.9087	13.0431	12.4549	13.4574	21.8769	22.6961	21.4931
ENSDARG00000069438	neurl1aa	97.9606	67.1301	47.8948	32.4417	39.7134	42.5976	256.257	295.453	112.177	246.991	221.198	124.158
ENSDARG00000034168	serpini1	37.7913	17.5137	26.0512	179.625	164.161	158.789	136.041	186.21	122.983	455.522	528.131	370.946
ENSDARG00000094327	SPATA1	1.9176	2.00642	0.771367	1.034	0.960808	0.518393	7.01241	6.24552	2.79953	23.9103	18.4629	32.5369
ENSDARG00000054374	alg13	0.253268	0.4761	0.0701242	0.323125	0.320269	1.87694	2.0336	1.44405	0.491145	28.1875	32.0806	19.9214
ENSDARG00000057296	cbln1	6.13271	3.40072	4.83857	2.585	2.33339	3.87901	19.7984	25.8485	10.5105	9.92171	9.18045	13.6349
ENSDARG00000022668	grapb	0.0542718	0.340072	1.12199	69.8918	73.4332	58.2745	0.163623	0	0.147343	3.40073	3.36616	3.69545
ENSDARG00000105558	btr07	0.090453	1.25826	0.210373	0.0969374	0	0	4.41782	3.61013	4.0765	4.10191	4.53922	5.60688
ENSDARG00000099677	bambib	13.7669	12.7527	13.2885	19.4198	25.9418	20.1101	30.7845	27.6536	30.2054	48.5217	52.7876	62.1854
ENSDARG00000092722	unc5da	3.34676	3.50274	5.15413	5.81624	4.02624	8.59818	13.0665	5.7762	17.8286	67.1732	73.3926	57.2582
ENSDARG00000076398	si:dkey-201l21.4	0.090453	0.136029	0.0350621	0.0969374	0.137258	0.0178756	1.63623	1.80506	0.589374	0.841417	1.22406	0.807051
ENSDARG00000026680	slc25a14	137.543	145.653	142.422	220.08	219.842	263.88	52.1724	65.596	79.2216	77.2702	121.488	146.459
ENSDARG00000060306	tfcp2	56.8045	54.9216	54.767	92.866	78.6032	113.403	133.212	112.961	102.551	183.324	211.609	203.844
ENSDARG00000015495	klf3	20.0806	18.772	18.8985	12.1495	8.41851	10.4394	9.86413	7.29245	3.78181	0.140236	0.81604	0.679622
ENSDARG00000061852	olfml3a	1.77288	5.50916	0.946677	1.06631	1.37258	2.52046	0	0.433215	0.294687	0.0701181	0	0.0424764
ENSDARG00000056181	ncam1a	5.26436	6.01927	5.29438	53.1863	51.3346	48.1033	22.6267	27.7619	16.0604	283.277	128.628	93.9578
ENSDARG00000037495	rtn4rl2b	0.0723624	0.102021	2.87509	6.88255	2.97393	7.81165	0.0934989	0	0	0.0350591	0	0.169906
ENSDARG00000057644	adam8b	3.74475	7.75363	6.20599	0.678562	1.32683	1.64456	2.10372	1.22744	0.392916	0.245413	0.153007	0.169906
ENSDARG00000096616	si:ch211-255p10.3	0.108544	0.544115	0.0350621	89.247	66.3415	56.4691	3.01534	1.22744	2.11192	275.775	302.802	293.13
ENSDARG00000076826	dpp6a	1.13971	1.66635	0.175311	6.4948	9.69958	31.6399	0.257122	0.0722025	0.294687	1.12189	1.12205	1.6141
ENSDARG00000094753	si:dkey-71d15.2	2.60505	3.23068	7.29292	0.613937	0.732044	0.661398	1.09861	0.974734	0.491145	0.105177	0	0.0849528
ENSDARG00000056230	ghsra	0.0723624	0.306064	0	1.64794	1.6471	6.91787	2.3141	2.56319	0.785832	23.9103	13.7197	30.498
ENSDARG00000089936	selenow2b	33.54	61.1449	64.7597	15.1222	16.3337	11.9409	26.5537	20.3972	19.8422	5.29392	8.05839	5.98917
ENSDARG00000015709	hsd17b12a	68.4729	64.1035	88.7072	107.051	99.3292	140.467	37.3762	31.1554	42.484	51.9575	69.6694	68.1746
ENSDARG00000035095	tdgf1	0.379903	0.23805	0.0350621	1.93875	3.88898	1.57306	7.66691	13.2131	11.1981	8.37911	11.8326	7.81566
ENSDARG00000087749	ccser2a	143.386	127.867	141.441	72.283	63.3218	83.1753	81.1804	92.6358	85.9994	47.9959	52.4816	46.3842
ENSDARG00000077285	scarf1	1.01307	3.84281	1.05186	0.678562	0.366022	0.750776	13.2768	12.9604	7.85832	2.06848	4.1312	2.50611
ENSDARG00000018259	atp1a3a	205.111	223.699	287.404	763.414	710.083	885.576	50.8868	61.9498	77.8464	573.356	463.409	374.174
ENSDARG00000015822	sesn3	450.601	403.733	405.879	700.049	576.896	506.524	244.476	310.471	198.177	212.879	238.539	205.203
ENSDARG00000105088	tenm4	11.18	8.87587	6.9423	15.8977	14.1376	12.2627	0.280497	0.505418	1.37521	3.8565	7.54837	5.60688
ENSDARG00000056590	calca	1613.72	2110.69	2075.78	87.2436	38.4781	44.1349	410.811	457.295	179.808	14.6897	31.8256	25.5283
ENSDARG00000103277	cyp24a1	81.8238	10.5762	18.6881	178.656	298.033	72.7359	12.7158	0.902531	7.90743	7.60782	14.7907	7.5608
ENSDARG00000008485	lrp3	9.35284	5.64519	7.81885	9.17674	8.05248	6.13134	19.401	19.5669	18.1724	34.0423	31.9786	20.5161
ENSDARG00000069463	alox12	31.749	33.8371	46.2469	135.357	116.99	139.555	9.58363	7.32855	12.4751	87.1218	80.3289	62.058
ENSDARG00000106873	LO018188.1	133.925	133.308	111.813	20.1307	23.8372	28.3507	684.879	474.334	172.539	179.397	104.912	70.978
ENSDARG00000114036	BX248510.12	0.0723624	0.204043	0.0701242	2.19725	2.47065	5.27331	0.654492	0.613721	0.0491145	29.695	25.0422	26.0805
ENSDARG00000042984	fpr1	0.379903	1.02021	0	4.91149	6.45114	5.00518	2.57122	2.7798	2.01369	26.0138	31.7236	50.9717
ENSDARG00000092467	si:ch73-46j18.5	112.433	83.7256	68.0205	197.494	221.306	178.059	54.1826	45.8125	54.075	109.174	121.131	119.614
ENSDARG00000013921	frya	2.18896	2.3805	1.61286	1.42175	1.23532	0.965284	13.908	7.18415	2.21015	13.042	9.48646	9.08995
ENSDARG00000035120	gldc	3.76284	3.67277	2.66472	31.0523	32.8505	67.2302	51.8217	20.0362	7.41629	171.544	245.016	126.41
ENSDARG00000069038	si:ch211-242e8.1	61.6889	31.3546	46.7729	142.918	142.337	79.2426	11.1264	28.2312	24.2134	15.3559	14.2297	14.5269
ENSDARG00000041703	rrbp1b	8.03223	6.6314	5.39957	19.0967	16.9285	19.1984	3.99708	3.24911	2.94687	5.11862	9.43546	4.20516
ENSDARG00000031044	lipg	18.1268	5.13508	6.31118	9.11211	16.288	6.27434	1.63623	2.23828	4.46942	1.15695	2.24411	0.849528
ENSDARG00000055226	slc7a7	54.3984	50.6707	46.7027	710.131	582.387	961.441	116.196	119.495	96.0188	1515.81	1671.5	1455.75
ENSDARG00000060457	pmp22b	13.4413	6.93746	10.6589	14.0559	9.65383	28.9406	46.6326	69.5671	18.86	73.589	79.2579	86.9492
ENSDARG00000061665	hcn2b	11.976	12.4806	8.55516	13.959	11.6212	18.394	32.1402	25.0904	19.6949	45.2612	48.7074	30.1158
ENSDARG00000015985	abcc9	6.89252	5.61118	2.27904	0.646249	1.23532	1.03679	14.0716	14.5849	14.5379	8.16876	5.76328	3.99278
ENSDARG00000101095	cpne4a	36.6335	58.7304	65.9518	54.2203	21.5038	91.5411	16.9467	17.9062	14.145	21.0354	21.217	20.9409
ENSDARG00000056519	si:dkey-280e21.3	74.479	59.3085	51.1206	343.288	285.314	272.389	6.42805	12.5993	13.9976	149.948	143.215	201.508
ENSDARG00000025089	loxl4	8.10459	10.7123	16.7597	28.5965	21.5038	39.4158	7.05916	2.63539	3.58536	11.3591	10.4045	8.2829
ENSDARG00000103915	ero1b	255.222	175.069	161.391	1071	816.824	978.262	110.212	140.289	90.8618	318.652	397.207	257.195
ENSDARG00000101706	csrp3	1.42916	3.46873	4.55807	3.42512	1.92162	2.09145	0.818115	0.649823	0.834946	0.771299	0.306015	0.679622
ENSDARG00000005372	camk4	20.37	12.2426	9.64208	26.9486	25.53	23.9712	30.7377	31.9857	34.9204	71.6958	113.889	90.772
ENSDARG00000098221	st8sia1	4.41411	4.79501	3.85683	62.977	53.3935	62.4217	2.87509	1.73286	2.06281	35.3045	29.3774	40.0552
ENSDARG00000002787	tle3a	120.483	71.6871	102.276	82.8491	163.932	104.447	48.97	51.2277	55.8923	12.3758	9.63947	9.59966
ENSDARG00000002230	sypb	23.8072	13.1948	22.5449	10.2107	10.1114	11.5655	8.20452	12.4549	7.4654	3.33061	4.89624	3.7804
ENSDARG00000021584	cntn5	14.6896	14.9972	13.8495	24.9452	24.8895	37.0204	42.8692	30.3973	26.7183	71.4854	93.9466	59.3395
ENSDARG00000105113	galr2b	12.4282	6.32533	13.6392	0.226187	0	0.589896	64.2805	65.7043	27.0621	2.03343	4.23321	2.12382
ENSDARG00000036630	plp2	7.90559	11.4264	7.92404	2.29418	3.06543	2.89585	3.55296	2.56319	1.37521	0.0701181	0.0510025	0.0424764
ENSDARG00000068247	luzp2	12.7358	13.5348	16.1636	6.04243	4.25501	1.12616	34.2907	45.7042	52.9945	67.3134	43.5561	58.7873
ENSDARG00000098883	stac3	0.578899	0.986208	0.210373	7.81961	10.1571	12.066	0.116874	0.108304	0.392916	0.140236	0.510025	0.254858
ENSDARG00000063635	nrxn1b	26.2495	27.2057	29.1016	18.1273	13.4971	10.1712	13.0431	16.2456	7.66186	4.03179	6.42631	3.61049
ENSDARG00000097600	si:ch211-66h3.4	0.687443	0.71415	0.280497	0.420062	0.594786	1.41217	8.83564	5.37909	5.15702	2.45413	4.48822	1.86896
ENSDARG00000075707	nid2a	6.38598	14.5551	20.7918	6.7533	6.03936	10.7969	5.35281	3.53792	5.45171	2.55931	3.16215	1.86896
ENSDARG00000011824	pbxip1b	188.649	187.243	192.211	5.29924	3.06543	30.4958	1061.98	871.412	680.481	103.319	128.22	69.6188
ENSDARG00000061203	trpc1	0.560809	0.782165	0.806429	4.58837	6.08512	6.79274	4.93206	4.51266	1.52255	33.832	24.2772	11.2987
ENSDARG00000034808	kcnip1b	6.44025	14.487	6.90724	108.893	80.8909	112.581	3.34258	6.31772	4.37119	5.92498	8.31341	8.87756
ENSDARG00000042548	tpd52l1	10.8905	8.60381	19.6698	91.0888	35.6414	124.164	3.31921	7.22025	4.86233	6.34569	8.61942	14.9517
ENSDARG00000054794	plcxd3	186.876	162.01	158.305	2.45575	3.52296	2.89585	415.626	336.716	374.94	64.088	72.3215	84.4006
ENSDARG00000022570	nmur3	0.0723624	0.544115	0.210373	6.26862	2.79092	6.18497	1.98685	0.397114	0.638488	63.1414	80.6349	55.6865
ENSDARG00000102051	mtbl	46.728	74.3396	30.3287	58.6148	50.9686	55.6289	25.8291	32.5272	28.5846	16.5479	14.5357	14.9517
ENSDARG00000062485	dock11	75.3835	79.4407	91.0563	51.6353	40.7199	36.0015	35.0621	41.372	29.8125	23.9103	29.7855	25.8681
ENSDARG00000041145	paqr5a	4.39602	4.761	6.3813	2.585	3.20269	0.85803	13.7911	12.1661	16.4042	43.7537	43.4541	47.8709
ENSDARG00000029621	sgms1	18.0725	20.0302	13.9898	62.1369	58.0602	93.4895	3.81008	6.38992	5.10791	32.3245	38.3539	52.5008
ENSDARG00000067824	cntnap3	0.198997	0.71415	0.140248	0.0323125	0	0.303886	4.13732	2.9964	5.25525	0.981654	0.714035	1.06191
ENSDARG00000086990	carmil3	0.940711	1.76837	0.280497	27.6918	25.8046	18.8588	2.96859	6.49823	2.25927	135.293	144.796	94.2976
ENSDARG00000099776	glula	535.011	468.381	562.291	81.9121	82.2177	153.158	1702.47	1076.83	941.377	755.628	735.15	1276.29
ENSDARG00000058538	alcamb	358.357	289.231	281.97	1500.4	1125.56	1689.73	165.68	124.766	249.354	322.053	378.592	470.978
ENSDARG00000034700	vegfab	117.806	127.085	108.903	468.401	320.269	434.521	72.4149	91.4084	52.7981	159.378	193.197	166.465
ENSDARG00000054786	faah2b	13.8031	12.6847	9.78233	5.10537	8.09824	7.2575	34.6881	20.2528	35.3133	26.0489	17.8509	36.4872
ENSDARG00000071113	xirp2a	80.0871	68.2864	57.6421	47.8224	64.4199	42.2937	35.1556	36.8233	23.4767	34.5682	31.2135	25.1885
ENSDARG00000026406	anxa5a	75.9082	42.2029	39.515	2.35881	5.12431	9.49196	15.0533	14.8376	12.9662	1.96331	1.22406	3.01582
ENSDARG00000086645	hs3st3b1b	9.73274	10.4742	22.4748	94.5462	107.199	163.115	9.25639	7.07585	6.87603	4.73297	4.28421	2.80344
ENSDARG00000011640	syt5b	34.553	30.7425	35.2374	6.52712	6.49689	20.3067	11.2199	20.8665	10.707	1.57766	1.53007	0.594669
ENSDARG00000053449	pyya	165.059	343.438	291.296	88.8916	130.578	113.886	145.017	140.253	163.6	3.01508	3.62118	4.84231
ENSDARG00000093781	lrriq1	14.8886	15.2012	7.74873	8.8213	12.4447	6.64973	31.9532	36.9677	30.5983	36.6367	35.5487	21.4931
ENSDARG00000100709	agxt2	3.23822	2.82259	2.48941	6.94718	7.68646	5.6487	1.12199	0.722025	0.245572	0.490827	0	0
ENSDARG00000105643	adgrg1	245.779	125.282	98.6999	38.5811	25.9876	12.6917	20.2425	53.1771	51.3246	1.5426	8.67042	3.35563
ENSDARG00000027600	pdlim5b	45.0456	31.1846	41.8992	17.061	13.4513	22.1837	30.2469	20.1084	18.6635	4.55768	5.50827	3.44059
ENSDARG00000099546	kynu	98.1234	89.3708	103.328	3.19893	2.79092	2.84222	37.1892	24.1517	24.3117	2.55931	1.63208	1.31677
ENSDARG00000033614	rasgef1ba	124.662	120.623	144.631	215.944	211.103	177.183	77.9313	73.5383	97.1975	93.6778	111.542	104.407
ENSDARG00000060034	tmem151ba	0.0361812	0.306064	0.140248	0.516999	0.640539	0.357513	0.467494	1.84116	1.76812	2.66449	6.32431	2.63354
ENSDARG00000008263	mfsd4ab	0.144725	0.340072	0.0350621	2.97275	3.06543	3.39637	0	0.0361013	0.0491145	0.0701181	0	0.382287
ENSDARG00000045946	sec24d	11.0172	14.385	16.1286	21.0031	13.1768	13.371	9.63038	6.82314	7.1216	5.78474	5.04925	5.13964
ENSDARG00000076127	gabrb1	1.04925	1.19025	0.455807	1.32481	1.37258	2.39533	0.747991	3.35742	4.12562	28.3628	33.2026	18.817
ENSDARG00000034555	pard3bb	1.01307	0.544115	0.140248	0.516999	0.411775	0.268134	3.50621	3.46572	2.25927	3.0852	2.80514	1.35924
ENSDARG00000074919	BFSP1	0.61508	0.612129	0.946677	1.38944	1.05231	3.80751	0.233747	0.0361013	0.098229	0.0350591	0	0
ENSDARG00000035832	pyyb	33002.2	37612.1	32355.2	21.197	27.9549	45.6543	4311.54	3188.9	3736.29	20.5797	18.1059	20.7285
ENSDARG00000017710	ppp1r14ab	9.60611	7.1415	8.9759	45.9806	61.9035	20.7715	3.64646	2.45489	4.71499	9.81654	11.9856	16.0136
ENSDARG00000056395	onecut3a	2.38796	1.66635	0.876553	0	0	0.0178756	8.06428	8.5921	5.45171	3.78638	3.87619	2.25125
ENSDARG00000087616	maptb	18.0725	17.9218	8.16947	31.0523	29.2818	44.9036	40.672	33.7908	26.6692	110.892	116.796	85.5899
ENSDARG00000052429	syngr2a	250.772	212.443	293.821	330.395	308.328	237.978	133.75	154.152	160.113	94.7296	86.7552	134.055
ENSDARG00000100913	arhgef12b	0.669352	2.78859	0.946677	19.549	18.8959	28.7083	11.3835	7.36466	6.58134	73.6591	67.8333	54.1999
ENSDARG00000062711	gal3st1a	70.5533	176.191	198.101	2.19725	1.32683	0.536269	18.7699	32.5994	13.9976	0.420709	0.765037	0.297335
ENSDARG00000007179	sash1a	20.6776	12.4126	14.3404	26.2054	23.5627	30.1204	11.7107	9.49463	5.94285	8.76476	10.9655	9.76957
ENSDARG00000011407	col2a1b	56.3703	41.4207	25.1045	276.821	176.56	292.374	15.6844	19.8557	20.3825	118.885	161.831	98.6302
ENSDARG00000005595	adgb	57.3291	33.5651	38.0424	54.4788	55.8641	121.805	25.2447	25.8485	16.2078	17.9853	11.1185	7.81566
ENSDARG00000033978	nxn	14.9428	15.3032	20.6866	1.42175	1.28108	5.68445	3.43608	3.64623	5.30436	0.73624	1.37707	0.552193
ENSDARG00000012019	glra1	1.1578	2.17646	1.47261	0.323125	1.92162	0.929533	7.19941	3.71843	5.20613	9.57112	10.4045	6.07412
ENSDARG00000012040	rnf19a	217.702	168.335	223.521	134.872	111.042	118.426	130.571	142.853	116.549	72.6424	74.3616	66.7304
ENSDARG00000110655	CT025875.1	0.90453	1.22426	1.43755	62.1369	55.0406	38.1287	0.818115	0.794228	0.392916	9.71136	8.67042	8.53775
ENSDARG00000060695	znf346	30.8083	14.079	40.3214	100.459	93.2899	87.0007	12.8327	13.6463	6.72868	42.9473	32.1826	34.8731
ENSDARG00000097527	si:ch73-56d11.3	20.0444	16.6635	19.5997	0.807811	0.549033	0.28601	0.0467494	0.0361013	0.098229	0.0701181	0.255012	0
ENSDARG00000036848	slc43a2a	11.4694	6.05327	7.15267	39.5828	54.1713	97.9584	59.3718	41.2276	24.3117	263.644	174.378	119.231
ENSDARG00000069028	rxfp3.3a1	1.51961	1.83639	1.47261	11.9556	4.84979	14.7295	0.257122	0.758126	0.491145	2.55931	2.60113	4.41754
ENSDARG00000008829	chga	109.249	73.1834	50.6648	18.7412	29.7393	70.1261	211.144	200.073	176.174	255.931	307.545	194.797
ENSDARG00000032246	tmtopsb	1.28443	1.02021	0.105186	24.3636	13.6801	37.1456	0.163623	0.0361013	0	6.62616	6.93634	5.30955
ENSDARG00000035907	fam49al	1.93569	1.46231	0.245435	8.27199	9.83684	13.6212	6.45142	3.64623	3.78181	42.0358	44.6782	37.3367
ENSDARG00000037859	il11a	1.46534	16.3915	4.94376	0.2585	0.183011	0.429015	0.350621	0.252709	0.294687	0	0.0510025	0.169906
ENSDARG00000062824	alx1	0.0542718	0.102021	0	0.0323125	0.0915055	0	2.19722	0.722025	1.17875	1.40236	1.12205	0.0849528
ENSDARG00000070061	gfer	35.747	30.3344	27.103	44.7851	53.0274	50.588	81.0168	57.762	60.2143	87.9632	109.094	98.078
ENSDARG00000021948	tnc	0.343721	2.27848	0.385683	9.01517	9.83684	6.91787	7.59678	4.44045	6.04108	31.9037	34.5287	34.7457
ENSDARG00000105255	zbtb4	0.759805	1.29227	1.22717	12.925	13.0853	25.7409	12.3652	9.31412	2.45572	75.412	58.6529	37.5066
ENSDARG00000013721	g6pca.2	21.8534	27.5798	27.9445	19.5167	55.8184	74.3447	1017.13	673.613	234.227	173.227	82.9301	151.428
ENSDARG00000078917	zgc:195245	0.0542718	0.272057	0	2.35881	3.11119	1.37642	0	0	0	0.175295	0.153007	0.127429
ENSDARG00000060434	map1b	97.1284	80.0529	88.4617	187.283	161.416	169.014	43.3367	39.0616	51.9631	138.308	66.0992	90.6871
ENSDARG00000107486	CR855320.3	0.126634	0.544115	0.210373	7.2703	6.45114	13.4067	0	0.108304	0.098229	0.140236	0.867042	0.0424764
ENSDARG00000023448	galnt14	25.8876	16.5275	16.6896	4.78224	4.07199	8.36579	3.29583	4.65706	9.18441	3.47085	1.12205	1.31677
ENSDARG00000089769	hapln1a	107.73	79.6448	82.957	2711.79	2220.84	1948.12	2.52447	11.047	9.57732	1063.9	1146.84	1472.15
ENSDARG00000011371	zgc:64106	12.0664	13.5008	20.7217	1.06631	1.37258	1.14404	52.336	26.5344	39.6354	6.66122	14.8927	7.5608
ENSDARG00000040799	sst1.1	7.77896	0.986208	71.3514	476.318	234.117	1294.43	0.607743	0.0361013	0	38.4247	21.268	50.0797
ENSDARG00000087394	tshz3a	0.651262	0.578122	0.0350621	10.6631	6.90867	9.02719	2.08035	1.15524	2.40661	33.5165	26.0623	44.8975
ENSDARG00000041702	rfx6	12.7901	15.4733	7.81885	58.1301	70.3677	47.9067	57.7589	40.7944	20.8737	208.216	148.876	147.605
ENSDARG00000051939	pcxb	142.536	179.558	175.591	436.347	588.655	1588.84	78.9832	2.23828	5.54994	13.1471	9.48646	12.4881
ENSDARG00000042840	eml1	28.3118	29.2121	23.7721	101.849	135.108	111.508	20.1023	20.1806	14.3905	31.4129	38.0989	29.2238
ENSDARG00000051853	galns	30.5912	24.9613	24.1929	35.0913	36.0074	62.1178	23.2812	9.45853	11.6892	11.2189	9.89448	14.3145
ENSDARG00000073859	kif13bb	2.62314	3.97884	4.13733	2.64962	3.24845	3.86114	1.51936	2.27438	1.32609	0.596004	1.07105	0.934481
ENSDARG00000075203	zgc:195212	0.633171	0.71415	0.140248	2.10031	2.56215	2.39533	0.0467494	0.144405	0.196458	0.105177	0.102005	0.339811
ENSDARG00000006894	oprk1	0.090453	0.510107	0	6.2363	3.66022	7.13237	3.90358	4.18775	0.834946	36.0057	18.4629	23.447
ENSDARG00000039650	itm2cb	35.15	34.9934	42.5303	125.792	151.899	160.469	28.7743	18.8449	27.5532	20.4394	17.8509	18.7746
ENSDARG00000114920	TTC28	2.67741	2.31249	0.455807	7.43186	11.5297	15.7127	0.888239	0.180506	0.343801	3.57602	2.1421	1.86896
ENSDARG00000040039	pttg1ipb	2.35178	2.07444	0	20.5507	14.9611	6.81061	8.64864	17.0037	10.1667	116.256	95.2217	104.28
ENSDARG00000045219	dkk1b	0.0180906	0.646136	0.0350621	0.0323125	0.640539	0.0178756	4.58144	4.90977	1.86635	5.2238	2.0911	6.03165
ENSDARG00000090617	ctif	3.96184	2.48252	3.57634	0.549312	0.594786	0.983159	14.2352	9.13362	6.72868	3.57602	5.10025	1.86896
ENSDARG00000029832	slc26a1	5.87944	11.6304	7.74873	8.62743	1.83011	2.41321	2.47772	1.84116	5.20613	0.245413	0.0510025	0.169906
ENSDARG00000015015	tspan18b	8.59303	3.09465	12.6224	45.5282	50.8313	83.1395	0.934989	1.15524	1.0314	32.044	34.6307	25.146
ENSDARG00000052322	tlr5b	1.32061	4.761	0.736304	0.743186	0.732044	2.37746	15.2871	10.9748	6.87603	9.39583	7.59937	4.88478
ENSDARG00000062220	plekha7b	1.23016	0.986208	2.0336	6.13937	6.5884	7.2575	0.186998	0.216608	0.491145	3.0852	0.663032	0.339811
ENSDARG00000019566	neurod1	413.153	518.575	408.684	2169.52	1825.35	2584.6	788.663	893.614	801.303	4235.48	3996.96	4801.45
ENSDARG00000053318	lrrc6	22.1429	19.044	13.569	20.7446	19.8109	23.9891	36.3243	35.0904	33.9872	38.6351	46.5143	49.0178
ENSDARG00000079455	nlgn4a	27.7872	27.0017	11.4653	1.06631	1.18957	0.875906	38.1475	61.2277	44.9889	9.78148	13.4137	7.51832
ENSDARG00000091609	spink4	22.7037	40.5705	29.2769	4.97612	4.20925	1.01891	10.9861	9.35022	6.0902	1.29719	1.27506	1.01943
ENSDARG00000078151	si:ch211-264f5.8	2.18896	4.82902	3.75165	6.55943	3.75173	7.70439	0.514244	1.22744	0.44203	1.71789	3.11115	2.84592
ENSDARG00000104440	cdh30	0.397993	0.918193	0.455807	0.0323125	0.0915055	0.125129	2.2206	1.73286	1.0314	3.50591	5.04925	4.62993
ENSDARG00000055759	efhd2	52.4627	49.1403	73.4201	36.0607	24.8437	18.0365	27.9328	29.2059	23.5258	12.2356	16.3718	9.47223
ENSDARG00000090847	si:ch211-209l18.4	17.4032	31.3206	30.5742	56.9669	52.6614	59.5258	14.1651	9.78344	7.95655	23.139	40.7	30.668
ENSDARG00000099184	map2k6	246.502	175.579	138.706	261.246	235.672	531.979	92.073	119.964	121.215	77.2	109.553	96.8886
ENSDARG00000017058	large2	33.7209	32.1708	53.5749	44.9466	35.0924	26.7598	21.4112	22.3106	19.4493	16.5829	18.9729	12.9978
ENSDARG00000057665	sprn2	10.8363	17.2416	3.85683	5.88087	8.41851	9.15232	45.8612	68.5563	18.025	32.5699	28.4594	27.6097
ENSDARG00000055100	cxcl12b	0.434174	0.102021	0.105186	10.5339	11.8957	3.02098	0	0	0	0.350591	2.39712	0.594669
ENSDARG00000099849	ebf3a	0.28945	0.748158	0.140248	2.55268	3.06543	3.00311	0.0934989	0.0722025	0.0491145	0.0701181	0.510025	0.509717
ENSDARG00000095553	lenep	2.94877	3.46873	3.68152	3.39281	1.55559	8.91994	16.1519	8.91701	8.153	19.9837	24.4302	21.4931
ENSDARG00000116374	chrm2b	0.524627	4.25089	6.34624	2.35881	1.23532	0.875906	19.5413	21.2997	6.18842	26.3644	25.0932	15.0791
ENSDARG00000009342	txndc5	73.5202	73.3874	66.5128	57.7747	38.2035	57.9885	47.474	41.8414	45.2344	36.5666	37.3848	37.3792
ENSDARG00000058348	scinlb	509.16	431.959	486.312	28.8227	24.3862	197.258	1544.2	1386.94	1162.98	1451.59	1784.68	886.695
ENSDARG00000103001	si:ch73-215d9.1	0.416084	2.04043	2.5946	1.06631	1.78436	0.875906	7.62016	6.24552	4.22384	9.15041	8.00739	9.25985
ENSDARG00000090623	si:dkeyp-106c3.1	1.37489	3.12866	1.40248	0.355437	0.549033	0.661398	0.116874	0	0	0.210354	0	0.127429
ENSDARG00000043902	gabrr1	15.0152	9.86208	6.24106	0.0323125	0	0.0357513	1.42586	0.57762	1.22786	0.0701181	0.0510025	0
ENSDARG00000034300	sema3c	1.37489	4.96505	2.34916	0.290812	0.686291	0.500518	0.981738	0.324911	0.147343	0	0.0510025	0.0424764
ENSDARG00000060200	CU019662.1	44.123	39.7204	41.3733	364.646	202.547	304.994	30.4806	29.6752	20.2352	66.3668	99.2509	57.7254
ENSDARG00000062165	tub	1.19398	0.850179	0.245435	37.0624	20.7717	31.8007	0.163623	0.108304	0.0491145	8.27394	13.2096	13.9323
ENSDARG00000014499	nutf2l	13.9298	18.0238	18.0921	10.0169	9.47082	10.1712	9.981	9.56683	9.8229	2.73461	4.1822	5.81927
ENSDARG00000005675	sec61a1l	84.7906	98.0766	73.4551	122.335	116.624	173.143	57.642	56.2819	68.5147	96.0969	93.3856	91.2393
ENSDARG00000098113	CABZ01007222.1	0.542718	1.12224	3.08547	6.62405	4.25501	6.23859	0.303871	0.541519	0.392916	1.75295	0.40802	1.06191
ENSDARG00000037030	casz1	8.91867	12.4126	7.9591	0.484687	0.183011	0.750776	36.9087	34.2601	15.1764	3.0852	2.44812	1.40172
ENSDARG00000086679	si:ch211-197l9.5	0.108544	0.0340072	0.0350621	1.06631	1.28108	1.48368	0	0.0361013	0	0	0	0
ENSDARG00000077804	hgsnat	9.76892	10.3722	6.31118	15.1545	14.8696	15.1228	14.0248	17.834	14.7343	78.9179	85.8372	65.2862
ENSDARG00000014587	slc38a5b	35.8917	42.4409	31.1352	138.75	114.931	153.534	35.6932	17.112	17.4356	45.0509	50.4925	53.945
ENSDARG00000029177	lnx2a	35.8737	22.2067	40.637	40.4875	41.5893	103.25	14.8663	13.8629	18.8108	23.139	24.6342	11.0439
ENSDARG00000039082	zgc:123010	100.312	82.1953	66.3375	198.269	176.194	313.485	50.8634	59.8198	44.2521	88.5241	101.954	132.781
ENSDARG00000076153	lca5	20.7318	9.82807	10.2381	7.17336	10.2029	10.3321	43.0328	48.5201	22.3471	28.8536	38.8129	21.9178
ENSDARG00000045608	fam19a5b	0.0180906	0.71415	0.49087	0.290812	0.0457528	0.0715025	2.05697	0.902531	2.45572	4.87321	7.03834	5.26707
ENSDARG00000010878	cdkn1ca	69.3594	73.2514	83.4478	145.988	137.853	72.2354	19.8685	37.1121	61.2458	19.8434	24.4302	31.9422
ENSDARG00000093739	si:dkey-83m22.7	18.6876	24.4511	13.2885	12.6988	9.9741	17.7505	5.9138	12.7798	10.1176	3.8565	5.30426	6.28651
ENSDARG00000088263	zgc:174356	49.4597	60.4647	43.3017	4.65299	3.3857	3.00311	151.889	98.8813	67.3359	17.5646	18.0549	13.1252
ENSDARG00000086471	pkig	61.3271	59.0024	67.9153	41.8446	48.7724	54.4134	25.5018	18.0506	20.0387	32.8503	38.2519	37.719
ENSDARG00000062134	kcnab2b	0.090453	0.4761	0.0350621	1.00169	1.00656	2.60984	0	0.0361013	0.0491145	0.0701181	0	0.0424764
ENSDARG00000045589	kcnj8	1.57388	0.612129	1.19211	0.0646249	0.183011	0.375388	8.36815	11.8412	2.65218	6.48593	1.63208	0.339811
ENSDARG00000024101	adra1d	1.03116	1.29227	1.64792	0.161562	1.23532	0.429015	0.0467494	0.180506	0.0491145	0.0350591	0.153007	0.127429
ENSDARG00000104868	si:dkey-21e5.1	0.235178	0.748158	0.210373	0.969374	0.320269	1.03679	2.10372	1.33575	2.16104	2.98002	5.04925	2.46363
ENSDARG00000058394	tagln3b	61.309	50.8747	35.1673	50.5044	117.905	209.055	15.7312	23.2131	32.8085	33.4113	27.5924	37.8889
ENSDARG00000058853	sash1b	8.59303	7.99168	7.74873	80.0703	79.2438	79.9756	0.79474	1.73286	6.67957	22.9286	18.0039	16.0986
ENSDARG00000054239	ghrl	151.473	206.253	194.454	1361.68	1323.12	303.832	931.155	1013.11	684.017	3806.47	2387.83	3273.06
ENSDARG00000069430	tp53i11a	41.5179	48.6302	21.7385	87.9868	75.6751	81.8167	66.2439	61.9859	106.775	334.954	379.765	697.547
ENSDARG00000045639	elavl4	35.7832	25.6074	32.8181	142.756	133.278	126.273	13.0898	27.0037	17.7794	61.0729	44.7802	44.4728
ENSDARG00000061047	abcg4a	0.217087	0.340072	0.175311	0.290812	0.0457528	0	1.42586	1.19134	0.589374	7.85323	7.59937	1.74153
ENSDARG00000075970	BX324188.1	0.795986	0.612129	0.0350621	0.549312	0.82355	4.73704	0	0	0	0.315532	0.0510025	0.0849528
ENSDARG00000062972	hip1	91.3937	59.5805	50.8401	131.706	89.7211	79.9756	29.3119	35.2348	28.1426	53.7806	68.3943	64.0119
ENSDARG00000116575	CR352265.4	0.253268	0.918193	0	3.81287	3.24845	6.72124	0.0934989	0.0722025	0.0491145	0.105177	0.40802	0.424764
ENSDARG00000091902	b3gnt2b	61.5261	42.645	75.4537	154.744	150.938	176.343	42.4017	38.7366	35.6571	66.1214	75.6367	84.7829
ENSDARG00000021669	sec61a1	716.912	417.744	619.442	646.572	641.682	532.64	299.126	285.236	349.4	300.702	442.294	363.98
ENSDARG00000079271	dcxr	2.40605	2.27848	3.19065	2.35881	3.06543	1.84119	7.97078	5.23468	6.38488	6.03016	7.90539	7.17851
ENSDARG00000075140	si:dkey-19b23.15	9.38902	10.2702	8.09935	17.4164	11.3009	12.6917	7.03579	6.06501	5.45171	7.15205	6.93634	5.73431
ENSDARG00000086172	ACVR1C	0.488446	1.49632	0.140248	3.03737	4.62103	13.8	0.327246	0.252709	0	0.210354	0.306015	0.297335
ENSDARG00000004305	vangl1	0.235178	1.53032	0.981739	0.452374	1.09807	2.10932	0.116874	0.0361013	0.245572	0.105177	0.20401	0.0424764
ENSDARG00000087983	igsf5a	19.6102	17.6837	15.2871	2.22956	2.79092	3.5215	35.7166	30.3612	28.5846	7.92335	8.36441	9.93947
ENSDARG00000112034	LO017711.1	0.180906	0.510107	0.66618	2.45575	2.56215	1.19767	0	0	0.098229	0.280472	0.459022	0.552193
ENSDARG00000096327	cd164l2	1.03116	2.82259	2.20891	6.26862	11.85	31.3002	0.420745	0.397114	1.08052	2.83978	3.97819	5.13964
ENSDARG00000022101	obscnb	0.90453	3.09465	0.350621	2.19725	2.5164	7.86528	0.350621	0.433215	0.196458	0.631063	0.714035	0.807051
ENSDARG00000086778	pdgfba	4.52265	6.32533	1.19211	2.10031	2.60791	1.37642	20.1256	25.3431	12.2295	9.29065	8.56842	3.73792
ENSDARG00000045482	stk38l	31.8937	33.089	17.0753	20.583	23.6084	48.0854	108.459	79.856	58.2989	64.5788	74.8717	86.312
ENSDARG00000097445	si:dkey-195m11.8	0.343721	1.19025	0.455807	14.7345	16.6998	13.1743	0.140248	0.324911	0.245572	2.34896	6.1713	4.41754
ENSDARG00000112217	SHISAL2A	0.162815	0.306064	0	0.743186	0.915055	0.232383	0.163623	1.15524	0.294687	32.8503	14.2807	13.465
ENSDARG00000007377	odc1	199.069	145.755	190.948	93.2537	77.8712	155.089	585.139	471.879	371.747	407.386	450.505	163.152
ENSDARG00000011870	sp8a	1.04925	0.306064	0.280497	1.35712	1.83011	0.875906	0.0467494	0	0	0.280472	0.459022	0.169906
ENSDARG00000031136	moxd1	0.217087	1.12224	0.0701242	4.07137	3.75173	4.3974	0.0467494	0	0	0.73624	0	0.637146
ENSDARG00000105779	BX322787.1	2.98495	2.04043	4.55807	3.06968	1.87586	2.80647	0.677867	1.69676	0.098229	0.631063	0.357017	0.509717
ENSDARG00000001953	pfkfb3	101.904	46.7939	73.4902	86.0481	27.6347	20.9502	32.187	22.6355	21.463	9.39583	20.554	14.7393
ENSDARG00000075706	si:ch211-106h4.9	0.759805	1.73437	1.40248	1.2925	2.15038	2.16295	4.60482	2.52709	3.09421	6.7664	15.0967	6.66879
ENSDARG00000099078	FO905040.1	14.0202	7.41356	4.27758	18.3535	27.4059	23.7388	1.51936	2.7798	2.25927	15.8818	12.9036	10.4917
ENSDARG00000053563	ms4a17a.12	5.04728	1.97242	3.29584	1.2925	1.28108	0.196632	0.0233747	0.0722025	0	0.315532	0.40802	0.424764
ENSDARG00000058464	rasd3	20.7318	21.9686	9.2564	8.91824	6.86291	10.6896	25.1512	32.3106	53.5839	31.5532	41.414	34.7882
ENSDARG00000074337	cbfa2t2	5.192	4.01284	0.806429	6.17168	8.55576	22.8808	22.767	19.6752	16.2078	94.9399	34.2737	23.9567
ENSDARG00000101413	dusp7	275.556	157.249	241.333	220.759	193.992	325.068	136.228	159.784	117.089	98.6562	133.933	73.8664
ENSDARG00000055754	smc1a	3.11158	2.34649	0.525932	1.58331	1.28108	1.60881	7.52666	10.5416	4.17473	8.905	7.19135	3.82287
ENSDARG00000002644	rgs5a	100.493	139.531	151.959	406.975	262.301	464.284	292.207	223.719	441.637	851.76	1132.77	1659.59
ENSDARG00000074319	sall1a	2.04424	1.36029	0.315559	286.611	342.185	353.401	0.233747	0.86643	0.343801	4.52262	4.38621	6.75375
ENSDARG00000007490	adrb1	0.0542718	0.102021	0.0350621	0.484687	5.44458	9.33108	0	0	0	0	0	0.382287
ENSDARG00000099744	gap43	55.8819	47.0659	65.4259	51.5384	75.8581	49.4261	8.5084	9.63903	9.57732	47.1194	43.0971	41.4994
ENSDARG00000077590	arsj	13.6765	15.7453	16.7246	0.323125	0.777797	0.464766	31.065	36.6428	25.4413	5.85486	4.53922	3.99278
ENSDARG00000053484	syne2b	49.1883	53.2892	41.6187	38.9365	31.8439	24.1321	27.699	33.3215	34.9204	16.2323	12.5976	16.5233
ENSDARG00000041779	trdn	0.28945	0.680143	0.736304	0.581624	1.28108	0.0357513	1.23886	5.09028	1.96458	9.60618	12.1386	6.8387
ENSDARG00000062045	il1rapl1a	26.8826	25.5054	34.992	85.8542	73.1129	89.9144	15.9883	24.8377	19.7931	21.6314	30.9075	25.0611
ENSDARG00000035571	abhd17b	47.723	35.9456	57.2915	22.6187	24.432	41.3642	30.3404	35.0904	26.8656	12.3057	11.9856	11.6385
ENSDARG00000105458	si:dkeyp-81f3.4	16.3539	8.94388	12.7977	7.43186	13.4513	6.07771	3.59971	4.76537	5.94285	0.490827	2.29511	3.39811
ENSDARG00000024874	dock4b	48.1753	45.0255	45.3003	107.277	108.16	144.507	22.4164	27.5814	25.4413	95.01	101.699	90.5172
ENSDARG00000063218	ppm1la	21.2203	14.7251	18.4076	82.4614	72.1521	53.18	30.3871	41.2998	28.6829	354.903	353.243	271.679
ENSDARG00000026531	alcama	50.2738	50.1606	51.9621	38.4195	39.3474	141.825	162.618	121.409	151.371	223.431	272.353	197.303
ENSDARG00000019579	ldb2a	72.5795	104.062	85.4464	6.97949	11.6212	4.48678	232.017	217.221	199.896	21.8769	23.1551	18.2648
ENSDARG00000068846	zgc:66024	0.0180906	0.612129	0	0.549312	0.320269	0.339637	0.747991	0.830329	2.01369	8.97512	4.53922	4.07773
ENSDARG00000069708	cdc34a	2.3156	1.39429	1.15705	2.8435	3.47721	2.1987	5.70343	2.67149	5.20613	11.6747	6.68133	9.81205
ENSDARG00000015472	gpc4	50.8527	61.2469	41.6187	28.3703	25.2098	53.0191	92.2834	96.5348	91.0091	151.315	125.568	99.6921
ENSDARG00000053820	pcmtd2	2.22514	1.08823	2.06866	5.29924	8.14399	6.66761	5.65668	5.7762	4.86233	14.4093	14.1277	19.0294
ENSDARG00000098588	gchfr	93.2932	97.8726	82.1505	153.549	212.247	145.418	65.2155	88.8452	48.7707	13.2173	11.9856	12.8279
ENSDARG00000045979	zgc:153704	0.795986	1.15624	2.13879	0.161562	0.183011	0.321761	4.51132	5.16248	2.75041	1.71789	2.29511	1.18934
ENSDARG00000112040	CR774179.5	2.00806	2.8566	3.01534	39.712	35.2296	30.8712	5.42293	6.57043	3.97827	94.6244	89.2034	95.6143
ENSDARG00000028721	mapk14b	163.069	173.913	159.743	47.1762	42.5501	36.0909	89.268	112.492	62.9156	22.9637	31.8766	26.9725
ENSDARG00000116937	BX927333.1	0.162815	0.646136	0.0701242	8.17505	11.2552	19.4308	0.0934989	0.180506	0.098229	2.06848	2.1421	0.976957
ENSDARG00000059523	rims4	0.0361812	0.272057	0	4.71762	4.34651	3.50362	0.981738	0.685924	0.687603	13.9886	15.4538	9.72709
ENSDARG00000052997	sema4e	10.8182	9.31796	9.74727	1.551	2.5164	2.44896	21.9722	19.4586	19.1055	5.11862	4.1822	5.86174
ENSDARG00000040265	mpdu1b	29.7229	29.1781	9.04603	28.8873	40.3997	35.3401	56.4733	64.6934	69.8899	81.7227	84.2051	168.419
ENSDARG00000041706	vgll2a	0.0723624	0.340072	0	0.2585	0.50328	0.321761	1.51936	0.974734	2.45572	2.55931	1.17306	1.14686
ENSDARG00000100690	si:ch211-256e16.11	0.886439	0.578122	0.245435	0.0646249	0.0915055	0.0715025	6.40467	3.03251	1.37521	0.315532	0.765037	0.382287
ENSDARG00000016667	gabbr1b	20.9489	14.045	8.13441	25.6884	38.2035	22.3624	23.4916	30.5778	28.3882	176.628	151.324	137.284
ENSDARG00000086052	si:ch211-106k21.5	3.8533	3.67277	0.560994	2.8435	3.24845	6.05984	19.5646	9.96395	5.59905	37.6885	14.1787	11.9359
ENSDARG00000069199	zgc:172120	37.4837	64.8176	39.9357	1.8095	2.4249	2.03782	107.196	130.217	81.088	4.17203	8.92544	7.05108
ENSDARG00000068787	slc6a17	1.12162	1.87039	0.385683	16.544	15.1899	32.194	7.36303	3.93504	5.05879	49.0476	59.5709	47.1063
ENSDARG00000069498	phkg1b	23.9339	25.9475	25.7005	11.3417	10.6604	4.50466	78.4923	57.762	39.3898	31.448	32.9476	42.1366
ENSDARG00000061796	rasgrp4	0.144725	1.08823	0.0350621	0.904749	0.686291	0.536269	2.24397	2.02167	1.81724	4.66285	4.84524	3.99278
ENSDARG00000044074	loxl2b	2.06233	1.97242	0.455807	0.323125	0.0457528	0.321761	5.70343	9.35022	5.99197	1.22707	2.19311	0.509717
ENSDARG00000104325	plek	0.271359	0.374079	1.15705	1.97106	0.366022	2.32383	0.0701241	0.252709	0.098229	0.0350591	0	0.0424764
ENSDARG00000033161	sst1.2	27.3168	93.8258	145.157	40402.1	30715.5	28728	26.1329	10.2528	75.6854	4382.03	3185.11	5557.4
ENSDARG00000089924	aldh2.1	22.3419	16.5955	11.7107	27.304	21.3208	40.2023	46.0482	32.4189	37.8673	66.4369	68.1393	54.6246
ENSDARG00000087373	dnah5	19.8273	26.0155	13.4639	40.2613	37.4715	31.3896	6.3813	10.2889	5.35348	30.0807	20.86	20.2188
ENSDARG00000100821	scrt1a	1.48343	1.29227	2.55953	0.516999	0.915055	2.23445	0.303871	0.216608	0.0491145	0.140236	0.714035	0.127429
ENSDARG00000071493	olfm3a	1.04925	3.60476	0.911615	4.00674	2.60791	5.75595	0.467494	0.28881	0.589374	0.841417	0.510025	2.03887
ENSDARG00000021869	rcan2	5.9699	4.2849	1.43755	26.8193	32.8047	19.9313	13.3002	10.4694	6.63045	124.67	80.0739	104.619
ENSDARG00000102445	si:dkey-22o22.2	0.434174	1.12224	0.175311	2.585	2.47065	3.09248	0.0467494	0.324911	0	0.140236	0.357017	0.424764
ENSDARG00000044365	angptl3	1.12162	3.29869	6.20599	5.42849	2.60791	10.7611	16.409	30.6139	9.13529	21.7366	24.4812	36.6146
ENSDARG00000098359	il17rd	1.75479	2.65256	4.6282	26.0762	14.0461	12.2448	0.607743	0.938633	2.25927	2.48919	5.45727	4.03526
ENSDARG00000061985	rbm47	581.703	553.092	533.575	102.334	92.3748	148.082	433.741	435.02	407.454	23.4896	27.3373	31.5175
ENSDARG00000056427	auts2a	37.0857	27.5118	28.8561	26.5608	32.3929	27.0101	13.4405	14.1517	14.4397	26.3995	21.9311	18.0525
ENSDARG00000100476	si:dkeyp-110c7.4	0.0542718	0.170036	0	4.58837	2.88242	7.54351	0.79474	0.216608	0.589374	11.2189	29.7345	17.925
ENSDARG00000005115	calub	25.1459	27.8179	27.8043	29.5336	31.1576	42.2401	19.2841	16.2817	17.7794	15.8116	26.0113	21.663
ENSDARG00000040841	adra2a	11.1257	13.3308	2.73484	4.49143	4.62103	8.61605	39.8305	15.5957	26.3745	23.6999	18.4629	44.6852
ENSDARG00000105626	adad2	0.759805	0.986208	0.66618	2.45575	3.70597	2.96735	0.0467494	0	0.147343	1.12189	0.714035	1.86896
ENSDARG00000009844	dusp23a	12.4825	11.8345	35.0271	2.585	3.3857	2.32383	6.24105	8.01448	9.47909	1.19201	1.12205	0.722099
ENSDARG00000045708	adm2a	131.048	112.428	72.4734	364.388	419.827	1050.01	516.067	407.114	310.6	2903.56	1031.73	1114.45
ENSDARG00000053650	foxb1b	1.19398	2.3805	1.33236	0.646249	1.96737	0.661398	4.09057	3.64623	2.21015	20.6498	14.8927	21.6205
ENSDARG00000008329	asic1a	5.31864	7.95768	8.34478	0.484687	0.869302	0.375388	1.47261	0.86643	0.343801	0.210354	0.20401	0.46724
ENSDARG00000014490	tac1	15.5579	28.294	44.5639	1.00169	2.5164	2.01995	4.46457	5.99281	5.05879	1.19201	1.17306	1.06191
ENSDARG00000045788	avpr1ab	1.39298	3.91082	25.1395	1.22787	0.594786	0.0357513	1.44923	0.830329	0.491145	0.0350591	0.153007	0
ENSDARG00000078619	pnp5a	29.8676	57.9822	45.16	24.6221	40.6284	28.3865	20.4061	23.5741	13.31	9.60618	22.1861	15.5039
ENSDARG00000013415	lmna	36.344	34.8573	34.0103	28.6611	32.2099	47.7815	61.195	71.7693	44.8906	214.176	226.094	169.183
ENSDARG00000013847	egfra	21.962	27.7158	24.0526	12.7957	9.42507	8.24066	44.0146	44.1157	48.5251	29.064	41.006	24.8912
ENSDARG00000069595	si:ch211-214c7.4	13.5679	12.3106	17.2856	21.4878	21.7326	32.4979	11.5705	12.1661	8.39858	2.83978	2.34611	3.27068
ENSDARG00000075172	fbxo25	27.2625	18.2278	26.8576	16.5117	23.2882	16.0702	54.7202	62.0581	44.1539	51.1161	36.7728	55.1344
ENSDARG00000019417	gadd45ga	47.8315	43.6312	33.5544	90.3133	143.664	65.7823	112.83	79.3506	133.248	230.829	241.548	232.303
ENSDARG00000035390	tnpo1	143.368	125.588	174.329	90.4102	72.9299	53.2872	46.8429	56.8595	51.4229	54.7973	58.9079	44.1754
ENSDARG00000090472	ttll10	10.2212	18.1938	7.43317	49.4057	46.9881	77.4372	39.0825	24.3322	38.3093	130.911	104.351	251.375
ENSDARG00000102946	si:ch73-167f10.1	0.217087	0.306064	0.0701242	0.581624	0.686291	0.160881	1.14536	1.40795	1.22786	1.82307	1.27506	3.18573
ENSDARG00000069953	kcnq5b	0.669352	0.9522	0.841491	0.355437	0.0457528	1.66243	0.0701241	0.108304	0.098229	0.0350591	0	0.0424764
ENSDARG00000076246	prune	7.61614	5.2031	6.90724	44.9466	58.1975	31.5147	3.50621	3.53792	1.37521	26.5046	22.2371	23.1072
ENSDARG00000089331	urahb	751.013	1197.53	782.06	10.2107	13.5886	9.56346	233.7	381.338	213.304	4.06685	10.3025	6.54136
ENSDARG00000110137	si:dkey-240e12.6	0.90453	1.70036	2.20891	0.387749	0.640539	0.160881	0.116874	0.108304	0.0491145	0.140236	0.153007	0.127429
ENSDARG00000098529	ccne2	28.6374	21.1865	52.8035	13.959	15.6474	12.4236	6.49817	5.37909	4.4203	8.65959	8.92544	11.5111
ENSDARG00000044501	viml	0.198997	0.272057	0.245435	2.068	0.915055	0.715025	0.327246	0.361013	0.884061	15.3208	12.3936	12.8703
ENSDARG00000052765	gria2b	41.8797	60.3627	59.1498	100.621	85.6492	89.6105	112.082	134.008	88.9463	234.089	238.896	158.649
ENSDARG00000035326	nccrp1	177.089	219.584	208.76	19.7752	21.3665	23.7746	148.85	139.784	157.166	9.01018	8.56842	13.1252
ENSDARG00000077582	ank3b	2.13469	5.47515	1.96348	2.61731	3.66022	8.90206	16.6428	6.82314	8.20212	42.2111	22.2371	11.5961
ENSDARG00000093886	si:dkey-167i21.2	0.0542718	0.170036	0.0701242	0.484687	0.686291	0.393264	0.373995	0.0722025	0.098229	29.6249	6.68133	20.4736
ENSDARG00000021595	lhfpl3	18.0001	15.8473	19.4945	62.7831	36.6022	72.2354	3.90358	12.9604	6.7778	26.6799	27.4903	25.1885
ENSDARG00000053110	pkib	48.3924	37.2038	28.8211	24.3636	39.5304	23.8282	22.8605	19.6391	23.4767	6.31063	9.69047	15.8437
ENSDARG00000105441	pcdh11	30.5007	28.7701	36.149	36.2869	29.602	9.54558	56.5434	75.596	83.0035	164.813	151.222	115.791
ENSDARG00000114038	ska2	12.3016	14.419	9.78233	21.1647	22.5104	18.0186	21.3879	24.2239	19.5967	43.1577	48.8094	59.4669
ENSDARG00000058221	ugcg	6.18698	6.6654	11.0796	14.2175	12.4447	13.7285	3.76333	5.05418	4.37119	5.71463	5.66128	8.41032
ENSDARG00000053298	nkx2.2a	130.506	249.545	159.147	374.501	353.852	307.568	472.403	434.334	371.404	728.457	592.955	1044.92
ENSDARG00000114019	CABZ01088149.1	2.64123	4.2849	3.89189	4.97612	3.43146	7.63289	18.466	8.5921	5.99197	30.5364	11.2716	17.8826
ENSDARG00000012215	umps	10.8724	9.07991	7.50329	40.2613	37.38	47.1201	10.3082	14.9098	21.2175	340.669	242.16	317.001
ENSDARG00000045749	ppfibp1a	1.06735	1.19025	1.33236	9.04749	1.37258	16.7495	0.818115	0	0.0491145	0.245413	0.40802	0.722099
ENSDARG00000018382	prkcha	11.5961	13.6709	12.4821	0.387749	0.915055	1.12616	5.53981	5.01807	7.71097	0.280472	0.0510025	0.127429
ENSDARG00000013853	lmo4a	35.548	24.1791	32.5026	22.9418	15.5102	14.8189	5.16581	3.64623	13.8503	7.71299	10.4045	11.766
ENSDARG00000037677	fgf24	2.71359	7.48158	6.41637	0.2585	0.640539	0.625647	0.163623	0.0361013	0.196458	0	0.561027	0.0424764
ENSDARG00000087756	CA4 (1 of many)	0.560809	1.12224	0.0350621	0.0323125	0	0	9.44338	9.92784	6.04108	0	0	0.0849528
ENSDARG00000004307	lypd6	1.08544	3.3327	2.94522	14.6699	13.0853	9.33108	2.26735	0.361013	0	0.771299	0.357017	0.552193
ENSDARG00000058940	si:ch211-248e11.2	30.2294	28.464	27.9796	7.07643	10.1571	6.41735	18.1154	18.1589	23.3785	1.08683	1.78509	2.25125
ENSDARG00000061405	eva1a	8.44831	20.0642	1.26224	46.1422	45.2037	67.2481	5.42293	7.58126	3.24156	0.876476	2.90714	2.37868
ENSDARG00000062757	zgc:158403	14.1649	18.5339	23.702	16.6086	14.2291	17.9293	12.1782	13.2492	8.4968	10.0269	9.84348	7.94308
ENSDARG00000044251	rasgef1bb	47.4155	19.5881	15.8481	48.2425	68.2631	44.8499	14.5157	16.4622	12.1804	20.194	27.5924	20.0489
ENSDARG00000055064	prdx5	72.6157	63.0153	44.9146	152.773	154.416	147.921	33.87	46.7872	41.0106	93.2571	74.0556	106.276
ENSDARG00000069484	dab2ipa	7.1277	7.44757	9.88752	7.07643	14.0003	33.481	3.92695	4.83757	3.14333	7.01181	5.25326	3.39811
ENSDARG00000005139	hhatlb	0.198997	0.850179	1.08693	5.00843	8.05248	6.11346	0.257122	0.144405	0.098229	0.280472	2.0911	1.52915
ENSDARG00000062152	chaf1a	25.8515	14.6571	21.0723	51.1829	57.8772	100.157	11.664	16.8232	10.5596	27.4512	26.6743	15.0791
ENSDARG00000105562	si:dkey-23i12.7	1.7367	4.761	1.54273	13.7005	17.1115	6.43523	1.23886	2.20218	1.12963	1.40236	1.22406	0.637146
ENSDARG00000010717	chchd10	75.6187	88.7927	62.9014	35.8345	27.7719	40.7028	196.745	136.318	114.191	74.0097	63.8041	86.6518
ENSDARG00000098162	zgc:77748	155.923	187.992	152.45	0	0.0457528	0	79.2637	52.3468	47.3464	0.0350591	0	0.0424764
ENSDARG00000104100	bmpr1ba	1.13971	0.9522	0.560994	4.91149	10.7976	15.7842	0.303871	0.28881	0.687603	2.55931	3.41717	1.10439
ENSDARG00000038901	tmem256	33.9199	37.4759	26.5771	43.7834	44.0599	37.7176	20.3126	20.3972	29.6651	17.7749	14.2807	21.4931
ENSDARG00000087341	unc5c	9.85938	4.79501	7.53835	6.2363	10.2944	28.0469	33.3791	30.65	17.141	121.024	102.668	18.6471
ENSDARG00000099439	serp1	170.052	205.845	152.66	393.243	361.401	239.766	117.925	150.037	110.9	121.024	106.697	140.002
ENSDARG00000104108	slco1d1	205.781	434.203	267.138	25.1391	22.6019	8.70543	85.6216	90.4336	33.8399	7.3624	13.4647	10.3642
ENSDARG00000068516	hapln1b	0.379903	0.442093	0.525932	9.3383	11.85	4.64766	1.82323	3.21301	1.32609	24.4712	24.0222	19.794
ENSDARG00000040705	glsb	12.4825	14.147	7.50329	223.085	151.076	309.695	11.2432	6.89534	10.314	10.1671	6.57932	12.3182
ENSDARG00000045071	chad	7.27242	6.12129	5.57488	0.0646249	0.274517	0.321761	0.537618	0.0361013	0	0.140236	0.102005	0
ENSDARG00000045144	zgc:163057	0.633171	0.442093	0.0350621	0.969374	1.37258	0.339637	0	0.0361013	0	0.0701181	0.0510025	0.127429
ENSDARG00000015915	slc25a36b	59.6809	32.9189	29.1717	44.4943	28.9157	42.6512	29.5924	31.1554	18.0741	13.5328	14.7907	15.4614
ENSDARG00000079891	dnajc6	42.531	33.6331	35.9387	102.334	109.029	102.946	31.4156	26.6427	30.2054	47.3648	52.3286	59.4245
ENSDARG00000098834	sox4b	56.3522	24.9613	20.7568	33.1526	20.4515	29.459	92.3067	81.0473	77.8464	77.3403	116.235	55.814
ENSDARG00000054103	ripply1	4.07038	8.22973	6.6618	14.1852	10.2486	11.0114	4.65157	2.9964	4.37119	4.27721	2.85614	4.75736
ENSDARG00000074182	prokr1a	4.35983	3.46873	0	8.36893	8.00673	23.2204	0.0233747	0.108304	0.392916	0.841417	0.0510025	0.169906
ENSDARG00000087798	pdyn	0	0.340072	0	5.36387	4.25501	8.18704	8.36815	7.72567	7.56363	38.4948	12.5976	60.8687
ENSDARG00000103900	sept9b	7.23624	14.419	9.11615	103.691	106.924	89.3603	5.68006	6.02891	8.25123	28.4329	25.8583	47.9983
ENSDARG00000003655	tmem59l	7.92368	6.93746	8.90578	61.6522	60.5309	64.817	4.37107	4.83757	4.56765	52.9041	49.9314	41.457
ENSDARG00000056722	cd99l2	78.875	65.5998	56.5552	530.764	579.504	279.557	35.2491	32.3106	52.4051	234.72	159.434	230.392
ENSDARG00000019235	sema3aa	3.81712	4.86302	4.06721	3.55437	1.46409	2.68134	1.6596	1.66066	1.91546	0.210354	0.714035	1.31677
ENSDARG00000056998	kirrel1b	1.48343	1.12224	1.50767	20.7123	17.9808	20.8787	2.94521	1.98557	2.50484	95.6061	78.3908	46.3417
ENSDARG00000056732	her4.1	0.090453	0.544115	1.0168	26.3023	6.26813	9.81372	0	0	0	3.82144	5.30426	5.64936
ENSDARG00000059792	trpm5	5.80708	3.12866	0.841491	0.12925	0	0.0893781	0.140248	0.541519	0.245572	0	0.0510025	0
ENSDARG00000098231	HHEX	0.524627	0.136029	0.911615	72.0891	67.7141	146.401	0.0233747	0.0361013	0.392916	30.4663	22.2371	29.7759
ENSDARG00000095022	thsd7ba	2.51459	4.45494	2.06866	3.16662	0.640539	1.34067	0.0467494	1.15524	1.17875	0.175295	0.153007	0.0424764
ENSDARG00000101755	prkar1ab	18.0182	17.0376	9.95764	9.72605	13.7716	15.7842	38.054	32.4911	23.6241	48.7321	56.5618	22.6824
ENSDARG00000054619	fras1	8.43022	15.3032	12.7626	33.6373	18.0723	17.965	38.6618	15.1264	17.6321	145.881	185.649	146.841
ENSDARG00000014939	KCNN2	2.22514	1.4283	1.15705	2.00337	2.15038	3.09248	0.0701241	0.505418	0.638488	0.0701181	0.918045	0.212382
ENSDARG00000098240	meis2a	33.7571	21.6286	36.1841	32.0216	23.1051	33.2844	8.08765	17.834	8.79149	11.5695	23.7672	13.0827
ENSDARG00000037589	gid8b	43.4536	30.5384	36.9204	129.831	146.683	99.9069	24.9876	23.7907	33.5452	41.58	49.1664	47.701
ENSDARG00000069461	rnaseka	146.679	211.423	167.246	194.683	191.475	190.93	134.942	127.401	117.875	104.266	99.3529	143.528
ENSDARG00000078123	slitrk3a	1.03116	1.49632	1.54273	0.420062	0.274517	1.19767	3.73995	2.52709	3.29067	9.39583	3.72318	4.03526
ENSDARG00000101090	pappaa	0.524627	0.4761	0.0701242	27.5302	26.1248	46.0655	0.0701241	0.144405	0.44203	0.631063	3.11115	1.74153
ENSDARG00000037363	st5	20.5871	15.4393	33.4142	3.16662	3.93474	9.15232	98.4543	88.4842	91.8441	17.3192	17.3919	7.22099
ENSDARG00000104815	lmx1ba	226.06	272.295	392.836	0.193875	0	0.303886	87.6552	129.531	67.1395	0.105177	0.0510025	0.0849528
ENSDARG00000040177	rgs16	324.184	523.064	405.634	72.0245	126.095	101.927	446.317	386.464	256.967	4.27721	5.61027	5.09717
ENSDARG00000034007	prom1b	0.0361812	0.71415	0.210373	3.78056	3.11119	2.00207	2.85172	3.46572	2.75041	9.8516	6.42631	10.6191
ENSDARG00000040027	osbpl10b	5.91563	8.02569	7.88898	11.6325	11.85	10.2427	1.72973	5.23468	4.7641	5.60945	3.36616	3.82287
ENSDARG00000027355	slc25a4	4.07038	5.61118	7.32798	1.2925	2.97393	2.00207	17.4142	13.3936	13.2118	5.78474	7.08935	4.24764
ENSDARG00000102995	rbm24a	13.4956	7.85565	18.6881	6.04243	5.39882	3.45	3.03871	3.64623	2.55395	2.34896	2.70313	4.29012
ENSDARG00000005220	pdcd6	70.8066	94.5739	140.073	37.0624	45.9815	52.7152	56.4032	39.4587	35.0677	24.6465	20.656	37.3792
ENSDARG00000058730	rdh10a	1.68243	2.00642	5.01388	169.188	152.265	120.75	2.01023	0.758126	2.45572	18.967	36.4158	25.6982
ENSDARG00000013150	dhx16	11.1257	14.6231	9.15121	12.7957	14.9611	18.7515	31.1117	19.9279	23.6732	31.7284	31.9786	23.9992
ENSDARG00000087863	cd44a	5.73472	4.35292	5.82031	0.420062	0.594786	0.429015	3.52958	1.29965	2.84864	0.0350591	0	0
ENSDARG00000021866	upk1a	4.90255	6.46136	2.13879	8.85361	9.24206	7.54351	1.7531	3.86283	2.30838	1.15695	0.255012	0.212382
ENSDARG00000008398	cacna1c	15.576	18.772	12.5873	61.6199	58.0602	44.0992	41.9342	28.9171	22.5435	161.272	129.342	107.168
ENSDARG00000018404	krt18	355.01	233.663	454.545	20.4215	24.0202	39.9163	186.577	143.214	192.578	18.3008	19.0239	14.2721
ENSDARG00000042894	tyms	14.0383	22.1047	18.2674	0.581624	0.915055	1.69818	2.82834	8.44769	4.96056	0.701181	0.510025	0.424764
ENSDARG00000103498	epd	0.0180906	0.102021	0	65.6266	215.861	141.307	0.0233747	0	0	0.0350591	0	0.679622
ENSDARG00000061682	bicc1a	0.253268	1.36029	0.596056	0.710874	1.37258	3.11036	4.18407	3.79063	6.72868	5.32898	5.61027	4.16269
ENSDARG00000021163	thrb	16.8604	25.9475	40.4266	81.6213	85.4204	81.3341	16.1987	14.5849	10.707	41.2295	47.0243	54.6671
ENSDARG00000035538	atp6v0a2a	15.0514	13.0928	12.3769	31.1815	37.5173	36.6093	5.51643	7.65347	9.33175	18.7566	28.4084	25.146
ENSDARG00000061362	fam69ab	4.34174	5.06707	7.78379	2.35881	4.80404	8.5803	0.607743	2.67149	1.96458	1.15695	0	0.0849528
ENSDARG00000010727	ttyh2l	1.75479	0.9522	1.92842	15.1869	22.1443	27.2067	8.1344	5.8845	10.1176	37.0574	41.9751	43.7082
ENSDARG00000009899	znf385a	11.578	9.0459	4.3477	9.40292	5.21581	7.09662	3.06209	6.64263	3.19244	0.245413	0.255012	1.40172
ENSDARG00000016936	hmcn1	1.61006	4.65898	2.0336	86.0158	72.4266	132.101	1.16874	1.66066	1.62078	45.0859	50.7475	33.6413
ENSDARG00000021805	aes	9.84129	10.6442	3.82177	9.20905	12.8108	8.02616	35.4361	46.5706	6.7778	61.739	39.3229	24.8912
ENSDARG00000091592	peli1a	11.4152	14.419	20.0555	7.07643	4.66678	7.75802	43.103	35.1626	22.1997	16.3375	20.095	19.2843
ENSDARG00000101869	magi3a	6.60307	6.59739	5.15413	3.26356	4.1635	4.54041	12.7392	12.9604	10.5105	12.2707	12.4956	6.07412
ENSDARG00000004517	ppat	4.08848	6.01927	6.41637	8.40124	6.95442	19.6989	28.9846	18.881	9.42998	28.7835	29.1734	34.2784
ENSDARG00000005026	tshz1	131.808	117.631	184.953	301.023	275.798	164.116	83.0737	100.325	103.239	109.91	120.315	92.0888
ENSDARG00000012949	scml2	108.851	81.3451	96.3858	246.027	152.631	134.228	43.477	46.8233	67.0413	107.211	119.244	106.403
ENSDARG00000061486	si:dkeyp-86b9.1	15.1237	9.62403	6.45143	2.8435	2.97393	2.48471	5.02556	3.39352	3.19244	1.68283	2.24411	1.57163
ENSDARG00000046014	kcna6a	0.144725	0.136029	1.0168	0.549312	0.457528	0.143005	0.0233747	0	0	0	0	0.0424764
ENSDARG00000058946	CU856539.2	24.0243	18.3979	13.9547	1.71256	1.32683	1.84119	44.9262	33.5742	38.8004	5.46921	16.4228	4.79983
ENSDARG00000034262	pld2	18.3077	18.4999	13.2885	3.45743	3.98049	3.18186	46.9131	39.2421	25.1957	9.25559	5.71228	8.79261
ENSDARG00000057497	stk35l	234.129	182.346	187.652	214.005	172.534	151.889	133.493	115.488	106.578	127.72	156.935	127.769
ENSDARG00000055540	pfkfb4a	183.294	127.153	239.299	50.3105	81.7144	155.607	122.203	92.2387	76.2748	40.6685	51.4615	38.0588
ENSDARG00000006468	grap2a	1.79097	2.24447	5.57488	8.27199	7.82372	11.1186	0.210372	1.19134	1.62078	1.78801	1.53007	3.86535
ENSDARG00000099746	rgs3a	26.7741	43.2911	43.477	28.6611	44.8834	83.4077	39.4799	21.1914	23.6241	5.74969	8.05839	7.39089
ENSDARG00000030871	siah1	53.3311	49.9565	51.5413	67.8885	56.3216	82.8178	37.5632	33.502	36.0009	58.9343	59.8259	49.1027
ENSDARG00000088168	ablim3	20.5328	16.3915	21.3879	8.53049	3.20269	9.74222	16.3623	13.2131	11.2963	1.08683	1.17306	1.35924
ENSDARG00000088428	si:ch211-189a15.5	9.85938	10.9843	10.168	11.5032	10.5689	12.4057	8.60189	8.33939	8.20212	4.73297	4.59022	4.79983
ENSDARG00000079198	usp13	0.253268	1.08823	0.245435	2.3265	3.47721	3.21761	2.38422	1.58846	1.12963	8.51935	10.8635	9.51471
ENSDARG00000015922	stk17al	4.0342	6.6314	8.73047	0.937061	2.33339	1.76969	3.50621	1.11914	2.40661	0.0701181	0.765037	0.169906
ENSDARG00000098312	scarb2a	10.6373	9.69204	12.5522	89.8932	135.794	64.7813	7.78378	5.8484	9.18441	24.8569	26.5213	37.4217
ENSDARG00000075791	si:dkey-79f11.5	0.0180906	0.442093	0.0350621	1.48637	0.869302	0.983159	0.0233747	0	0	0	0	0.0849528
ENSDARG00000079664	zgc:172341	1.10353	1.9044	3.08547	6.55943	7.64071	9.93885	0.654492	0.180506	0.491145	5.43415	4.1312	4.03526
ENSDARG00000039497	ccdc85a	2.3156	3.26469	6.41637	3.68362	4.48377	18.537	0.888239	1.22744	0.343801	5.15368	2.49912	2.1663
ENSDARG00000006786	copz2	75.1664	69.3406	80.1871	116.26	106.055	88.0375	35.2257	42.8522	51.6193	58.6889	91.7025	51.5239
ENSDARG00000113474	CABZ01067151.1	0.0180906	0.272057	0.105186	0.0323125	0.274517	0.697149	0.724616	1.22744	0.98229	2.38402	2.0911	1.69906
ENSDARG00000061385	haus3	0.108544	0.884186	0.140248	0.226187	1.00656	0.983159	0	0	0.0491145	0.105177	0.0510025	0
ENSDARG00000042032	pou3f3a	0.651262	0.612129	0.245435	12.6988	11.2552	22.7557	0.0233747	0	0.0491145	6.06522	11.3226	8.36785
ENSDARG00000103545	tctex1d1	5.35482	6.49537	1.12199	3.48975	6.63415	2.18083	0.771366	0.938633	1.12963	1.47248	0.306015	2.12382
ENSDARG00000062449	xpr1a	2.38796	4.21689	2.55953	2.55268	1.83011	4.89792	10.168	6.38992	4.91145	18.2658	9.99649	7.81566
ENSDARG00000017367	rhbdf1b	1.26634	0.9522	2.06866	0.613937	0.82355	1.69818	0.140248	0.252709	0.343801	0.560945	0.510025	0.169906
ENSDARG00000000943	dzip1	16.2996	10.1341	5.9255	9.91992	9.24206	13.6034	18.0219	26.4261	24.6064	37.9339	41.9751	20.7285
ENSDARG00000032571	il20ra	18.2353	26.0155	43.0212	15.7685	12.216	17.7505	16.6428	20.0001	9.08618	8.51935	6.68133	4.33259
ENSDARG00000075793	prex1	7.05533	8.12771	3.26078	11.9233	16.288	9.65284	1.58948	2.09387	1.22786	9.60618	9.48646	7.43337
ENSDARG00000003411	foxa2	62.1231	103.654	80.2221	150.931	112.277	189.678	168.602	159.315	124.947	440.587	302.241	508.612
ENSDARG00000043304	nop2	20.3519	18.2278	10.6939	15.2838	17.6148	33.2844	42.5654	42.0219	28.5355	46.874	50.2885	46.1294
ENSDARG00000010192	pax3a	0.343721	0.0680143	0.0350621	1.09862	0.411775	0.911657	0.0233747	0	0	0.0350591	0.0510025	0.0424764
ENSDARG00000033916	si:ch211-243j20.2	54.3984	61.519	81.4142	356.439	265.137	345.16	53.2242	55.5959	46.1185	89.1902	128.475	108.187
ENSDARG00000102715	UST (1 of many)	0.253268	0.408086	0.631118	2.48806	2.24188	4.09352	0.0934989	0.0361013	0	0.490827	0.459022	1.78401
ENSDARG00000029036	rab32a	29.7771	15.1672	16.9701	1.16325	2.19613	0.840154	9.46676	9.56683	6.18842	0.631063	0.102005	0.722099
ENSDARG00000043479	opn8c	4.14275	4.65898	1.36742	1.42175	2.83667	0.911657	0.140248	0.0361013	0.147343	1.57766	0.918045	0.807051
ENSDARG00000023712	mao	419.286	499.769	558.539	53.1217	57.374	59.2756	816.946	720.798	609.953	600.912	711.944	811.681
ENSDARG00000071555	zgc:153675	33.7209	28.736	29.3119	47.3377	46.9881	39.7554	20.6399	17.7979	29.174	17.9853	23.6652	24.4239
ENSDARG00000090063	fa2h	246.919	172.348	285.406	31.7631	25.9418	22.0764	160.584	176.427	135.654	10.4125	16.3718	9.64214
ENSDARG00000039500	LRFN3	0.814077	0.748158	0.105186	0.290812	0.869302	1.60881	0.0233747	0.0361013	0.098229	0.280472	0.102005	0.0424764
ENSDARG00000069323	si:ch73-122g19.1	0.253268	0.23805	0.0701242	9.0798	3.11119	1.96632	0.0233747	0.0361013	0.0491145	1.71789	0.714035	0.424764
ENSDARG00000040302	osgin2	0.090453	0.816172	0.736304	3.26356	3.33995	11.1544	0.0934989	0.361013	0.098229	1.08683	0.663032	0.637146
ENSDARG00000061039	atp10a	25.363	19.4861	13.0782	58.9056	56.6419	38.5756	40.8356	51.2999	24.1152	210.109	155.15	127.642
ENSDARG00000044754	gnrh2	1.10353	0.748158	1.12199	3.52206	1.69285	3.75388	0.771366	0.541519	0	0.0701181	0	0.0424764
ENSDARG00000042539	ywhaqa	383.231	284.368	317.593	213.391	242.169	315.558	159.182	169.893	208.737	208.917	214.772	204.651
ENSDARG00000089320	ccdc175	0.379903	0.986208	0.0701242	3.58668	2.92818	1.91269	2.33747	1.29965	0.736717	15.461	10.1495	17.2454
ENSDARG00000012860	tmprss4b	1.1578	0.9522	1.61286	0.743186	1.32683	0.303886	12.0847	13.3575	8.79149	2.48919	0.714035	2.29372
ENSDARG00000101028	fnbp1b	1.5377	2.44852	1.43755	4.55606	6.63415	8.68755	4.04383	4.83757	5.05879	19.8785	13.2606	10.5766
ENSDARG00000054186	ncs1b	0.723624	1.19025	0	0.484687	1.32683	0.947408	3.8802	2.9242	4.81322	3.82144	4.43722	2.88839
ENSDARG00000054560	her15.2	3.67239	4.2849	2.0336	34.6713	11.667	12.9062	0.607743	0.902531	2.11192	6.03016	5.50827	10.5341
ENSDARG00000001785	irx2a	0.868349	1.4283	0.736304	0.484687	1.69285	0.0536269	0.116874	0.108304	0.147343	0.175295	0.0510025	0
ENSDARG00000052494	pcdh18b	0.090453	0.408086	0.210373	4.45912	1.00656	3.07461	0.79474	0.794228	0.196458	16.8283	29.2244	15.7587
ENSDARG00000062147	otc	0.253268	0.544115	3.47115	2.77887	1.41834	3.11036	0.327246	0	0.343801	0.631063	0.102005	0.169906
ENSDARG00000104840	si:dkey-28a3.2	19.1399	22.5808	19.3543	20.8092	24.8895	17.2679	36.1607	54.9822	34.9204	50.2046	44.1682	37.719
ENSDARG00000101251	ldha	251.007	285.252	382.107	335.403	134.422	144.167	255.626	195.597	195.672	39.4064	46.4123	59.4669
ENSDARG00000008852	elp4	11.1257	10.4742	6.34624	9.27367	9.47082	28.5831	17.7648	16.4983	21.9051	74.4654	47.1773	66.5605
ENSDARG00000017354	epha2a	115.309	130.826	224.538	6.91487	7.50345	12.2984	39.2228	53.5743	25.8342	4.24215	8.36441	5.69184
ENSDARG00000056633	fgf13b	63.4437	127.799	162.162	30.5676	29.2818	32.8554	29.0548	27.4009	20.3825	26.9254	22.7981	23.2346
ENSDARG00000104457	si:dkeyp-72e1.7	55.7914	60.5668	58.2031	79.3594	59.4328	78.9209	19.775	30.289	54.1242	17.9152	20.809	39.1632
ENSDARG00000013787	gucy1a1	0.379903	0.884186	0.245435	9.8553	9.9741	42.9015	2.3141	5.27078	2.94687	45.5768	53.7566	56.1113
ENSDARG00000058821	sema5a	48.519	65.2937	46.3872	7.07643	4.98705	5.16606	85.084	71.2639	92.4826	36.4965	63.3961	34.6607
ENSDARG00000078210	tulp1b	0.0180906	0.136029	0.105186	1.42175	2.05887	1.28705	0.0233747	0.0361013	0.0491145	0.175295	0.20401	0.0849528
ENSDARG00000052898	kcnk3b	17.6022	25.5054	20.9321	34.8651	40.4912	102.588	17.5778	8.6643	17.1901	11.1488	16.0658	15.5039
ENSDARG00000090297	ldlrad2	0.397993	0.204043	0.0350621	1.58331	1.50984	2.2702	3.03871	1.04694	0.589374	5.53933	4.48822	6.8387
ENSDARG00000011317	adra1ba	0.090453	0.71415	0	0.161562	0.228764	0.911657	1.82323	1.04694	1.86635	4.59274	4.0292	1.69906
ENSDARG00000107526	smkr1	39.745	26.1175	29.5924	11.1478	23.1509	3.64663	11.9211	10.6138	7.76009	6.17039	6.1713	6.28651
ENSDARG00000035175	schip1	67.8036	38.156	52.523	39.4858	44.4259	31.3181	17.3207	22.9604	14.2923	29.3795	35.3447	22.2576
ENSDARG00000069640	vegfc	0.361812	0.272057	0.140248	0.775499	0.869302	0.411139	0.0233747	0.108304	0	0	0	0
ENSDARG00000095333	si:ch211-157j23.3	0.343721	0.510107	0.350621	0.0646249	0.0457528	0.0178756	1.51936	1.76896	0.834946	0.525886	0.357017	0.637146
ENSDARG00000045517	itih5	0.235178	0.646136	0.0701242	1.13094	2.69941	0.625647	0	0.0361013	0.0491145	0.315532	0.0510025	0.297335
ENSDARG00000015907	dcbld1	45.9682	43.0871	47.6845	36.6423	38.6611	25.7767	28.3068	36.2096	34.1837	17.3542	20.095	19.3692
ENSDARG00000097693	si:ch211-248a14.8	348.407	262.331	377.759	143.273	138.814	172.786	236.879	320.363	225.337	60.8275	66.8133	59.0847
ENSDARG00000059411	impa2	0.578899	0.204043	0.140248	0.516999	0.82355	1.07254	0.84149	1.15524	0.884061	2.9099	2.95814	3.99278
ENSDARG00000105475	si:dkey-9a6.4	0.361812	1.63234	2.06866	0.0323125	0.137258	0	9.09276	5.27078	2.65218	1.08683	0.40802	0.849528
ENSDARG00000052734	hmgcra	107.332	41.7268	91.442	3.94212	5.30732	6.29222	41.0927	58.9894	49.1145	2.24378	1.27506	1.95391
ENSDARG00000007108	lipia	46.1129	60.2267	62.0249	4.39449	2.97393	20.3782	33.0051	21.6608	20.4316	0.0350591	0	0.127429
ENSDARG00000062477	kiaa1549la	1.08544	1.87039	1.50767	46.7884	42.0468	42.9551	7.38641	7.79787	11.149	75.4822	83.0321	61.6757
ENSDARG00000001870	atp1a1a.4	77.2107	76.8902	104.415	10.9216	9.28781	7.36476	89.081	33.1771	42.484	2.94496	1.9891	3.86535
ENSDARG00000014165	ssr3	213.089	269.473	206.095	477.417	469.469	252.94	135.269	150.073	181.527	203.588	168.461	224.063
ENSDARG00000031269	rnf123	4.25129	4.45494	1.47261	3.45743	4.71253	8.27641	11.6874	12.0217	4.12562	40.1426	21.8291	11.5111
ENSDARG00000074275	limch1a	1.35679	0.9522	1.05186	1.77719	4.9413	4.29015	0.537618	0.108304	0.392916	1.05177	1.93809	0.382287
ENSDARG00000071501	hs6st1b	1.12162	3.94483	1.2973	2.03568	2.37914	7.32901	6.35792	6.24552	6.97426	12.0603	10.7105	19.2843
ENSDARG00000036420	si:dkey-33c9.6	6.96488	4.79501	2.62966	0.484687	1.05231	0.375388	0.864864	2.7437	0.834946	0.210354	0.153007	0.0849528
ENSDARG00000037406	wdr19	14.3278	17.6157	15.4624	8.01349	11.3009	13.6212	27.7692	24.6572	25.0484	24.0856	29.2754	24.2965
ENSDARG00000040991	cttnbp2	10.5287	9.76005	8.02922	10.8893	10.9807	34.1424	21.6216	16.5705	13.8994	138.694	96.5477	73.4417
ENSDARG00000061579	myo1cb	70.282	86.8203	91.5121	12.1495	12.6278	9.67071	58.951	70.2891	45.9711	3.82144	6.42631	5.52193
ENSDARG00000098161	cntn4	0.488446	1.73437	0.0701242	8.98286	11.5297	32.48	0.210372	0	0	5.0485	6.1203	1.74153
ENSDARG00000042520	si:dkey-251i10.3	6.78397	6.59739	4.24252	6.46249	5.53608	15.4267	16.97	14.0073	12.2295	26.5748	24.4302	15.5888
ENSDARG00000063075	soga1	43.8335	32.6809	30.6092	42.0708	43.1906	46.9235	89.4083	78.9173	46.1185	380.286	195.085	87.3315
ENSDARG00000027199	smad1	51.2868	41.6248	28.7159	4.23293	6.72565	6.32797	65.9868	85.3073	66.7957	34.7786	25.8073	12.9128
ENSDARG00000075334	arhgap32a	36.4345	31.3546	42.7057	7.62574	7.73222	14.5508	47.9649	27.5092	19.2529	0.175295	0.714035	0.339811
ENSDARG00000041150	slc17a6b	21.1479	14.8951	5.85537	182.468	125.408	131.064	3.73995	0.758126	1.37521	85.0883	98.3328	111.798
ENSDARG00000057435	amacr	5.35482	6.90345	5.71512	12.311	13.0395	12.2984	3.41271	0.541519	2.50484	6.06522	5.91629	7.85813
ENSDARG00000035695	scxa	0.59699	1.12224	0.841491	0.387749	0.274517	0.536269	0.864864	1.73286	1.08052	14.5846	8.31341	16.7782
ENSDARG00000090468	ppp1r3aa	9.26239	5.74721	7.32798	16.8994	6.03936	11.6549	9.60701	17.9423	13.5065	74.185	77.9828	46.4267
ENSDARG00000039131	atp1a1a.3	0.0180906	0.748158	0.175311	0.0323125	0.0457528	0.125129	21.2944	4.83757	1.91546	0.315532	0.20401	0.212382
ENSDARG00000045750	syt10	2.36987	5.40714	5.82031	111.413	61.0799	124.593	1.47261	1.87727	0.98229	65.2449	72.3215	53.4353
ENSDARG00000102759	CT583723.1	2.62314	4.96505	1.33236	2.55268	1.14382	1.35855	4.11395	5.34299	6.53223	12.0603	16.5758	15.1216
ENSDARG00000018856	dclk1a	2.38796	3.53674	2.0336	23.6527	31.0204	39.1655	2.94521	1.37185	1.66989	9.11536	6.88534	9.13242
ENSDARG00000113103	BX530077.1	0.28945	1.63234	0.876553	3.71593	2.92818	1.96632	0.0701241	0.144405	0.196458	1.05177	0.918045	1.65658
ENSDARG00000053479	gdf6a	5.51763	5.16909	14.2002	116.616	123.395	235.529	9.58363	2.02167	3.63447	14.5495	23.0531	32.3245
ENSDARG00000098112	btc	27.552	57.8462	48.0702	403.324	345.982	332.183	32.8648	27.5092	30.7948	186.619	166.319	225.295
ENSDARG00000060723	stim1a	95.4098	103.858	56.9058	50.2782	55.4981	132.155	56.0058	54.91	58.0042	41.1944	28.0004	25.8681
ENSDARG00000059781	atcayb	1.79097	3.8088	0.771367	0.904749	1.09807	0.232383	3.95033	2.56319	3.19244	25.1023	36.2118	20.8559
ENSDARG00000098247	det1	26.557	30.2324	19.6348	24.0082	16.1507	28.1899	49.905	51.1194	47.3464	41.545	37.2828	44.7276
ENSDARG00000089795	sertad4	1.66434	2.04043	3.19065	2.3265	5.76485	9.99247	0.818115	1.22744	1.96458	0.631063	0.918045	1.23182
ENSDARG00000068981	glceb	27.7691	19.6901	20.9671	21.9725	32.2557	29.9774	17.5778	17.7979	19.1546	4.90827	4.59022	8.66518
ENSDARG00000062376	nlgn3b	48.1029	49.1063	24.0175	94.934	80.5706	109.953	59.8626	85.3795	68.5638	301.613	271.435	185.155
ENSDARG00000059442	smtnb	38.2254	37.1358	43.7575	8.78899	6.22237	4.9873	19.7984	27.9063	27.6514	3.40073	0.969047	1.27429
ENSDARG00000071107	wnt7bb	2.4965	1.70036	0.350621	2.00337	1.37258	1.3228	0.0467494	0.0722025	0.0491145	0.701181	0.663032	1.18934
ENSDARG00000012039	ttc26	39.745	38.4961	22.7553	23.3942	24.9352	32.8196	58.0628	55.8847	53.1419	52.5886	54.1647	53.4778
ENSDARG00000062707	plat	0.470356	1.12224	0	5.4608	6.54264	4.21865	0.280497	0.252709	0.098229	0.245413	0	0.169906
ENSDARG00000069560	kcnh3	3.90757	3.60476	7.6786	1.32481	1.09807	1.35855	14.5391	9.92784	5.79551	17.7048	8.56842	6.37146
ENSDARG00000101606	rims2a	88.0469	76.2781	68.8971	98.0037	93.8846	258.517	741.89	611.483	215.662	335.69	350.183	186.556
ENSDARG00000100236	cspp1a	2.96686	3.91082	0.245435	15.0899	11.8042	8.66968	12.038	12.3105	9.08618	46.874	49.0644	21.0258
ENSDARG00000103591	dkk3a	1.10353	1.05422	0.0701242	6.7533	10.2029	9.45621	3.34258	1.62456	3.09421	31.6583	23.9202	23.3195
ENSDARG00000018559	kdm7ab	77.4097	54.9896	69.3529	167.605	183.331	153.212	39.1293	54.6212	56.9728	88.7345	101.393	92.2587
ENSDARG00000002968	a1cf	58.0527	48.1541	30.4339	129.735	160.638	174.52	119.819	121.336	59.3303	351.923	278.627	448.636
ENSDARG00000027472	gphb5	2.33369	1.12224	0	0.193875	0.0457528	0.911657	0.0934989	0	0	0	0	0
ENSDARG00000094112	slc22a21	0.940711	1.4283	2.24398	3.90981	2.01312	6.5246	1.05186	0.541519	0.294687	1.29719	1.53007	1.10439
ENSDARG00000069865	grxcr1	0.090453	0.374079	0.315559	0.420062	0.594786	0.28601	0.888239	1.08304	1.08052	1.68283	1.22406	1.82648
ENSDARG00000104487	mthfs	23.753	33.123	28.5756	30.9553	32.8962	28.4759	18.6998	22.5633	12.1313	7.15205	4.33521	15.5888
ENSDARG00000028000	pfkpa	1.51961	6.90345	9.2564	3.68362	2.92818	5.52357	21.458	11.047	11.9839	20.5797	30.1935	16.9481
ENSDARG00000103848	apba1a	13.2242	16.3234	16.8649	20.3892	20.36	14.2469	8.3214	6.28162	6.97426	14.0236	16.9328	11.9783
ENSDARG00000051876	ush1c	415.831	271.139	382.878	123.143	131.722	113.063	351.415	273.864	257.36	47.7504	40.445	43.4533
ENSDARG00000078523	ddr1	48.2476	41.9648	56.0643	18.8382	20.8175	29.1015	45.4638	26.5344	24.9502	10.9735	15.7598	11.4261
ENSDARG00000099730	pkma	159.794	127.561	111.252	192.033	239.836	699.026	270.516	199.965	406.029	1390.97	1293.42	1098.44
ENSDARG00000019451	pcsk2	220.669	274.302	223.486	69.181	135.657	791.211	116.803	90.5419	56.5799	124.6	61.764	22.6824
ENSDARG00000020759	elf1	204.767	209.552	245.68	106.857	115.251	117.747	184.263	211.228	179.415	31.2727	34.9367	30.9228
ENSDARG00000090727	celf5b	0.28945	0.646136	0.0350621	0.323125	0.228764	0.518393	1.79985	1.29965	0.687603	3.22543	2.70313	0.934481
ENSDARG00000100635	chia.1	9.69656	25.3693	34.3258	0.613937	0.82355	0.822279	6.87217	9.78344	4.0765	0.245413	0	0.552193
ENSDARG00000099555	foxo1a	480.36	487.187	401.987	2320.94	1852.12	1323.23	349.055	367.583	280.738	1000.45	1125.37	1045.68
ENSDARG00000002255	epb41l3a	6.85634	5.78122	8.44997	6.81793	5.99361	9.61709	3.22571	1.94947	2.35749	5.0485	7.08935	4.58745
ENSDARG00000036481	tcn2	19.2122	18.4319	27.103	4.07137	5.99361	15.373	164.558	49.2421	46.3641	25.4178	13.1076	57.1732
ENSDARG00000012409	rnf207b	11.6865	11.1203	4.17239	1.68025	1.28108	1.09041	18.2557	18.6643	16.306	6.24051	3.51917	5.52193
ENSDARG00000042418	galnt17	1.04925	1.53032	3.08547	2.3265	3.93474	3.57513	13.4171	13.5741	6.97426	7.29228	6.83433	5.90422
ENSDARG00000093019	si:dkey-83k24.5	9.06339	5.33912	5.85537	82.2675	84.0478	107.826	218.787	96.5348	34.331	113.907	166.217	168.079
ENSDARG00000038139	pdgfbb	1.1578	0.782165	0.350621	0.193875	0.0915055	1.85907	0.0934989	0.144405	0.0491145	0.0701181	0.102005	0.0849528
ENSDARG00000055791	zgc:158423	1.80906	6.01927	5.89044	5.42849	2.56215	2.57409	35.2958	20.8665	23.2311	4.24215	9.63947	11.2562
ENSDARG00000079463	man2b2	8.68349	4.42093	2.73484	2.90812	3.43146	5.63082	11.5939	14.8376	16.748	10.9384	8.31341	9.08995
ENSDARG00000060977	zgc:153018	317.58	172.076	134.919	30.8907	20.543	13.9787	121.572	90.3253	64.0453	10.9735	14.9437	12.7854
ENSDARG00000078797	dennd3a	15.8835	17.4797	18.3024	23.2003	17.5691	11.8337	12.7158	9.06141	11.0999	11.4643	10.5575	7.0086
ENSDARG00000073707	cnksr2b	3.20204	3.12866	2.27904	6.78562	4.66678	5.89896	2.54784	1.76896	2.06281	0.525886	1.27506	0.424764
ENSDARG00000003250	pik3cd	1.41107	1.53032	0.946677	0.840124	1.7386	1.5373	2.45434	1.48015	2.65218	9.74642	7.54837	8.02804
ENSDARG00000040466	vil1	1302.16	930.912	1338.43	2.29418	2.33339	8.61605	1009.9	1001.85	817.805	0.0701181	0.153007	0.339811
ENSDARG00000074244	arhgef10lb	4.45029	4.04685	0.806429	21.4878	29.6478	10.6181	10.542	13.8629	7.17071	76.9196	53.3996	62.3129
ENSDARG00000044053	vsnl1b	1.68243	0.986208	1.68298	0.840124	1.32683	1.35855	0.467494	0.57762	0.245572	0.841417	0.255012	0.339811
ENSDARG00000099510	cnn3a	133.744	74.7137	102.346	129.993	156.52	192.878	49.6011	55.5598	64.0453	123.233	116.031	125.475
ENSDARG00000001634	kirrel1a	2.44223	3.74079	7.11761	2.45575	2.69941	3.05673	0.84149	1.48015	1.47343	1.3673	2.1421	0.46724
ENSDARG00000090035	rtn4r	1.1578	2.41451	1.40248	12.8604	11.3924	17.393	2.54784	2.05777	2.79953	82.0382	83.1851	60.7412
ENSDARG00000075759	samd4a	8.91867	6.83544	11.5705	4.49143	4.9413	4.48678	5.00219	7.61736	4.27296	2.17366	2.55012	2.25125
ENSDARG00000091916	ugt5b2	3.56385	8.36576	0.736304	1.00169	1.37258	1.51943	13.3937	10.686	10.6087	5.43415	5.20225	7.0086
ENSDARG00000001910	rorab	45.0637	46.7258	51.2608	0.969374	2.10463	5.55932	20.9437	31.9496	16.0604	0.701181	0.663032	1.31677
ENSDARG00000029356	mboat1	12.8081	9.14793	15.813	2.42343	1.78436	2.68134	14.6092	22.455	20.8245	18.8618	25.3992	18.7321
ENSDARG00000078828	npb	3.74475	4.42093	3.29584	8.01349	18.2096	46.3872	0.958363	0.216608	4.51853	2.10354	2.80514	1.57163
ENSDARG00000068275	ptx3a	0.217087	0.578122	0.105186	67.4038	63.3676	48.1927	2.82834	4.72926	9.77378	105.142	80.4819	121.61
ENSDARG00000001437	slc2a1a	0.669352	0.442093	0.420745	2.97275	2.56215	1.43005	0.303871	0.180506	0.245572	0.350591	0.459022	0.849528
ENSDARG00000011257	enpp2	3.0754	1.93841	0.210373	3.39281	2.56215	4.29015	9.09276	3.50182	5.99197	12.0603	16.8308	10.704
ENSDARG00000073789	zmp:0000000735	2.06233	4.38692	4.13733	2.81118	1.87586	3.48575	6.26442	9.45853	6.04108	13.8133	8.36441	7.39089
ENSDARG00000052846	fsta	0.850258	0.884186	2.84003	13.862	16.7455	13.8357	0.537618	0.938633	0.736717	3.61108	2.1421	6.79622
ENSDARG00000061169	larp1b	53.4034	51.8949	76.751	107.374	73.7992	85.803	52.1256	43.5742	33.447	53.1846	50.5435	36.3598
ENSDARG00000061548	si:ch211-145o7.3	5.42718	7.37955	5.25932	2.61731	2.74517	5.43419	2.36085	2.38268	3.68359	2.24378	0.40802	1.52915
ENSDARG00000002593	slc45a2	9.38902	6.46136	6.9423	67.0807	73.9364	62.6362	2.45434	4.58486	1.66989	49.293	44.7292	51.7787
ENSDARG00000086091	kcnn4	2.09851	3.67277	3.85683	0.0646249	0.183011	0.0715025	1.26223	0.974734	0.785832	0	0	0
ENSDARG00000014624	si:dkeyp-94g1.1	2.76786	0.782165	0.105186	0.452374	0.320269	0.661398	5.04894	3.61013	2.40661	5.36404	3.46817	4.24764
ENSDARG00000035609	mtnr1c	0.0180906	0.0680143	0.0701242	0.0969374	0.183011	0.0357513	0.116874	0.28881	0.147343	3.01508	0.969047	1.01943
ENSDARG00000113332	CABZ01084501.2	0.126634	0.442093	0.0701242	0.12925	0	0.0178756	0.210372	1.48015	2.45572	0.210354	0.867042	1.95391
ENSDARG00000035127	rxrab	0.542718	1.02021	0.175311	0.387749	0.0915055	0.482642	2.4076	2.7437	0.98229	3.22543	1.53007	1.10439
ENSDARG00000057949	slc43a3b	8.03223	8.70583	11.0796	22.3925	15.5559	14.372	35.2257	14.1878	15.6675	41.0542	52.1246	44.048
ENSDARG00000102583	il4r.1	0.886439	1.19025	1.0168	4.91149	2.83667	1.64456	0.420745	0.794228	0.294687	0.0350591	0.20401	0.552193
ENSDARG00000079009	abca1b	44.937	31.3886	33.0285	19.2582	15.3272	14.7653	139.991	67.726	55.794	37.7937	41.9751	30.5405
ENSDARG00000058038	eml3	8.05032	7.03948	7.25786	0.969374	1.18957	0.196632	18.6296	17.6535	13.1136	4.38238	5.86529	3.22821
ENSDARG00000011876	ednraa	0.994983	1.93841	1.89335	0.452374	0.411775	0.554144	0.514244	0.505418	0.540259	0.210354	0.20401	0.212382
ENSDARG00000018351	hpda	0.090453	0.510107	0	6.59174	13.3598	12.0482	0.116874	0.180506	0	0.841417	0.255012	0.424764
ENSDARG00000007727	rgl2	18.5971	13.3988	4.94376	3.29587	4.71253	7.09662	33.2388	30.5417	15.3237	54.2714	27.0313	12.7854
ENSDARG00000021405	chd3	4.34174	4.48895	3.19065	0.710874	0.137258	0.768652	11.4536	12.6354	5.50082	5.32898	8.72143	1.06191
ENSDARG00000046030	zgc:110339	252.183	182.482	339.927	50.0843	83.3158	65.103	126.06	92.5997	130.399	45.8572	38.6089	56.3237
ENSDARG00000011171	si:ch211-12m10.1	2.08042	3.63877	2.48941	1.06631	1.00656	0.911657	3.73995	2.9603	4.66588	20.5797	21.268	11.3412
ENSDARG00000028816	tmed3	24.2776	24.0431	19.8802	29.7598	25.2555	24.2036	16.5259	23.8629	11.6892	11.289	11.3226	7.90061
ENSDARG00000028973	tekt2	2.3156	1.80238	1.92842	0.0646249	0.228764	0.0893781	4.83857	6.17331	3.09421	0.841417	1.07105	0.594669
ENSDARG00000039576	fstl1b	32.346	31.2866	18.653	163.469	178.07	227.843	13.7677	28.2673	20.6772	43.9641	67.0683	64.2668
ENSDARG00000104571	gadd45ab	74.3343	82.4334	41.0577	70.5704	97.1788	85.8745	52.8269	52.5995	64.5855	18.967	19.2789	17.4153
ENSDARG00000099186	slc1a5	61.5261	36.4217	52.0672	36.7393	28.9157	30.1741	27.5588	31.5886	20.7754	19.1422	28.3574	20.9833
ENSDARG00000039881	cemip	12.7901	26.4576	15.813	12.5695	7.22893	7.00725	42.4485	31.4442	26.7674	28.1875	35.7528	27.4397
ENSDARG00000112165	rabepk	3.76284	4.14887	1.85829	2.16493	2.33339	2.73497	5.9138	5.52349	6.7778	6.20545	5.15125	6.62632
ENSDARG00000062590	pleca	50.7441	72.3332	65.1103	26.367	22.9221	12.5129	131.132	114.91	66.6975	120.568	132.657	91.1543
ENSDARG00000028118	dscamb	14.0202	9.65803	5.78525	24.9452	24.0659	27.9754	30.3871	42.4912	22.5927	58.0578	65.3342	30.2007
ENSDARG00000061473	tbkbp1	4.2332	4.62497	8.48503	34.7682	34.6348	27.8145	13.2301	18.2672	13.31	67.664	70.2814	67.495
ENSDARG00000095914	si:dkey-209n16.2	2.27942	2.72057	2.06866	7.23799	6.22237	3.68238	1.05186	1.66066	1.57166	1.5426	3.00915	2.20877
ENSDARG00000105548	si:dkey-1h4.4	4.01611	4.38692	3.82177	2.52037	1.6471	1.59093	6.84879	10.9026	9.87201	4.97839	3.16215	6.49889
ENSDARG00000097652	si:dkey-234i14.2	71.1503	104.47	140.809	14.1852	22.6019	14.7474	32.4909	28.8088	38.8496	6.17039	10.0985	17.8826
ENSDARG00000104034	arid3b	189.191	153.406	153.502	593.257	603.113	475.581	100.348	130.001	82.1194	475.681	417.506	307.954
ENSDARG00000100312	hoxa13a	6.45834	7.65161	14.9014	0.387749	0.457528	0.28601	1.63623	3.14081	7.61274	0	0	0.0424764
ENSDARG00000019341	gpc1a	21.6544	22.1727	15.8481	30.7291	36.2362	78.1165	44.3652	44.5128	27.9461	135.328	131.178	100.584
ENSDARG00000009196	anxa3a	0.0542718	0.204043	0.0350621	0.0646249	0.228764	0.0357513	0.607743	0.902531	0.147343	0.666122	1.63208	0.849528
ENSDARG00000058115	fgfr2	10.7096	7.6176	12.1315	16.2532	23.0136	20.4318	6.63842	8.6643	5.40259	2.98002	9.28245	5.47945
ENSDARG00000090401	CABZ01020840.1	1.13971	2.27848	13.9547	8.95055	3.75173	7.7759	3.08546	0.505418	1.81724	2.1386	0.81604	0.552193
ENSDARG00000031702	prkg1b	14.4725	12.5146	10.729	14.0882	18.8959	40.6313	29.4521	26.8232	23.9187	47.2246	59.0609	62.9925
ENSDARG00000011929	plp1b	7.7066	13.1608	16.1636	18.2888	41.452	43.1875	46.4923	37.0399	73.7208	54.4818	63.9061	87.5014
ENSDARG00000070392	tlr19	0.0542718	0.918193	0.0350621	0	0	0.0357513	6.12417	1.80506	2.01369	0.876476	0.0510025	0.127429
ENSDARG00000043658	cxadr	11.777	18.3639	6.31118	11.5355	14.4121	21.2362	25.7356	23.5019	19.302	57.1463	34.1717	48.508
ENSDARG00000069290	bida	22.6494	13.3988	25.9109	12.9573	10.2944	4.93367	6.82542	7.40076	11.0508	2.59437	7.14035	4.46002
ENSDARG00000103295	cyp3a65	123.541	148.679	200.906	3.19893	1.7386	11.5655	107.781	109.026	43.8592	1.5426	0.40802	0.509717
ENSDARG00000036773	s100s	0.434174	0.71415	7.85391	2.71425	5.07856	8.07978	0.958363	0.469316	0.44203	1.26213	1.63208	1.01943
ENSDARG00000035984	mnx1	1.68243	0.748158	0.911615	159.042	161.05	107.826	0.257122	0	0.392916	96.7981	96.4457	76.415
ENSDARG00000104415	si:ch73-236c18.6	0.0361812	0.102021	0	0.0323125	0	0	1.54273	0.649823	0.196458	0.666122	0	0.46724
ENSDARG00000006467	pcdh8	0.0180906	0.9522	0.175311	2.61731	0.732044	0.250259	0	0.0722025	0	0.140236	0	0.0424764
ENSDARG00000098290	unc80	24.965	23.771	8.9759	21.0354	23.0594	32.9627	82.5829	55.1988	26.3254	104.266	75.3817	37.8889
ENSDARG00000099593	r3hcc1	7.07342	10.8483	10.9744	8.59511	9.42507	10.6002	18.5128	21.6608	24.017	15.3559	16.9328	22.3426
ENSDARG00000078492	swi5	3.23822	4.25089	1.85829	6.62405	9.33356	5.61295	1.58948	1.66066	2.06281	2.69955	3.46817	4.58745
ENSDARG00000087196	fibinb	6.60307	4.52295	5.9255	7.07643	6.5884	2.44896	30.691	30.0723	15.4711	10.2372	12.1896	10.704
ENSDARG00000077473	mych	100.005	39.4483	81.0987	15.2838	23.1051	51.8751	45.6041	33.7547	44.6451	10.9735	15.4028	8.02804
ENSDARG00000095908	sat1a.2	1431.24	1413.68	1226.54	1203.77	1561.08	1032.16	1193.86	1012.68	1170.15	595.057	695.623	636.551
ENSDARG00000045594	shisal1a	8.30358	12.8547	4.83857	9.37061	10.6604	24.5969	51.6347	26.751	38.7022	22.2976	21.268	48.4656
ENSDARG00000061551	rap1gap2a	61.3633	56.3499	53.1892	33.6696	29.3275	68.3921	148.453	131.445	107.315	278.439	179.274	52.3734
ENSDARG00000100057	ppfibp1b	50.5632	54.2074	78.9248	45.0112	35.6414	50.2841	35.2257	34.4406	33.2014	27.6616	33.9677	36.5722
ENSDARG00000105040	fam69c	0.976892	3.06064	0.560994	49.7612	56.2301	98.8343	2.01023	0.613721	0.834946	4.52262	7.49737	5.64936
ENSDARG00000116871	BX284638.1	4.55883	4.08086	1.05186	23.2327	32.8047	55.3429	9.95763	10.8665	7.31806	315.707	148.774	41.7543
ENSDARG00000003281	pik3ip1	100.548	86.9223	110.831	353.628	518.104	784.668	243.378	220.94	227.646	850.077	1085.03	1108.51
ENSDARG00000099351	igfbp1a	274.796	125.486	107.325	15.93	14.7324	6.73911	112.082	53.1049	41.1579	4.48756	8.92544	3.35563
ENSDARG00000056019	ttbk1a	3.47339	2.55054	1.0168	17.3518	14.4579	14.8368	7.9474	5.01807	5.10791	38.7403	34.2737	28.2893
ENSDARG00000092199	si:ch211-250c4.4	1.68243	1.29227	0.0701242	47.3377	31.3406	24.6326	0.44412	0.252709	0.343801	9.60618	13.4647	12.9553
ENSDARG00000012504	rlbp1a	1.44725	0.4761	2.20891	0.0969374	0.274517	0.786528	0.186998	0.252709	0.196458	0	0	0.169906
ENSDARG00000010407	ppp4r4	0.217087	0.612129	0.0350621	0.969374	0.594786	1.3228	0.514244	1.91337	0.736717	4.90827	3.11115	6.1166
ENSDARG00000028784	si:dkey-24p1.6	0.379903	1.56433	1.64792	1.97106	1.00656	1.23342	0.39737	0.252709	0.785832	0.175295	0.102005	0.382287
ENSDARG00000019995	bmp4	5.80708	2.75458	8.44997	6.26862	4.25501	4.14715	7.66691	6.67873	8.74238	93.5025	116.949	99.5222
ENSDARG00000020031	cldn11a	16.0283	26.3896	15.6026	124.532	118.271	88.5916	9.16289	12.0217	7.51451	93.187	57.3778	85.9722
ENSDARG00000112870	CABZ01021599.1	1.35679	0.748158	0.66618	1.13094	0.82355	1.5373	2.94521	2.67149	2.06281	4.06685	5.50827	1.65658
ENSDARG00000076673	wu:fi04e12	13.2785	8.60381	7.71367	0.420062	0.228764	0.429015	40.8824	26.1734	9.28264	3.75132	1.17306	1.14686
ENSDARG00000034409	pik3r3b	33.0334	28.532	22.5449	97.9391	81.2111	79.9577	17.6713	19.8196	22.4453	58.163	72.9846	62.7801
ENSDARG00000070986	sergef	14.2373	19.6901	20.6516	8.88593	10.7061	8.04403	7.66691	8.5921	6.53223	7.92335	8.87443	4.84231
ENSDARG00000086553	nlrc3l1	17.3851	17.4797	23.3514	12.6988	11.4382	19.6453	11.664	10.1445	14.3905	4.94333	6.42631	10.789
ENSDARG00000036473	snapc2	1.88142	5.33912	1.08693	5.65468	5.49033	8.77693	13.3937	10.3611	9.03706	21.0004	8.56842	17.4578
ENSDARG00000023903	atf2	0.416084	0.680143	0.280497	0.840124	1.09807	1.3228	3.45946	2.41878	0.540259	8.41417	4.59022	1.10439
ENSDARG00000114659	BX942837.1	0.361812	1.39429	0.0701242	0.193875	0.366022	0.446891	0.0233747	0	0	0.0701181	0	0.0849528
ENSDARG00000037320	fam131c	12.8081	6.25732	11.1147	30.7291	26.6739	64.817	18.9101	25.4153	13.2118	174.559	191.973	117.745
ENSDARG00000071772	si:ch211-253p2.2	4.97491	3.97884	6.6618	6.01012	4.9413	20.3961	0.163623	0.938633	0.196458	8.309	7.95639	3.0583
ENSDARG00000077162	nwd2	29.5419	40.2305	46.3521	86.2743	123.395	142.415	27.9795	39.8558	30.8439	29.2042	28.7654	34.2784
ENSDARG00000035569	cyp1d1	1.03116	1.49632	0.210373	2.45575	1.96737	1.93057	2.85172	2.7798	2.16104	7.50264	4.59022	6.07412
ENSDARG00000061417	nub1	2.65932	2.3805	2.55953	2.26187	4.57528	4.57616	4.97881	6.67873	5.74639	7.22217	8.67042	7.60327
ENSDARG00000062314	rasl10a	0.217087	0.442093	0.420745	1.13094	1.23532	2.9316	0	0	0.098229	0.38565	0	0.679622
ENSDARG00000004931	slc8a3	1.9176	2.24447	1.19211	1.06631	2.74517	2.44896	21.9489	19.964	5.69728	6.66122	9.18045	0.764575
ENSDARG00000063578	CABZ01020835.1	1.01307	1.4283	0.105186	5.84855	6.08512	14.0324	0.350621	0.144405	0.245572	4.03179	2.80514	2.67601
ENSDARG00000105296	LO017739.1	20.1891	13.1948	10.8342	8.40124	9.1963	31.2287	58.4835	48.9533	19.9405	96.3423	90.0194	21.9603
ENSDARG00000099038	kcng1	0.416084	0.71415	2.80497	37.8379	30.9289	50.0518	0.747991	0.28881	0.884061	10.4827	11.7816	10.4492
ENSDARG00000036912	edn1	0.162815	0.340072	2.0336	1.61562	1.46409	0.607771	0.0701241	0.144405	0.147343	0.175295	0.20401	0.46724
ENSDARG00000074540	gpr63	40.0888	21.1525	26.8576	50.2782	49.6417	78.8494	44.5522	47.7981	47.199	183.289	188.709	195.731
ENSDARG00000099045	cacnb2a	0.379903	0.986208	0.455807	2.68193	2.19613	3.07461	1.86998	2.09387	1.37521	7.88829	5.86529	4.46002
ENSDARG00000028725	adra1aa	0.108544	0.4761	2.13879	0.452374	0.777797	0.143005	0.0934989	0.180506	0.098229	0	0	0.0849528
ENSDARG00000009702	ascl1b	1.26634	1.66635	1.71804	0.355437	0.183011	0.250259	4.0672	2.49099	3.24156	1.08683	1.07105	1.40172
ENSDARG00000019137	tram1	46.3662	81.2771	40.6721	112.221	89.7669	109.917	39.1994	33.863	46.757	37.7586	39.6799	66.0933
ENSDARG00000004889	aga	10.2393	10.7463	6.59168	16.1885	11.7585	15.1585	14.8429	15.2347	16.5516	25.4879	30.4485	34.7882
ENSDARG00000069692	col7a1l	0.669352	2.07444	0.420745	1.90643	2.24188	2.14508	0.39737	0.613721	0.44203	0.596004	0.102005	0.339811
ENSDARG00000098738	scn4aa	0.108544	1.19025	0.280497	0.0323125	0	0.0715025	9.42001	2.8159	2.84864	0.175295	0.255012	0.0849528
ENSDARG00000093042	si:dkey-104n9.1	1.77288	4.21689	6.62674	0.193875	0.640539	0.107254	1.40248	0.0722025	0.687603	0.105177	0	0.0424764
ENSDARG00000013607	sema3gb	0.0180906	0.374079	0.105186	3.19893	5.12431	1.69818	0.0233747	0	0	1.33224	0.40802	0.254858
ENSDARG00000068100	fam19a5l	0.0542718	0.544115	0	5.23462	7.09168	14.4614	0	0	0	0.0350591	0	0.594669
ENSDARG00000036152	gas2b	0.144725	0.510107	0.771367	2.90812	3.20269	1.59093	0.163623	0.144405	0.294687	0.420709	0.459022	0.764575
ENSDARG00000079017	tlnrd1	3.8533	5.44115	3.3309	6.81793	9.15055	6.63186	8.25127	4.72926	5.89374	43.0876	37.8949	30.1158
ENSDARG00000076873	unm_hu7912	29.5058	17.4797	12.5522	32.8941	23.9287	17.7147	64.6545	74.7657	40.323	51.2213	56.8168	43.1135
ENSDARG00000088366	zgc:77938	72.9051	68.1844	60.1315	0.581624	0.183011	0.0893781	151.211	95.5239	108.936	2.59437	3.72318	2.71849
ENSDARG00000090618	malrd1	319.39	341.262	422.288	5.68699	3.33995	3.37849	267.337	281.157	167.873	1.78801	2.60113	1.35924
ENSDARG00000102773	cacna1da	3.47339	4.79501	3.43609	34.5743	34.7721	54.1453	0.44412	0.505418	0.884061	53.6053	28.3064	16.7357
ENSDARG00000061576	gldn	0.0723624	0.850179	0.210373	24.5252	23.7914	50.588	0	0	0.245572	9.99183	6.63032	12.6155
ENSDARG00000071090	actn2b	0.452265	1.08823	4.59314	8.40124	2.65366	3.593	1.02849	0.252709	1.27698	0.631063	0.867042	0.509717
ENSDARG00000078452	hmox2b	1.82715	1.32628	0.911615	1.45406	2.28764	2.84222	1.63623	2.41878	3.24156	9.92171	7.59937	10.3218
ENSDARG00000067848	nmrk2	33.2686	77.8424	54.2762	0.872436	2.56215	0.482642	160.725	123.394	151.223	3.50591	4.84524	6.32898
ENSDARG00000091660	fgfbp1b	0.0180906	0	0	0	0.411775	1.01891	0.0701241	0	0.491145	3.96167	3.62118	9.51471
ENSDARG00000094282	dnah11	1.04925	2.10844	1.36742	0.807811	0.869302	1.44793	0.0233747	0.180506	0	0.175295	0.867042	0.594669
ENSDARG00000025826	gna12a	7.79705	7.48158	7.88898	13.7974	17.02	31.6399	5.86705	8.23109	7.36717	2.34896	2.60113	2.3362
ENSDARG00000017007	nr4a2a	2.1166	0.578122	3.50621	2.42343	1.60135	2.18083	0.0467494	0.0361013	0.245572	1.15695	1.58108	1.06191
ENSDARG00000044301	atf1	122.148	149.359	115.67	136.165	119.003	165.653	94.2468	93.1412	111.981	109.875	110.726	119.656
ENSDARG00000071685	slco5a1a	17.9459	16.4935	5.3645	23.0388	26.1248	34.1603	7.52666	6.60653	8.93883	15.2156	14.9437	15.7163
ENSDARG00000070746	zgc:110788	5.80708	8.97789	10.5537	1.09862	1.00656	0.57202	2.0336	4.22385	3.29067	0.0701181	0.20401	0.679622
ENSDARG00000104005	slc4a3	4.4322	2.92462	4.10227	7.17336	4.84979	17.8578	15.6377	16.9315	4.96056	64.3684	31.6726	14.1446
ENSDARG00000044135	cenpp	228.719	148.815	229.271	30.6968	25.0725	20.557	83.9853	71.3361	61.6387	20.5095	24.6342	20.3462
ENSDARG00000033706	adora2aa	46.8366	33.7011	54.9423	16.1885	16.5167	31.5684	38.9189	36.0291	31.2859	8.72971	8.1604	5.3945
ENSDARG00000071024	zgc:171679	0.217087	0.782165	0.385683	0.161562	0.274517	0.57202	7.10591	3.35742	4.0765	0.525886	0.561027	0.976957
ENSDARG00000079977	nhsb	8.59303	14.453	6.62674	44.2358	34.04	26.3665	20.9905	18.195	17.141	90.4874	81.808	69.0666
ENSDARG00000037633	leng1	11.7227	7.75363	8.55516	17.8042	18.1638	16.4992	22.5098	22.455	15.5202	34.1826	27.9494	30.4556
ENSDARG00000089004	si:ch211-207e14.4	0.108544	0.4761	0.0350621	0.420062	1.14382	0.85803	1.12199	0.180506	0.294687	25.2776	6.37531	4.29012
ENSDARG00000099985	cyr61l2	0.271359	0.374079	0.350621	1.034	0.183011	1.07254	1.51936	1.15524	0.196458	8.06358	3.00915	5.13964
ENSDARG00000102178	emilin2b	0.361812	0.442093	0.105186	0.355437	0.183011	0.0715025	0.79474	0.252709	1.27698	3.26049	1.58108	4.41754
ENSDARG00000068701	gpr85	5.35482	6.29132	5.68006	12.925	9.9741	12.3699	9.16289	13.9351	5.84462	46.1728	46.7693	30.668
ENSDARG00000089314	mapta	5.15582	4.52295	1.68298	0.743186	1.37258	0.643523	7.17604	7.25635	4.22384	9.95677	7.39536	6.88117
ENSDARG00000074469	amigo3	33.341	32.6809	18.2323	5.26693	8.18974	14.6401	60.5639	33.3937	56.7272	28.5381	30.0915	40.6499
ENSDARG00000008164	btr33	91.647	86.0721	90.9862	4.94381	4.30076	13.5855	55.8188	58.5562	54.0259	2.94496	4.64123	2.3362
ENSDARG00000025024	pnoca	10.7096	20.6764	2.5946	35.9638	15.9677	378.963	4.90869	0.938633	0.884061	11.0787	9.43546	20.0913
ENSDARG00000014804	cacna2d1a	22.0705	32.2048	19.4244	13.4743	11.5754	11.2438	69.119	56.9317	29.9598	68.9612	31.8256	20.5586
ENSDARG00000102064	kcna2b	0.0542718	0.204043	0.105186	0.161562	0.82355	0.589896	0	0	0	0.0350591	0.0510025	0.0424764
ENSDARG00000063054	shank3b	3.0754	3.84281	1.85829	1.00169	1.55559	0.893781	6.0073	7.65347	6.0902	3.75132	5.66128	1.78401
ENSDARG00000039098	ca8	26.756	37.3739	49.4376	144.404	130.441	157.556	57.7355	67.1122	76.8642	304.137	366.963	412.233
ENSDARG00000076213	DOCK4 (1 of many)	7.34478	6.76742	3.01534	13.4097	17.1573	36.0909	17.4142	14.0073	12.8189	82.0382	54.9297	30.9228
ENSDARG00000088820	FP326649.1	5.69854	6.05327	9.71221	7.36724	8.69302	6.84636	1.86998	1.51625	3.09421	3.71626	3.97819	7.98556
ENSDARG00000098700	il1b	0.669352	0.71415	0.350621	0.226187	0.411775	0.196632	1.6596	1.37185	2.50484	0.946595	0.918045	0.637146
ENSDARG00000057527	mef2ab	0.723624	1.66635	0.525932	3.71593	8.05248	2.35958	2.08035	4.11554	3.53624	18.5462	9.63947	14.1871
ENSDARG00000030867	opn7c	0.759805	1.02021	1.43755	0.0323125	0.0915055	0.0715025	3.8802	2.8159	2.11192	1.19201	0.20401	0.679622
ENSDARG00000074866	ptpn5	17.7469	16.7315	8.59022	346.26	366.754	258.249	24.9174	37.3648	35.2642	626.926	646.151	578.358
ENSDARG00000105568	si:ch211-194p6.10	0.0361812	0.918193	0.140248	2.16493	3.2942	0.589896	0.163623	0.0722025	0.098229	0.105177	0.102005	0.169906
ENSDARG00000012649	gb:cr929477	1.03116	1.29227	0.175311	2.068	2.92818	3.39637	4.04383	2.31048	2.55395	18.0905	7.44636	3.7804
ENSDARG00000032238	dnm3a	9.91365	7.95768	7.43317	31.2138	35.5499	50.1233	4.30095	1.87727	2.40661	32.9906	36.8748	25.7832
ENSDARG00000004158	tmem63c	177.36	165.887	93.4756	190.611	169.971	209.055	248.777	283.25	334.224	386.176	332.281	280.726
ENSDARG00000096908	si:ch73-185c24.2	7.41715	23.601	12.6574	0.581624	1.09807	1.37642	29.6158	26.2095	25.294	3.92661	4.28421	7.90061
ENSDARG00000078785	tmem258	113.573	165.955	96.7013	155.164	162.88	112.062	87.9123	97.0763	97.4431	85.7545	95.3747	86.7368
ENSDARG00000015805	cgnl1	22.4504	14.7931	8.20453	8.49818	5.58184	6.54248	33.5895	34.6211	21.5613	20.159	26.9293	13.8048
ENSDARG00000021787	abcb5	0.217087	1.76837	0.66618	1.90643	1.37258	1.62668	0.210372	0.216608	0.098229	0.210354	0.969047	0.382287
ENSDARG00000067668	cep57	0.434174	0.816172	0.66618	0.613937	0.594786	1.57306	2.59459	1.26354	2.45572	2.41908	3.57017	1.91144
ENSDARG00000060678	ndst2b	7.41715	5.88324	2.73484	5.49312	5.58184	5.50569	11.1965	15.1986	7.51451	24.7517	14.5867	10.4917
ENSDARG00000046127	tk2	65.3613	74.8158	96.4559	59.6165	65.4264	51.4639	38.4514	41.1915	59.625	25.6632	36.9258	48.5505
ENSDARG00000087659	si:ch211-219a15.3	0.0723624	0	0.0701242	0	0	0	0.467494	0	0.294687	0.981654	1.83609	0.892004
ENSDARG00000040747	tm4sf4	3860.43	4957.39	3637.06	9.04749	10.4316	8.75906	5579.45	6006.49	5415.36	60.5821	41.21	58.9997
ENSDARG00000062831	si:ch73-22o12.1	71.4579	66.2119	57.572	106.373	105.918	88.5737	60.4236	66.1014	44.7924	32.7802	40.955	34.2784
ENSDARG00000005616	bfb	9.66038	8.0597	16.5844	0.937061	0.457528	0.250259	3.22571	6.17331	4.61676	0.280472	0.102005	0
ENSDARG00000043185	mllt1a	6.71161	5.6792	6.69686	1.51869	1.18957	1.3943	4.41782	4.04334	2.21015	0.560945	0.61203	0.0424764
ENSDARG00000062338	zeb2a	16.6253	11.0183	19.3543	17.7072	9.56233	13.1207	11.6406	10.8665	11.6401	3.57602	7.08935	3.56802
ENSDARG00000086342	zgc:101566	19.0494	16.8335	14.095	30.1798	35.7787	30.0132	41.4667	39.8558	29.174	50.9408	52.1246	50.292
ENSDARG00000094217	si:dkey-17e16.15	0.0723624	0.612129	0.0701242	0.355437	0.274517	0.500518	2.96859	1.04694	2.94687	1.15695	0.663032	1.57163
ENSDARG00000097473	zgc:113340	6.47643	7.48158	21.8437	1.00169	1.96737	2.14508	4.76844	1.91337	2.35749	1.47248	0.61203	0.722099
ENSDARG00000002872	zgc:113210	6.33171	8.33175	4.9087	14.7668	12.033	24.3824	14.5858	12.7437	12.426	36.4614	27.1333	32.452
ENSDARG00000039100	jac7	0.30754	0.748158	0.981739	0.0323125	0	0	3.01534	0.541519	2.25927	0.876476	0.510025	1.14686
ENSDARG00000039411	cep68	0.126634	0.272057	1.36742	2.068	4.11775	10.3321	0.0233747	0	0.294687	1.57766	1.17306	0.849528
ENSDARG00000043662	cnih2	0.814077	0.374079	0.0350621	2.13262	5.71909	21.8619	2.0336	1.94947	0.245572	73.2033	70.7405	94.0852
ENSDARG00000057468	kcnc2	8.28549	7.24352	11.29	2.77887	1.69285	5.38056	3.48283	3.75453	3.78181	0.981654	2.75413	1.78401
ENSDARG00000059361	slc39a4	2.44223	8.63782	9.04603	4.45912	3.56871	1.09041	1.7531	1.01084	1.12963	1.26213	1.9891	2.12382
ENSDARG00000071091	chrm3a	3.11158	5.88324	1.15705	2.61731	1.32683	4.02202	1.8466	0.758126	0.098229	0	0	0.552193
ENSDARG00000074600	gpr78a	17.0413	24.5532	27.0329	2.00337	0.777797	0.411139	7.64353	11.7329	5.30436	0.525886	0.61203	0.424764
ENSDARG00000101387	CAMK2N1	0.59699	0.204043	0.210373	3.48975	2.28764	6.14922	3.45946	1.19134	0.540259	12.446	8.82343	12.8703
ENSDARG00000106212	LO017965.1	1.55579	3.26469	2.76991	2.585	2.79092	2.41321	0.373995	0.830329	0.687603	0.420709	1.93809	1.82648
ENSDARG00000037539	tnnc1b	0.59699	1.08823	0.175311	0.452374	1.18957	1.05466	0.514244	1.40795	2.30838	6.90663	6.01829	6.24403
ENSDARG00000043182	hhla2a.1	0.832168	0.510107	1.36742	2.068	1.14382	1.37642	0.303871	0.252709	0.245572	0.701181	0.663032	0.849528
ENSDARG00000053724	adcyap1r1b	0.434174	0.306064	0.105186	1.58331	1.32683	1.30492	0.747991	0.541519	0.196458	12.7615	7.34436	8.62271
ENSDARG00000070351	hoxc11a	8.57494	12.6167	15.9883	0.710874	0.732044	0.85803	2.61797	6.28162	10.707	0.0350591	0.20401	0.169906
ENSDARG00000009430	tmem30c	170.214	166.873	176.327	54.6404	43.6939	42.0077	125.826	160.831	109.28	15.0053	26.5723	24.8487
ENSDARG00000002406	zmynd10	9.84129	12.1065	5.71512	3.74824	5.99361	5.98833	21.7151	13.3214	25.4413	12.446	9.28245	25.4434
ENSDARG00000111977	gjd1a	0.198997	0.23805	0.0350621	3.87749	4.57528	25.0259	1.30898	2.23828	0.834946	20.5797	35.9568	25.4858
ENSDARG00000060529	nkx6.3	0.651262	0.986208	6.48649	0.420062	1.55559	0.321761	0.186998	0.361013	0.0491145	0.140236	0.40802	0.339811
ENSDARG00000103589	gata6	109.882	100.389	97.0519	4.58837	2.05887	6.16709	161.122	171.661	104.761	80.9163	47.3303	25.3584
ENSDARG00000100047	ergic1	46.5471	48.8343	52.4529	87.5344	68.9494	57.1126	29.4521	40.0363	40.3721	36.4614	34.8857	48.1257
ENSDARG00000031777	pparaa	4.01611	2.82259	4.20745	0	0.137258	0.0357513	15.3572	10.7943	8.98795	0.105177	0.306015	0.0849528
ENSDARG00000079850	dchs1b	3.43721	12.2086	1.50767	15.5423	16.654	11.0114	0.958363	3.64623	1.47343	5.64451	4.59022	4.84231
ENSDARG00000060841	pik3c2a	74.4247	93.4517	95.5793	33.0556	35.4584	57.4165	49.8115	58.9172	48.476	33.5515	34.5287	32.7918
ENSDARG00000078547	si:ch211-264f5.2	0.198997	1.05422	5.68006	1.48637	0.82355	0.643523	0.911614	0.180506	0.343801	0.245413	0	0
ENSDARG00000096579	si:dkey-9c18.3	16.1368	18.1938	12.3068	17.3518	15.7389	9.3132	2.59459	8.48379	11.149	6.24051	8.67042	4.79983
ENSDARG00000061481	wu:fj05g07	123.541	430.633	370.256	0.0646249	0.228764	0.107254	79.3104	95.2712	29.9107	0.175295	0	0
ENSDARG00000116628	BX908782.3	352.712	527.689	472.883	0.161562	0.183011	0.0536269	833.683	552.818	430.439	3.99673	3.31516	3.52554
ENSDARG00000042172	c7a	5.62618	8.77385	9.18627	0.193875	0.274517	0.268134	11.9211	16.2095	10.6578	2.34896	1.53007	2.12382
ENSDARG00000103379	pax6a	0.30754	0.510107	0.105186	3.94212	3.11119	2.07357	0.537618	0.252709	0.540259	31.2026	24.9402	20.2188
ENSDARG00000015654	ca15a	0.940711	1.63234	0	0	0.0457528	0	7.01241	14.5127	7.56363	0.0701181	0	0.0424764
ENSDARG00000004874	spata6l	23.7891	25.3013	22.4748	44.7851	48.9097	25.6694	9.63038	12.5632	10.6578	29.6249	22.9511	37.9314
ENSDARG00000099129	phlda1	5.15582	2.89061	1.54273	8.53049	14.6866	16.4635	6.70854	5.8484	4.4203	53.3248	50.5945	40.2676
ENSDARG00000013207	zeb1b	1.95378	0.986208	0.280497	36.0607	33.491	27.3676	0.911614	0.469316	0.392916	12.5161	11.1695	12.0633
ENSDARG00000076227	ror2	1.10353	2.48252	0.245435	0.904749	3.75173	2.01995	0.0701241	0.144405	0.098229	1.89319	0.20401	0.46724
ENSDARG00000058701	nos1apb	0.325631	0.374079	0.140248	1.00169	0.50328	0.518393	0.654492	0.324911	0.687603	4.52262	3.97819	3.10078
ENSDARG00000032197	klf12b	6.78397	4.59097	5.01388	7.36724	7.64071	11.3331	16.1519	15.4513	6.87603	53.5001	25.4502	12.0633
ENSDARG00000018423	sulf2a	0.488446	0.986208	0.350621	2.00337	2.92818	3.70025	0.140248	0.0722025	0	1.5426	1.68308	1.69906
ENSDARG00000021135	dhrs4	51.0517	43.4271	38.8138	31.9247	44.4259	37.9142	77.2067	51.4443	70.9704	117.308	98.1288	140.809
ENSDARG00000034307	chrne	1.06735	1.80238	4.55807	1.551	2.79092	1.57306	1.63623	1.26354	0.933175	0.631063	0.153007	0.297335
ENSDARG00000103556	si:ch211-218g23.6	1.23016	3.46873	3.57634	0.840124	0.274517	2.10932	0.233747	0	0	0.38565	0	0.764575
ENSDARG00000091061	slc38a3b	50.7803	67.6062	98.4544	207.091	181.593	116.084	29.756	39.567	34.5766	110.366	139.441	110.481
ENSDARG00000012586	fmnl2a	7.34478	7.41356	5.89044	6.39787	4.98705	2.84222	16.2688	11.8412	8.59503	28.7484	19.585	12.2757
ENSDARG00000059919	zgc:162613	21.166	21.0844	19.0387	13.7328	20.0855	20.5212	16.5259	13.6102	16.4042	12.5511	15.3007	12.7854
ENSDARG00000059960	plch2a	6.40407	11.0523	24.824	0.807811	1.7386	0.554144	7.38641	5.23468	8.20212	0.105177	0.40802	0.169906
ENSDARG00000003697	slc5a8l	33.142	41.8628	44.6691	3.58668	3.56871	2.32383	24.6136	32.5272	17.1901	1.82307	0.357017	1.06191
ENSDARG00000004111	esr1	1.5377	2.27848	0.420745	5.42849	6.86291	2.9316	12.1081	5.48739	5.54994	9.43089	13.7197	9.38728
ENSDARG00000014488	ca2	12.3016	32.6809	14.3053	0.0969374	0.457528	0.339637	5.53981	8.41159	9.77378	0	0.153007	0.127429
ENSDARG00000017673	nova2	53.1683	52.8811	49.4726	199.206	194.632	201.494	74.9627	130.759	75.3907	511.442	494.01	307.529
ENSDARG00000042000	si:ch211-63o20.7	0.253268	0.612129	0.385683	1.32481	1.96737	2.2702	0.327246	0.252709	0.196458	0.245413	0.153007	0.297335
ENSDARG00000079997	si:zfos-223e1.2	1.10353	1.08823	1.08693	0.355437	0.457528	0.321761	7.43316	1.48015	2.45572	3.64614	1.37707	0.594669
ENSDARG00000074680	rims1a	20.0987	20.4723	12.9379	55.5128	53.6222	50.3556	66.1271	68.0148	84.0349	94.3439	78.2888	62.2704
ENSDARG00000103983	slc30a10	4.86637	5.33912	6.06575	22.6833	13.7258	12.2448	3.85683	2.31048	1.52255	9.29065	13.5157	7.22099
ENSDARG00000026376	aco1	41.8797	30.1644	33.7648	12.8927	19.5822	31.6577	102.966	70.3974	46.9043	66.8927	70.8935	35.2979
ENSDARG00000005453	foxp2	21.1117	14.045	11.3601	20.9708	16.3337	50.1769	24.0526	33.7547	19.2529	244.923	203.857	88.7756
ENSDARG00000003789	dennd5b	35.2043	36.2176	49.4025	42.297	55.3151	67.4269	31.2987	25.4514	26.5218	47.1895	35.5487	28.4592
ENSDARG00000077073	tanc1a	2.44223	4.52295	4.31264	6.7533	7.50345	19.3414	2.78159	3.64623	0.687603	2.80472	1.93809	1.86896
ENSDARG00000025275	gbgt1l1	4.34174	6.32533	2.87509	2.52037	1.23532	1.60881	17.7648	13.5741	9.18441	3.54096	2.90714	4.24764
ENSDARG00000086819	scn1a	3.88948	8.16172	7.74873	0.872436	1.92162	2.7171	18.2323	7.11195	3.24156	50.1345	42.0261	23.7018
ENSDARG00000057049	kcnk18	2.20705	11.4604	5.46969	1.00169	2.83667	7.7759	0.631117	0.108304	0.392916	2.06848	0.867042	4.16269
ENSDARG00000091503	FADS6	346.308	229.344	133.762	23.5881	29.053	31.8544	710.358	541.88	350.432	53.2898	72.4235	51.2265
ENSDARG00000021305	slc30a2	0.0723624	0.4761	0.0701242	12.6988	26.4451	54.1453	0.0233747	0.252709	0	0.455768	0.153007	0.127429
ENSDARG00000034504	lmo1	36.3621	30.3344	25.4551	259.307	258.366	311.054	7.7604	8.37549	10.6087	223.887	253.839	307.444
ENSDARG00000076174	trim2b	0.253268	0.782165	0.315559	2.52037	2.60791	2.89585	0.747991	1.19134	0.491145	13.3575	14.0767	7.17851
ENSDARG00000008568	slc25a24	68.5091	46.5558	38.0073	21.8109	24.5692	32.3549	47.8013	51.5887	39.4389	7.57276	6.63032	5.43698
ENSDARG00000093723	rnf212b	0.922621	0.442093	0.455807	1.35712	0.274517	0.57202	0	0.144405	0.245572	0.0350591	0.20401	0.0849528
ENSDARG00000101949	numbl	18.4343	15.3712	15.778	2.74656	3.75173	4.27227	48.783	31.8052	19.0564	26.8202	12.8016	6.24403
ENSDARG00000057322	tmem47	43.725	36.1496	27.2433	54.8019	50.7856	52.0538	16.97	32.455	24.6555	25.1373	30.7035	37.2518
ENSDARG00000035338	tppp2	2.44223	1.25826	0	17.3195	27.9549	20.9502	1.30898	5.48739	4.86233	135.363	148.825	205.373
ENSDARG00000104300	wipf1a	0.0361812	0.918193	1.22717	0	0.137258	0.0715025	0	0	0	0	0	0
ENSDARG00000078163	hpse2	0.126634	0.23805	0.0350621	1.22787	1.92162	2.28808	0	0.0361013	0.147343	0.38565	0.255012	0.339811
ENSDARG00000000442	slc39a13	8.43022	7.68562	6.55662	48.6949	31.8439	34.1067	6.61504	9.35022	4.61676	5.57439	7.80338	7.68823
ENSDARG00000013750	eno1b	88.5173	110.693	138.741	11.8587	17.1115	36.4305	45.0898	51.5165	47.0517	14.4443	16.4228	16.141
ENSDARG00000026329	arhgap29a	0.397993	1.12224	5.25932	0.646249	0.274517	0.28601	0	0	0.0491145	0.105177	0.20401	0.424764
ENSDARG00000039682	si:ch211-121a2.2	72.9051	104.606	40.3916	28.2734	23.7914	32.0867	55.7253	50.289	40.8141	11.7798	11.6796	19.8365
ENSDARG00000017425	crocc2	4.92064	4.99905	4.13733	11.5032	7.59496	5.55932	5.39956	6.10111	6.82691	104.055	83.5931	57.1732
ENSDARG00000032705	foxg1b	5.192	7.37955	10.9043	6.62405	12.6735	11.0114	9.72388	6.75093	1.71901	1.75295	0.714035	0.679622
ENSDARG00000036186	mbpa	0.0542718	0.578122	3.57634	0.0969374	0	0.196632	0	0	0	0.0350591	0.0510025	0.0424764
ENSDARG00000042876	abracl	193.714	199.962	178.571	116.293	142.062	77.0618	116.196	103.141	189.385	50.6253	49.1664	68.5569
ENSDARG00000073843	myo9ab	27.2806	25.6414	13.3236	45.5282	37.6088	45.4756	10.1446	11.1553	12.426	28.9237	38.9659	37.1244
ENSDARG00000077637	mal2	0.759805	2.14245	0.701242	0.452374	1.41834	0.160881	6.40467	1.69676	2.89775	1.75295	4.84524	13.0403
ENSDARG00000004713	mad2l1	2.80404	3.06064	2.52447	6.52712	8.18974	6.88212	1.77648	2.02167	1.08052	3.78638	2.75413	5.81927
ENSDARG00000037361	kdelr2b	126.634	128.037	125.032	141.205	165.991	194.88	72.6954	81.0112	111.981	145.705	115.215	133.758
ENSDARG00000086207	grin2da	2.42414	4.727	5.11907	1.35712	1.09807	1.00104	9.60701	6.17331	4.02739	7.88829	9.33346	6.75375
ENSDARG00000088689	si:ch211-201o1.1	38.732	35.8435	34.1505	9.01517	6.63415	8.36579	31.3221	41.7692	26.5218	1.5426	1.78509	1.65658
ENSDARG00000091633	si:dkey-177p2.18	1.48343	5.98526	4.17239	5.65468	5.9021	11.8158	13.6976	4.25995	6.72868	55.3232	31.2135	27.822
ENSDARG00000079584	zgc:194930	99.8058	66.1099	62.6911	35.9638	34.5891	72.1103	123.489	162.781	118.611	128.456	180.294	92.5985
ENSDARG00000039701	emx2	2.20705	1.4283	0.911615	65.8528	269.209	264.559	0.747991	2.12997	1.47343	0.876476	1.68308	1.48667
ENSDARG00000086236	si:dkey-163m14.7	0.0180906	0	0	0	0.0457528	0	0	0	0.540259	0.946595	0.357017	2.1663
ENSDARG00000097824	smco4	12.7177	14.7931	20.0906	23.6527	14.0918	18.5013	10.0044	12.9965	14.4397	5.11862	4.38621	8.36785
ENSDARG00000101482	hk2	2.20705	4.04685	3.0504	1.19556	1.18957	3.09248	1.58948	2.02167	2.30838	0.525886	0.561027	0.297335
ENSDARG00000069540	si:dkey-30c15.2	25.6706	54.8535	44.599	0.0646249	0	0	111.31	68.4841	67.9744	0.490827	1.37707	0.339811
ENSDARG00000036994	tbc1d16	21.2203	17.4117	40.4967	5.84855	6.49689	6.16709	5.14244	6.17331	5.45171	6.83652	5.86529	3.61049
ENSDARG00000089112	zmp:0000000951	5.13773	5.03306	2.13879	0.678562	0.686291	0.482642	2.52447	1.11914	2.25927	0.315532	0.0510025	0.127429
ENSDARG00000103755	si:dkeyp-85d8.1	0.28945	0.71415	0.350621	0.0646249	0.732044	1.25129	0.163623	0.108304	0.0491145	0.0701181	0.0510025	0.0424764
ENSDARG00000090607	si:dkeyp-117b11.1	0.144725	0.9522	0.0701242	0.323125	0.228764	0.643523	1.56611	1.73286	0.392916	2.41908	2.80514	3.52554
ENSDARG00000079908	tmem151a	0.271359	0.578122	0.0350621	0.549312	0.82355	3.30699	1.51936	0.685924	0.884061	10.7982	13.6687	2.80344
ENSDARG00000074827	si:ch73-184c24.1	2.40605	3.23068	3.43609	0.516999	1.41834	0.429015	15.8247	9.09752	2.55395	11.2189	3.31516	1.57163
ENSDARG00000075362	whrna	37.5199	33.6671	41.4434	42.1031	38.6611	41.0961	28.4704	32.1662	21.5121	23.4545	34.2737	26.123
ENSDARG00000035883	nt5c1aa	0.253268	0.816172	1.0168	0.452374	0.0915055	0.178756	1.51936	6.10111	1.32609	1.68283	0.969047	1.06191
ENSDARG00000104960	si:ch211-11n16.3	0.217087	12.5146	5.50475	0.2585	0.366022	0.143005	0.140248	0.252709	0.245572	0.105177	0	0.297335
ENSDARG00000059747	kcnj19a	23.6625	33.021	18.3725	21.2939	42.0925	126.702	20.5464	18.556	26.3745	6.5911	7.80338	6.41393
ENSDARG00000088708	ngfra	3.29249	2.34649	4.52301	8.43355	10.7519	4.07564	1.96348	1.91337	0.785832	2.98002	5.15125	1.82648
ENSDARG00000091459	gabra2a	28.2756	17.6497	11.3251	3.58668	7.86947	3.89689	17.7414	8.84481	7.85832	1.96331	0.561027	1.78401
ENSDARG00000055527	cmn	0.271359	0.986208	0.140248	0.0323125	0	0	2.73484	4.22385	1.0314	0.105177	0.510025	0.0424764
ENSDARG00000053453	mpp2a	3.29249	3.53674	1.19211	8.49818	9.69958	6.54248	15.3104	13.2492	4.12562	20.6498	26.2663	10.1519
ENSDARG00000069168	si:dkey-73n10.1	14.5629	9.38598	22.8254	2.00337	2.5164	8.99144	7.64353	2.70759	4.02739	2.52425	2.95814	1.4442
ENSDARG00000078615	USP53 (1 of many)	1.12162	1.9044	1.15705	0.581624	0.777797	0.411139	5.00219	3.42962	2.25927	2.45413	1.68308	1.06191
ENSDARG00000020443	xkr6a	0.235178	0.646136	0.140248	1.61562	1.00656	2.23445	1.44923	1.08304	0.589374	7.04687	4.69223	3.18573
ENSDARG00000060002	ogg1	1.06735	1.63234	1.47261	1.2925	1.28108	0.589896	2.78159	2.9242	2.30838	7.99347	2.95814	4.5025
ENSDARG00000030896	foxq1a	22.2333	23.771	15.778	1.68025	14.3664	9.3132	9.11614	4.87367	13.31	1.99837	4.0802	2.76097
ENSDARG00000078973	uckl1b	48.5371	58.7644	55.5033	39.4535	30.9289	34.8575	55.1409	84.6935	78.2394	228.655	227.267	160.646
ENSDARG00000079201	tshz2	11.8674	16.3915	3.68152	43.6218	48.2234	55.4144	5.98393	7.40076	7.90743	24.1557	10.2515	12.0208
ENSDARG00000061804	si:ch211-194e15.5	3.90757	5.88324	3.15559	0.452374	1.41834	1.00104	13.16	6.85924	6.58134	4.69791	2.24411	3.90783
ENSDARG00000018145	mid1ip1l	281.019	268.35	187.056	79.4563	115.205	122.412	436.757	364.117	384.321	213.615	183.66	273.845
ENSDARG00000100887	si:dkey-11f4.20	1.23016	0.510107	0.420745	0.387749	0.50328	0.518393	4.95544	2.56319	1.17875	1.43742	1.17306	1.35924
ENSDARG00000040111	pi4kb	86.9977	79.4747	86.2879	128.41	112.003	165.224	73.3499	74.8018	57.1201	85.1585	101.954	96.1665
ENSDARG00000045842	zgc:113263	14.4182	17.4457	12.2016	17.2225	24.7522	13.4067	45.2768	28.159	31.4333	41.58	25.1442	40.8198
ENSDARG00000067729	arid3c	11.5418	8.97789	7.99416	3.26356	5.12431	3.68238	30.7845	18.0506	16.3551	9.95677	9.18045	5.52193
ENSDARG00000044011	xkrx	26.1228	15.0652	24.5435	25.9469	19.4449	34.7323	13.908	9.71124	11.5419	19.9837	19.0239	21.8329
ENSDARG00000109443	CABZ01087623.1	18.9047	14.5211	11.7107	3.87749	4.11775	22.3624	63.8831	35.2348	17.4848	132.208	63.3451	16.5658
ENSDARG00000099931	pcdh1g26	0.217087	0.71415	0.140248	11.6971	16.2422	7.90103	1.30898	3.57402	1.71901	28.5381	19.432	26.8451
ENSDARG00000011769	cpm	15.8293	14.317	22.0891	37.0624	20.0855	61.5279	45.8612	21.8774	29.2722	130.034	157.343	120.081
ENSDARG00000075121	hbegfa	104.564	110.217	109.569	8.27199	10.6604	19.9849	83.9386	90.6502	51.5702	0.771299	4.69223	0.849528
ENSDARG00000006865	glra4a	6.16889	7.1075	1.15705	45.7867	36.0074	57.6668	2.33747	5.99281	4.27296	3.75132	5.15125	2.93087
ENSDARG00000020926	creb3l3l	143.856	95.2881	106.343	37.0301	50.0535	34.2318	66.3842	97.2929	102.502	21.0705	23.7162	20.0489
ENSDARG00000056896	ttc12	4.2332	4.55696	7.9591	1.22787	1.96737	0.840154	4.30095	3.89894	2.45572	0.420709	0.153007	0.0849528
ENSDARG00000055712	sdhda	3.09349	2.58454	1.15705	2.81118	4.84979	2.0557	0.631117	0.0361013	0.343801	0.876476	0.357017	2.88839
ENSDARG00000100244	ebf3a	0.524627	1.4283	0.596056	72.9615	97.0416	41.0067	0.116874	0.0722025	0.343801	54.3065	45.3412	37.9314
ENSDARG00000101593	zgc:163077	17.5117	20.1322	15.1819	4.94381	4.02624	6.89999	14.4923	12.9604	10.9034	4.34732	3.36616	2.50611
ENSDARG00000088713	si:ch211-226h8.14	1.28443	2.68657	1.26224	4.97612	3.11119	0.911657	0.140248	0.144405	0.343801	2.34896	2.19311	1.14686
ENSDARG00000092499	si:ch211-183d21.1	0.651262	0.748158	0	0.290812	0.183011	0.732901	4.0672	1.91337	1.12963	2.76967	1.73408	1.31677
ENSDARG00000020794	neurod6b	0.0542718	0.4761	0	0.0969374	0.228764	0.0357513	1.49598	0.613721	0.196458	2.59437	2.49912	0.679622
ENSDARG00000042285	atp8b3	80.9916	73.6935	74.7174	1.51869	1.23532	0.482642	72.2045	186.499	82.0212	69.8376	69.6694	42.1791
ENSDARG00000077174	qsox2	1.28443	4.31891	7.01242	10.1784	9.60808	15.5875	2.80497	1.87727	2.84864	3.01508	3.06015	4.75736
ENSDARG00000041006	st3gal4	0.850258	1.46231	0.771367	0.387749	0.320269	0.160881	4.02045	3.46572	1.42432	2.3139	0.510025	1.18934
ENSDARG00000070425	dll4	284.999	300.929	343.504	37.9994	25.3013	13.7106	747.383	730.545	533.825	70.5038	68.8024	48.1257
ENSDARG00000018146	gpx1a	116.883	113.38	96.7013	116.196	118.5	95.9742	75.9678	66.1014	86.6379	87.8931	89.8154	101.604
ENSDARG00000032129	gtf2f1	43.327	39.0742	37.9723	50.2136	58.106	58.7393	69.7501	66.679	64.782	95.0451	98.1288	72.4647
ENSDARG00000034893	rarab	13.8393	11.0183	6.34624	6.65637	9.83684	8.79481	27.1848	18.0506	11.0016	23.735	31.4685	20.771
ENSDARG00000052702	capn1a	8.41213	6.32533	8.6954	2.94043	3.33995	6.77486	3.13221	6.96754	2.06281	2.27884	1.68308	1.91144
ENSDARG00000074723	myo10l1	0.416084	0.9522	0.140248	0.646249	1.46409	0.214508	0.490869	0.86643	0.884061	16.2323	24.7872	10.4067
ENSDARG00000092463	rhbdd2	2.87641	4.99905	2.20891	4.55606	5.49033	5.77383	7.47991	10.9026	5.50082	19.4227	12.4446	7.05108
ENSDARG00000102229	mapk8ip1a	59.9522	53.2212	63.217	44.4943	45.9358	36.216	44.9262	48.9172	41.4526	31.6233	27.4393	32.5369
ENSDARG00000099200	zgc:123103	41.7169	43.5292	27.8393	0.323125	0.411775	0.125129	12.6691	12.0939	14.587	0.140236	0.20401	0.339811
ENSDARG00000036295	golga7ba	14.979	12.1746	9.50183	40.9076	40.9487	26.1878	8.4149	8.98921	9.23352	26.5397	23.6142	18.7746
ENSDARG00000013302	gpx8	3.36485	4.727	1.92842	6.68868	6.45114	7.9904	1.09861	0.649823	2.11192	0.631063	4.53922	3.18573
ENSDARG00000078068	abcg4b	0.0361812	0.612129	0.175311	3.94212	3.61447	0.804403	0.0467494	0	0.098229	0.701181	0.663032	0.594669
ENSDARG00000100528	map1lc3c	0.524627	0.578122	0.0701242	1.58331	3.70597	1.17979	0	0	0.0491145	0.73624	0.918045	1.14686
ENSDARG00000037097	slc7a2	170.649	133.512	130.466	1102.44	631.983	1192.66	89.5719	67.4371	110.458	528.761	827.108	700.266
ENSDARG00000011945	slc35e1	59.8799	49.8205	73.2798	43.331	42.2298	64.5131	44.9729	47.1482	43.7119	34.3228	33.1516	36.9545
ENSDARG00000054562	her15.1	14.1107	20.4723	5.11907	74.1894	23.1509	33.5883	2.0336	3.06861	11.9348	6.87158	9.58847	18.3073
ENSDARG00000079553	cd83	1.77288	3.36671	10.4485	1.74487	1.41834	2.89585	1.37911	4.18775	3.78181	0.280472	0.153007	0
ENSDARG00000010946	cbsb	129.728	71.8911	82.6414	168.703	81.1654	146.687	130.384	75.2711	74.0155	17.4244	22.3391	13.0827
ENSDARG00000013647	cntn3a.2	0.108544	0.918193	0.0701242	0.872436	2.88242	1.00104	0.0233747	0	0.0491145	0.280472	0.459022	0.594669
ENSDARG00000099715	si:dkey-152b24.7	5.98799	4.65898	4.48795	1.8095	0.594786	0.554144	5.23594	2.52709	2.75041	0.0701181	0	0.0849528
ENSDARG00000044325	zgc:193690	0.524627	0.612129	0.420745	0.0646249	0.457528	0.411139	0.864864	1.19134	0.933175	1.61272	3.67218	3.48306
ENSDARG00000071116	eepd1	150.731	121.236	152.625	22.2956	15.7847	48.5502	65.6128	43.6103	51.3737	24.8919	25.0932	17.3728
ENSDARG00000018846	dgat2	0.868349	0.102021	0.140248	4.07137	9.60808	1.43005	4.90869	1.51625	2.06281	14.269	13.5667	17.5852
ENSDARG00000102997	rrn3	13.6222	13.9769	9.08109	8.59511	7.50345	17.2321	29.195	26.1012	28.732	16.5479	22.1861	20.4736
ENSDARG00000007824	camta1b	16.2454	15.3372	24.1578	17.2872	17.5233	29.173	51.8919	39.0977	23.5749	62.2649	57.6328	37.3792
ENSDARG00000098578	pdgfab	31.1882	15.3712	29.3119	6.20399	4.48377	7.75802	39.0591	39.4948	33.4961	26.9254	34.2737	30.2857
ENSDARG00000070480	agr2	37.2847	125.35	77.2068	3.71593	36.7852	1.60881	25.3849	32.5633	31.9735	2.41908	3.21316	3.22821
ENSDARG00000098944	nme8	0.144725	0.0340072	0	0.12925	0.228764	0.232383	0.864864	0.541519	0.196458	0.806358	0.714035	0.892004
ENSDARG00000053630	si:dkey-182o15.5	1.5377	1.19025	0.385683	0.0323125	0	0.0536269	1.42586	2.56319	1.08052	1.05177	1.53007	2.50611
ENSDARG00000069143	map3k7cl	1.46534	1.87039	1.89335	4.65299	4.20925	10.0104	0.490869	0.794228	1.47343	3.22543	3.57017	2.50611
ENSDARG00000076568	sec61b	231.234	313.852	166.755	454.475	519.98	365.288	175.825	160.939	231.133	212.037	176.418	255.368
ENSDARG00000105782	CABZ01081777.1	1.98997	1.25826	0.420745	1.93875	2.69941	6.13134	4.37107	6.17331	5.40259	8.86994	13.3627	3.7804
ENSDARG00000078748	si:ch211-137a8.4	120.375	76.4481	70.8255	64.948	47.3083	103.804	35.1789	46.0652	31.8753	45.2612	78.0848	29.9459
ENSDARG00000040246	rap2ab	0	0	0	0.807811	0.457528	0.768652	0.0934989	0.541519	0.294687	1.92825	2.70313	1.48667
ENSDARG00000053155	alg3	18.9409	35.8776	28.0848	45.5282	39.1644	46.1906	20.2191	23.0687	24.9502	21.1056	23.6652	23.1072
ENSDARG00000054304	homeza	13.3147	6.08728	14.691	15.4454	10.2486	10.4751	10.6355	6.46212	6.7778	6.38075	3.72318	3.7804
ENSDARG00000074376	mdga1	2.4965	3.87682	2.45435	6.52712	6.90867	20.2352	1.68298	0.938633	1.37521	8.1337	5.61027	5.47945
ENSDARG00000040277	fbxo32	4.28747	2.72057	7.08255	2.55268	1.41834	1.93057	7.8539	10.4333	9.47909	5.78474	6.52832	10.5766
ENSDARG00000080020	il13ra1	71.0237	82.9095	76.9613	1.2925	3.79748	2.32383	40.2279	35.2348	25.8342	0.946595	2.19311	1.91144
ENSDARG00000021209	kctd9a	5.35482	3.87682	8.55516	9.88761	9.69958	23.1311	18.5595	16.029	9.72467	49.854	35.7017	25.3584
ENSDARG00000023498	gmppab	23.753	24.7572	26.2966	16.1885	20.4057	27.8681	22.4865	14.4766	19.744	4.06685	9.69047	10.704
ENSDARG00000015016	kif26ab	1.39298	0.71415	0.140248	124.823	116.99	113.206	0.701241	0.108304	0.294687	45.717	38.3029	42.4764
ENSDARG00000056757	slc39a8	0.633171	1.66635	4.6282	1.19556	0.594786	0.625647	0.701241	0.28881	0.44203	0.175295	0.510025	0.339811
ENSDARG00000073997	srpk1a	6.96488	6.90345	6.06575	7.17336	8.2355	19.0375	13.1366	16.1734	9.67555	29.2042	29.7345	22.47
ENSDARG00000074852	myo15b	98.4309	97.2945	130.957	13.5712	22.0986	17.7684	80.9934	100.325	51.3737	4.4525	7.19135	1.14686
ENSDARG00000041959	cxcr4b	6.22317	4.42093	8.2396	69.6657	94.9827	34.7323	6.73192	5.6318	2.25927	4.34732	4.23321	16.2685
ENSDARG00000077818	nrg2a	0.61508	0.9522	0.981739	2.19725	1.60135	1.68031	0.631117	0.433215	0.687603	0.560945	0.306015	0.382287
ENSDARG00000046006	med20	8.93676	11.3584	9.74727	18.515	13.2225	13.514	27.5354	24.1156	25.9816	21.0354	20.962	31.0927
ENSDARG00000027500	oxsr1b	29.7048	35.0614	50.1038	11.0832	11.3467	9.29533	26.4836	32.5633	26.5709	7.11699	4.1312	5.18212
ENSDARG00000022503	pkd2l1	0.741715	1.05422	2.27904	1.13094	3.33995	0.446891	5.79693	0.794228	2.84864	14.865	22.2371	15.8862
ENSDARG00000021343	wsb1	194.727	212.545	290.279	385.261	210.417	254.317	195.459	173.43	171.704	141.533	165.248	153.637
ENSDARG00000031981	pcbd1	36.941	65.7018	29.5574	225.961	268.843	141.825	28.4237	32.7799	45.038	62.1597	29.9895	67.2401
ENSDARG00000042902	afg1lb	6.56689	14.487	10.4836	4.45912	3.47721	6.93574	7.43316	7.94228	6.18842	1.85813	3.00915	1.40172
ENSDARG00000055459	dlgap3	0.217087	0.578122	0.0701242	0.516999	0.274517	0.732901	0.350621	0.758126	0.736717	4.17203	3.72318	2.3362
ENSDARG00000006174	lrrc23	3.2744	2.21047	8.34478	0.323125	0.366022	0.697149	1.28561	0.902531	0.638488	0.490827	0.102005	0.169906
ENSDARG00000027192	hcn3	0.271359	0.578122	0.140248	0.0969374	0.228764	0.0715025	3.08546	0.86643	0.884061	0.350591	0.40802	0.976957
ENSDARG00000054302	ehd4	15.9197	8.0597	15.9182	66.6283	75.9038	120.071	3.38933	4.44045	9.72467	50.485	53.1446	62.9075
ENSDARG00000039373	epha3	3.63621	7.65161	3.64646	1.8095	1.18957	1.59093	8.62527	6.82314	8.64415	8.69465	4.89624	5.13964
ENSDARG00000014181	foxp1b	12.6815	19.078	21.0373	16.7379	18.0723	35.9479	61.5222	43.0327	24.9502	114.538	50.0334	35.9775
ENSDARG00000029219	avpr2ab	0.180906	0.408086	0	0.355437	0.366022	0.625647	1.6596	3.03251	0.834946	1.82307	0.81604	0.976957
ENSDARG00000070538	hey1	5.66236	2.61855	7.60848	2.35881	1.32683	1.00104	1.7531	0.505418	2.06281	1.26213	0.40802	0.0849528
ENSDARG00000093357	nyap2b	2.17087	2.95862	2.13879	2.90812	2.56215	3.07461	9.95763	6.17331	4.17473	9.46595	6.01829	3.18573
ENSDARG00000077134	gpr158a	0.235178	0.4761	0.0701242	1.32481	2.5164	3.34274	0	0.108304	0.0491145	0.315532	1.27506	0.509717
ENSDARG00000013771	ctss2.2	0.560809	0.782165	3.99708	2.81118	2.10463	0.786528	0.0701241	0.830329	0.245572	0.350591	0.40802	0.722099
ENSDARG00000018418	pth1rb	0.578899	0.442093	0.0350621	0.710874	0.183011	1.87694	0.116874	0	0.098229	0.0701181	0.102005	0
ENSDARG00000044415	tlr5a	0.524627	0.612129	0.140248	0.581624	1.23532	0.840154	7.50328	2.31048	4.27296	1.22707	1.73408	1.48667
ENSDARG00000089790	efna5a	4.72165	3.8088	1.22717	0.549312	2.05887	4.64766	0.39737	0	0	0.315532	2.39712	0.679622
ENSDARG00000105657	si:cabz01080528.1	2.20705	1.19025	1.33236	0.323125	1.09807	1.4658	5.07231	3.14081	1.86635	9.78148	10.0985	1.91144
ENSDARG00000041734	tbc1d32	2.96686	4.01284	0.385683	2.94043	4.52952	7.22175	7.99415	7.76177	5.54994	27.2759	14.4337	9.42976
ENSDARG00000045898	si:ch211-152c2.3	40.2878	99.0288	36.114	10.2754	12.1245	7.8474	14.5858	24.7294	9.92112	9.15041	8.1094	6.66879
ENSDARG00000036305	phf23b	29.7229	32.2728	35.9737	55.739	38.1578	46.709	25.8992	24.6933	27.7988	31.0273	27.4903	35.128
ENSDARG00000036028	arrdc3b	87.2871	79.4067	68.6166	92.5106	70.5507	237.102	447.345	335.417	259.275	238.191	229.46	165.998
ENSDARG00000099070	FP074867.1	0.0723624	0.136029	0	0.387749	0.457528	1.03679	0.631117	0.397114	1.0314	2.3139	1.73408	1.01943
ENSDARG00000069302	snx9b	45.7511	45.5696	58.5888	92.0259	94.3879	123.592	28.4704	31.2637	21.9051	94.2037	97.0068	79.8981
ENSDARG00000093081	si:ch73-92i20.1	0.0542718	0.204043	0.0350621	0.193875	0.183011	0.983159	1.23886	0.324911	0.098229	5.8198	1.73408	1.35924
ENSDARG00000098589	cyb5a	309.765	439.168	401.111	114.903	123.258	112.366	351.579	272.998	285.404	67.9094	71.4545	94.8922
ENSDARG00000040985	itgbl1	0.633171	1.08823	1.2973	4.52374	2.01312	2.8601	0.257122	0.86643	0.196458	0.981654	1.12205	1.35924
ENSDARG00000056145	si:dkey-159a18.1	0.633171	0.986208	0.0701242	35.1236	29.4648	92.2561	0.39737	0.108304	0.687603	6.5911	8.61942	6.54136
ENSDARG00000023578	lpp	14.2011	16.6635	19.6698	9.27367	8.327	18.8945	19.3075	11.8773	8.30035	2.06848	4.84524	2.1663
ENSDARG00000036966	hsd3b7	33.1782	36.0816	40.0409	46.95	38.8441	35.3401	67.1556	45.1988	56.7763	90.803	107.156	139.45
ENSDARG00000018921	fam84a	14.6534	21.0504	22.7904	47.0146	30.3341	97.726	41.2096	38.5922	37.4743	146.968	160.76	114.431
ENSDARG00000054036	rnf34b	0.741715	0.680143	0.911615	0.2585	0.915055	0.697149	1.61286	2.59929	0.687603	3.12026	5.45727	2.63354
ENSDARG00000056620	grpr	0.0180906	0.204043	0.0701242	1.2925	0.686291	2.0557	0	0	0	0.0701181	0	0.424764
ENSDARG00000021082	sec31a	38.0988	30.5044	30.4339	90.1841	77.2764	70.573	27.8627	29.4947	18.6144	44.7704	62.223	43.7932
ENSDARG00000104387	slc4a5	7.77896	15.0652	16.7948	3.45743	1.23532	0.804403	1.26223	0.361013	0.589374	1.22707	2.85614	1.52915
ENSDARG00000078185	pacs2	6.91061	4.65898	0.981739	1.68025	0.915055	1.00104	38.1008	23.4658	7.07248	2.24378	3.62118	2.71849
ENSDARG00000052644	ca10a	3.03922	5.16909	2.20891	4.23293	2.19613	1.87694	0.140248	0.433215	1.12963	1.43742	2.39712	1.57163
ENSDARG00000104922	sstr1a	5.55381	6.59739	1.47261	14.9607	17.1115	23.3634	6.21767	10.4694	5.94285	76.7793	71.3525	80.1105
ENSDARG00000111496	AL929334.1	11.4694	11.1884	13.9197	12.6988	8.327	9.02719	8.39152	8.41159	6.92514	7.04687	8.61942	6.71127
ENSDARG00000035506	entpd2a.1	16.4444	29.1441	9.74727	0.969374	1.41834	0.536269	10.2849	8.30329	4.66588	0.73624	0.0510025	0.169906
ENSDARG00000057927	rps6ka3b	1.5377	1.97242	0.525932	2.3265	2.28764	1.10829	11.9679	9.89174	3.92916	5.01345	2.70313	3.0583
ENSDARG00000021739	klhl24a	6.38598	3.23068	3.26078	11.4386	9.88259	14.8189	9.25639	4.51266	8.44769	39.792	30.0405	33.7263
ENSDARG00000116197	si:dkeyp-4c4.2	0.687443	1.05422	0.946677	1.19556	0.915055	0.57202	0.233747	0.397114	0.147343	0.420709	0.561027	0.0849528
ENSDARG00000078882	slc22a31	14.2735	17.7517	24.4383	18.0303	14.8696	13.5676	10.6822	9.92784	6.38488	14.6897	12.6486	8.19794
ENSDARG00000079869	si:ch211-218o21.4	1.9176	2.14245	0.0350621	8.8213	12.3532	10.779	0.373995	0.433215	0.884061	2.66449	2.55012	2.93087
ENSDARG00000005023	fkbp9	0.90453	0.782165	3.68152	5.36387	6.6799	18.2153	0.280497	0	0.638488	2.03343	7.03834	1.06191
ENSDARG00000041019	or111-11	0.0361812	0.0340072	0.0350621	0	0	0	0	0	0.392916	2.03343	0.663032	1.6141
ENSDARG00000007818	palm1b	46.3662	28.566	34.1505	94.934	87.9825	116.478	54.4397	67.7982	52.8472	206.498	290.561	188.043
ENSDARG00000014588	adcy2b	2.6955	3.36671	2.48941	0.387749	0.411775	0.143005	0.420745	0.144405	0.196458	0.245413	0.357017	0.212382
ENSDARG00000062350	synm	0.59699	0.4761	0	0.2585	0.228764	0.393264	0.911614	1.26354	0.540259	5.96004	2.49912	1.48667
ENSDARG00000099449	atrxl	15.8474	10.2362	8.30972	16.447	19.0331	19.2163	17.6479	20.0001	19.4984	37.1626	56.6638	33.259
ENSDARG00000034453	unc119a	2.93068	4.01284	1.33236	2.52037	2.83667	2.84222	4.53469	4.11554	6.72868	13.042	5.96729	7.43337
ENSDARG00000110371	CABZ01086293.1	6.63925	7.31154	12.5873	2.29418	3.3857	2.73497	2.33747	3.82673	4.81322	0.280472	2.39712	0.892004
ENSDARG00000027938	rad18	19.0313	14.6231	13.6041	9.24136	13.8631	12.5308	6.70854	7.43686	9.57732	9.29065	8.92544	11.8934
ENSDARG00000069654	ppp6r2b	7.3086	4.69299	2.87509	3.84518	3.84323	5.52357	12.8327	12.5632	7.07248	13.5679	7.90539	8.41032
ENSDARG00000070681	c1qtnf12	5.60809	3.84281	1.22717	2.48806	2.74517	1.98419	1.14536	2.67149	1.12963	0.876476	1.22406	0.849528
ENSDARG00000068457	tnnt3b	0.325631	0.748158	0.175311	1.13094	0.82355	1.10829	0	0.324911	0	0.105177	0	0.0424764
ENSDARG00000054058	h1fx	314.776	414.105	408.439	246.932	226.247	241.089	1668.81	1088.42	792.904	434.557	365.841	309.058
ENSDARG00000070222	fam43b	0.126634	0.272057	0.0701242	0.775499	0.320269	1.21554	0.0233747	0.108304	0	0.0701181	0	0
ENSDARG00000038500	cep41	6.42216	6.69941	4.76845	2.81118	6.90867	6.41735	16.4324	13.8629	14.4397	24.1908	8.67042	7.43337
ENSDARG00000067741	itpkcb	87.9022	74.9858	89.4435	35.8991	35.0466	31.622	79.474	75.8487	53.7312	23.8051	21.166	16.2685
ENSDARG00000027065	slc38a3a	20.8223	19.4181	21.6333	14.5083	10.7061	7.02512	168.064	63.466	26.62	26.9254	18.1059	25.9106
ENSDARG00000069661	si:dkey-121j17.6	0.0542718	1.02021	0.315559	1.51869	0.686291	1.09041	1.72973	1.48015	1.12963	4.59274	5.50827	3.61049
ENSDARG00000079434	tmem131l	51.0698	34.5513	51.0504	25.7207	21.3208	40.9531	80.0818	89.6394	67.0413	67.5237	67.3743	56.4936
ENSDARG00000058076	snf8	19.3208	12.6167	30.3989	19.7429	22.6019	16.821	9.11614	11.8412	11.2472	10.2372	9.74148	17.4153
ENSDARG00000094709	arl8	98.051	65.3278	77.4172	121.204	95.0285	159.915	52.4529	59.7476	68.6129	86.666	87.9283	92.0039
ENSDARG00000059773	si:ch211-278a6.1	22.2153	25.8114	13.534	17.578	20.4972	24.436	54.3462	51.5526	28.0935	115.835	60.0809	22.2576
ENSDARG00000068894	nrip1b	98.6119	76.2441	58.0629	306.807	164.069	151.031	63.7428	59.0255	36.5903	126.213	119.958	103.472
ENSDARG00000069116	timm10	48.3743	36.3196	24.859	41.4892	36.6937	45.5292	15.2637	14.6571	24.3608	27.1007	37.9969	36.2324
ENSDARG00000091760	cwf19l2	25.7248	23.2949	28.4354	10.4046	11.667	18.7515	44.5055	43.6103	62.5718	30.6767	28.1024	19.3268
ENSDARG00000031100	ivns1abpa	78.9293	40.4005	63.0767	53.5417	44.3802	44.5103	26.1329	55.6681	34.1837	17.4594	33.7127	11.2987
ENSDARG00000046002	necap2	21.2203	22.4447	17.3207	12.0849	12.8565	31.6577	46.8196	36.1013	29.7143	48.0309	57.1738	34.6183
ENSDARG00000070344	or137-3	0.560809	1.02021	2.94522	0.387749	0.228764	0.0357513	0.0233747	0.0722025	0.491145	0.0701181	0	0
ENSDARG00000045641	usp3	11.18	14.147	7.2228	29.1458	35.2754	47.5849	20.4762	31.8774	34.2328	57.2514	50.2375	84.0183
ENSDARG00000059233	runx2b	0.108544	0.918193	1.61286	0.387749	0.320269	0.85803	1.19211	2.7437	0.785832	17.1439	9.28245	4.88478
ENSDARG00000112898	st3gal2	1.19398	0.986208	1.19211	0.840124	1.09807	1.60881	0.44412	0.180506	0.540259	0.701181	0.867042	0.509717
ENSDARG00000102061	b3galt2	95.7354	89.2348	127.486	62.4277	60.5766	95.8491	91.0913	113.033	72.1492	23.6999	32.9476	21.9178
ENSDARG00000012397	eya4	1.01307	0.782165	0.841491	6.2363	9.9741	2.23445	0.818115	0.361013	0.44203	0.455768	1.42807	1.74153
ENSDARG00000093493	urp1	0.343721	4.2849	8.09935	0.0969374	1.00656	0.143005	6.87217	1.40795	7.4654	321.316	198.145	364.702
ENSDARG00000014674	acsl3b	82.059	64.1375	72.9292	53.574	55.1321	42.1686	42.0277	58.9533	63.8979	36.8821	35.8038	32.1546
ENSDARG00000030347	mespba	0	0.0680143	0	0	0	0.0357513	1.07524	0.0722025	0.196458	0.0350591	0.459022	0.679622
ENSDARG00000090086	rab11bb	0.59699	1.05422	0.140248	0.775499	1.46409	0.250259	14.5391	2.8159	6.92514	3.0852	1.73408	0.594669
ENSDARG00000013839	aldh3b1	10.583	6.97147	10.9394	6.62405	6.90867	8.47305	10.1914	13.3214	29.1249	23.8402	19.1259	26.123
ENSDARG00000077532	pign	49.8577	57.4721	55.8539	11.7617	7.4577	10.6539	123.909	128.304	82.5614	18.3008	25.3992	13.1677
ENSDARG00000031560	srpk1b	11.8855	9.21594	5.78525	4.29756	6.45114	10.8505	27.886	24.7294	15.4219	11.3942	20.605	12.1058
ENSDARG00000095540	sid1	0.922621	0.918193	1.47261	2.8435	3.01968	1.43005	6.21767	9.38633	9.52821	3.0852	3.00915	5.2246
ENSDARG00000014953	cnih3	0.0180906	0.170036	0.0350621	0.355437	2.79092	0.0536269	0	0	0	0.105177	0	0.0424764
ENSDARG00000060095	kcnb1	1.79097	1.73437	0.280497	1.51869	2.19613	2.60984	5.04894	8.556	1.17875	8.02852	7.03834	4.54497
ENSDARG00000102584	cpne7	4.0342	6.01927	2.48941	2.87581	1.41834	1.43005	3.03871	1.94947	1.12963	0.455768	0.867042	1.10439
ENSDARG00000094710	si:dkey-79i2.4	0.578899	0.374079	0.0350621	1.26019	2.10463	1.3943	0.0467494	0.108304	0	0	0	0.46724
ENSDARG00000032272	sat1b	3.43721	2.24447	3.54127	11.374	14.0461	5.21968	0.490869	1.40795	1.62078	5.2238	3.67218	7.90061
ENSDARG00000040674	ctdsp1	15.5217	17.7177	10.6589	8.23968	12.9023	20.6821	26.8575	30.2529	14.8326	40.8087	44.6782	40.9897
ENSDARG00000030514	acsl1a	27.4977	28.9401	28.0848	32.3771	23.5627	21.8619	43.6873	51.4804	55.5485	42.6318	49.2684	47.0638
ENSDARG00000067710	shisal1b	0.126634	0.374079	0.876553	0.193875	0.411775	0.625647	0	0	0.0491145	0.0350591	0.102005	0.212382
ENSDARG00000088828	paqr8	0	0.102021	0.0350621	0.452374	1.83011	2.34171	0	0	0	0.175295	0.20401	0.297335
ENSDARG00000074443	gas7a	1.98997	1.15624	0.140248	23.2973	40.0794	57.7561	3.06209	7.87007	2.89775	80.8462	119.295	106.828
ENSDARG00000025436	msrb1a	6.45834	6.73342	4.48795	0.420062	0.915055	1.41217	18.6296	16.3178	8.39858	1.01671	3.67218	6.07412
ENSDARG00000002167	cacnb1	37.1219	25.3693	22.2995	24.3636	29.6478	62.5647	75.2666	52.4551	50.9808	187.18	111.236	48.2957
ENSDARG00000054154	bms1	12.7901	17.4797	10.0979	16.2855	17.1573	19.0554	24.6837	26.9676	18.8108	32.079	50.2885	26.7601
ENSDARG00000103093	alg14	6.02417	9.0459	6.06575	13.8944	14.6866	13.2101	4.79182	4.87367	7.17071	7.81817	4.23321	7.34841
ENSDARG00000045484	dcp1b	27.6605	34.0072	28.7159	21.8432	16.105	28.601	57.1979	44.4767	33.2505	66.7875	55.8987	53.138
ENSDARG00000077103	sema4aa	0.162815	1.05422	0	0.549312	0.594786	0.178756	0	0	0	0.0701181	0.102005	0.0849528
ENSDARG00000015349	mfge8a	21.1841	77.3663	93.3704	4.94381	3.43146	11.9409	6.2878	16.1012	5.79551	4.83815	4.1312	6.62632
ENSDARG00000032049	enah	31.2244	15.0312	12.973	141.916	160.546	121.089	19.1205	17.2925	17.4848	39.4414	43.7091	37.4217
ENSDARG00000032584	thnsl2	0.958802	0.71415	0.420745	0.323125	0.869302	0.679274	1.40248	0.938633	0.736717	6.06522	5.55927	4.62993
ENSDARG00000079029	dhx32b	2.93068	5.13508	3.96202	12.7957	6.72565	8.77693	0.911614	0.685924	1.08052	8.37911	9.02744	8.70766
ENSDARG00000017294	gnai2b	18.6333	18.772	15.0767	7.20568	9.51657	15.373	9.981	12.5271	10.3632	6.34569	9.94549	6.92365
ENSDARG00000011498	si:ch211-212o1.2	8.17695	8.22973	5.22426	55.4805	38.6611	87.7514	6.84879	8.08668	7.17071	9.46595	11.0675	10.6616
ENSDARG00000071465	lrrc39	37.8274	31.8307	34.6764	35.8668	63.0473	53.6626	42.5654	59.6032	79.5655	105.107	110.828	154.741
ENSDARG00000043624	pqlc2	14.0021	5.95125	16.6896	8.14274	9.56233	3.11036	3.29583	6.35382	3.0451	4.83815	4.94724	2.59106
ENSDARG00000039892	gnpnat1	72.0187	102.702	69.3178	44.5589	42.8703	26.3308	41.0694	45.0905	70.5775	23.0338	22.4411	29.3512
ENSDARG00000021336	pax4	189.354	259.441	151.293	298.567	216.09	95.8134	497.227	800.798	821.833	378.778	250.524	571.137
ENSDARG00000014320	gucy2c	108.254	63.8995	73.4902	1.97106	2.01312	25.9733	49.905	29.2059	43.3681	1.19201	2.80514	0.339811
ENSDARG00000095223	si:ch211-242f23.3	0.0723624	0.102021	0.0350621	0.678562	0.411775	1.03679	0.0233747	0	0	0.105177	0.0510025	0.127429
ENSDARG00000027041	pcdh17	3.22013	4.62497	3.71658	3.45743	3.75173	3.16399	3.45946	3.57402	3.3889	0.420709	0.867042	0.297335
ENSDARG00000093199	si:ch211-212c13.10	2.18896	2.41451	0.385683	0.516999	0.137258	1.07254	6.40467	3.82673	2.94687	2.06848	3.62118	2.50611
ENSDARG00000010437	fam46c	17.8192	25.0633	11.6406	21.9725	27.7719	46.4588	9.67713	10.3972	8.25123	26.5046	21.9311	26.3778
ENSDARG00000103679	bmp16	1.66434	3.67277	19.4945	1.87412	3.24845	0.679274	34.9218	25.9568	14.8817	13.2874	17.3919	8.53775
ENSDARG00000092903	zgc:153317	21.4193	25.4374	21.2476	0.710874	0.50328	0.0893781	3.50621	4.72926	3.0451	0.455768	0.510025	0.0849528
ENSDARG00000043238	atg16l2	0.633171	0.442093	0.0350621	2.00337	4.02624	1.12616	2.24397	2.02167	1.42432	8.51935	4.84524	4.96974
ENSDARG00000010625	clic2	0.397993	0.408086	0.0350621	0.0323125	0	0.28601	0.537618	0.541519	0.392916	16.3726	14.3317	15.5464
ENSDARG00000075112	tacr3a	5.0111	3.63877	2.94522	0.355437	0.320269	0.107254	2.08035	2.49099	1.12963	0.0350591	0	0.0424764
ENSDARG00000056695	phc2a	48.6999	42.0328	42.5654	53.0571	32.3929	44.9393	18.5361	34.6572	40.4703	25.2776	20.299	28.9264
ENSDARG00000099175	hmgb1a	596.447	476.44	554.157	391.045	524.098	557.702	887.398	864.408	1077.38	732.033	853.323	983.583
ENSDARG00000102820	cib2	16.6976	31.0145	34.7466	19.8722	33.7655	31.4075	18.5595	17.8701	20.7263	12.481	14.0767	19.8365
ENSDARG00000105083	chd5	1.66434	2.27848	0.210373	18.612	14.0003	15.9629	0.724616	0.324911	0.147343	8.06358	9.58847	7.94308
ENSDARG00000077261	lmod1b	2.64123	3.29869	1.78817	0.0969374	0.366022	0.0536269	6.33455	8.23109	4.61676	1.12189	1.58108	0.254858
ENSDARG00000078754	gra	0.560809	0.918193	0.175311	9.5968	7.22893	6.86424	0.44412	0.0722025	0	2.9099	3.31516	3.82287
ENSDARG00000038898	zgc:113691	1.98997	0.816172	0.66618	7.94886	6.54264	4.41528	1.6596	1.15524	2.84864	33.7969	26.0113	42.4339
ENSDARG00000095674	tmem123	0.578899	0.646136	0	7.20568	6.5884	11.4404	0	0.144405	0.0491145	5.11862	1.22406	2.63354
ENSDARG00000101171	FO704786.1	2.64123	2.78859	7.25786	9.82299	7.82372	16.8925	6.94229	7.72567	4.4203	79.9697	86.9593	67.8348
ENSDARG00000113064	CR392045.1	12.8262	14.7931	14.4105	10.2107	9.88259	9.70646	28.26	19.2781	14.7343	38.9857	27.1843	25.6982
ENSDARG00000077047	ptprnb	55.4477	70.3268	66.3375	35.3175	34.8178	90.2183	138.916	108.845	76.815	149.632	154.538	153.68
ENSDARG00000104119	kalrna	31.3148	36.6257	38.8488	41.1984	42.2755	51.4639	85.0138	50.6501	58.9865	83.5457	72.3725	72.5497
ENSDARG00000074760	ttc7a	56.5512	38.02	60.377	16.447	6.49689	24.9901	34.8283	41.6608	47.2972	6.24051	4.0292	3.73792
ENSDARG00000015589	ankrd33bb	0.090453	0.578122	1.08693	0.12925	0.732044	0.250259	0	0.252709	0	0	0	0
ENSDARG00000056111	lmod1a	0.61508	2.17646	2.13879	2.10031	1.18957	1.17979	2.96859	5.01807	1.96458	6.90663	6.93634	5.94669
ENSDARG00000069710	vwa10.2	0.235178	0.510107	0.0350621	1.97106	0.686291	0.232383	0.0233747	0.108304	0.0491145	0.175295	0.0510025	0
ENSDARG00000073931	otulina	2.38796	2.34649	0.210373	1.38944	1.60135	3.89689	7.71366	11.0831	2.16104	6.94169	8.97644	5.3945
ENSDARG00000008487	dmd	11.4875	15.2352	10.6589	11.794	14.0003	16.1953	26.2966	20.6499	26.5218	24.0505	18.7179	21.9178
ENSDARG00000095322	fkbpl	1.93569	2.75458	1.05186	6.88255	5.76485	9.1702	5.96055	5.30688	5.00968	11.0085	9.84348	16.6507
ENSDARG00000099694	neurl1b	9.08148	6.86945	7.53835	7.59343	8.60152	13.2816	15.4273	15.1264	12.3277	40.6685	26.1643	13.0403
ENSDARG00000020241	icmt	26.1771	38.8702	28.786	71.0228	74.8973	93.4001	58.9043	42.2024	64.2908	122.356	143.47	211.278
ENSDARG00000079623	ubtd1b	11.0714	4.99905	3.75165	2.03568	1.32683	2.30596	13.3236	10.7582	7.36717	13.2523	9.84348	6.07412
ENSDARG00000102188	CU694264.1	11.4513	21.3225	1.99854	30.5676	25.1183	5.52357	1.42586	0.902531	2.94687	15.0053	15.3518	8.41032
ENSDARG00000055784	ptpn3	41.6988	22.8528	66.1271	6.81793	5.21581	17.6254	37.2827	21.5163	16.748	3.22543	5.40626	1.78401
ENSDARG00000012353	vipr2	0.090453	0.884186	0.385683	4.62068	6.63415	20.1816	0.303871	0	0.098229	4.31226	1.27506	1.91144
ENSDARG00000111106	arl3l1	0.0361812	0.680143	0.315559	84.9171	40.8115	49.1937	0.0233747	0.252709	0.44203	0.701181	0.81604	1.48667
ENSDARG00000040984	hspa13	4.28747	5.50916	1.5778	6.91487	5.94786	6.32797	8.88239	8.6643	6.48311	13.2523	17.4429	10.9589
ENSDARG00000070341	or134-1	0.0723624	0.340072	0.0701242	0	0.0457528	0.0357513	0.631117	3.32132	0.44203	0.105177	0.153007	0.169906
ENSDARG00000074676	rprd2b	10.8724	13.8409	9.2564	6.55943	9.47082	13.1922	31.6026	19.8196	13.2609	56.375	42.3831	12.4881
ENSDARG00000019117	parvb	9.94983	15.2692	7.11761	16.6732	19.5364	19.8956	17.718	14.8376	25.0484	41.3346	31.0095	55.7715
ENSDARG00000105424	si:rp71-46j2.7	3.6543	3.09465	7.6786	1.87412	1.78436	2.10932	11.7575	8.15888	9.18441	5.88992	4.1312	6.62632
ENSDARG00000074509	tacr2	8.17695	22.8868	14.4105	10.4369	10.5231	5.80958	4.88532	10.5416	2.89775	5.2238	5.35526	5.3945
ENSDARG00000100222	utrn	52.7522	55.9078	46.1768	46.2714	61.1714	73.5224	50.5595	44.224	36.05	35.2694	32.3866	16.0986
ENSDARG00000056228	pld1a	21.9982	16.9696	12.973	0.904749	1.46409	2.55621	51.0737	31.7691	20.0878	3.01508	6.1713	6.20155
ENSDARG00000105059	zgc:172282	4.66737	6.35934	8.41491	10.5662	11.8042	21.6474	0.116874	0.86643	0.44203	20.4044	15.0457	8.66518
ENSDARG00000033616	selenon	26.1228	23.4989	24.5084	103.368	49.5502	67.2839	23.7487	20.1806	22.5435	28.7835	32.2336	28.4592
ENSDARG00000004262	cyp46a1.2	0.759805	2.04043	0.841491	0.0969374	0.137258	0.0715025	2.59459	1.37185	3.7327	1.05177	0.40802	1.48667
ENSDARG00000099283	epb41a	9.11766	13.0928	7.81885	9.98455	12.8108	27.2067	31.6494	27.0759	20.1369	37.5483	45.0862	17.7127
ENSDARG00000038639	elovl6l	37.1943	49.1063	37.4113	0.646249	0.549033	0.268134	57.3148	86.2459	35.7553	4.03179	5.91629	2.29372
ENSDARG00000074287	sptlc2b	324.943	301.916	278.779	188.091	173.174	62.4038	162.922	222.312	218.314	70.5038	87.9283	63.4597
ENSDARG00000057879	p3h3	10.0946	9.65803	5.11907	21.5847	12.5363	23.3992	5.56318	8.05058	6.0902	8.83488	9.74148	5.60688
ENSDARG00000009553	gng3	13.9298	7.54959	12.2717	883.164	1155.76	724.428	6.1008	1.22744	6.28665	476.418	430.308	757.184
ENSDARG00000031770	kat7b	25.8876	16.7655	37.6918	46.6592	53.3477	84.0333	18.9569	16.6066	26.8165	27.9421	16.9838	28.7565
ENSDARG00000051956	isca1	109.973	84.0657	132.43	108.053	141.879	113.76	58.8342	60.2169	61.5404	91.2237	93.1816	122.672
ENSDARG00000079862	kl	0.217087	2.41451	0.315559	6.10705	6.54264	22.0406	7.26954	3.97114	6.0902	20.0187	16.5248	56.7909
ENSDARG00000101894	stk10	3.22013	3.94483	2.91016	2.39112	3.93474	6.75699	5.79693	10.5777	5.40259	11.4994	13.6177	6.96613
ENSDARG00000089418	si:dkey-164f24.2	0.506537	0.408086	1.54273	0.0323125	0.366022	0.357513	2.80497	3.42962	0.687603	1.43742	2.85614	1.74153
ENSDARG00000079777	map6d1	2.94877	4.52295	6.55662	2.26187	0.960808	0.750776	1.40248	0.830329	1.86635	0.806358	1.02005	0.849528
ENSDARG00000029663	rab1ab	497.003	332.08	363.279	523.85	529.817	525.007	266.425	357.619	344.882	336.216	339.422	398.513
ENSDARG00000036292	cdx4	43.7792	48.8683	27.3484	220.92	207.717	113.188	30.2703	27.3648	37.327	52.1679	44.6782	96.6338
ENSDARG00000004406	spra	50.6175	48.0521	57.9226	42.7817	32.2557	49.4797	28.821	43.7186	31.335	26.8202	36.6708	32.1121
ENSDARG00000055510	ypel3	173.453	105.014	73.0694	64.7865	73.9364	48.0676	114.185	66.9317	89.4866	27.0305	32.5396	32.0272
ENSDARG00000069139	grik1a	0.235178	1.12224	0.315559	0.290812	0.594786	0.822279	0.490869	1.11914	1.0314	6.7664	7.08935	3.61049
ENSDARG00000023694	spon1b	347.303	365.883	412.295	752.88	911.532	978.601	315.816	378.558	267.085	271.953	521.96	198.874
ENSDARG00000100487	nploc4	8.10459	9.488	10.5186	9.66142	9.92835	26.9207	28.821	20.8304	14.2923	82.1784	37.2318	21.8329
ENSDARG00000077573	tmprss13b	2.67741	1.4283	2.06866	0.193875	0.366022	0.446891	56.0292	46.715	29.5669	0.210354	0.459022	0.254858
ENSDARG00000031783	adcy8	0.90453	0.9522	7.6786	1.22787	1.96737	5.43419	0.210372	0.902531	0.294687	1.57766	1.02005	1.35924
ENSDARG00000040854	tsg101a	23.5359	28.2599	16.6896	39.5504	45.7528	82.0491	51.4477	46.1013	46.1185	140.937	72.0665	92.7684
ENSDARG00000021442	cdh11	0.434174	1.25826	0.0701242	5.23462	6.26813	3.23549	0.0701241	0	0	2.94496	3.72318	2.63354
ENSDARG00000101131	pbx1b	0.542718	0.816172	0.280497	0.581624	0.50328	0.446891	1.51936	3.21301	1.17875	1.33224	1.17306	1.06191
ENSDARG00000062687	kcnh7	3.83521	7.44757	2.76991	7.5288	6.77141	25.2761	7.8539	5.7401	8.84061	115.52	68.7514	44.1754
ENSDARG00000045417	fam49bb	126.001	119.535	129.449	785.419	942.415	1202.69	92.447	64.5129	110.655	533.844	502.885	873.399
ENSDARG00000016011	gpcpd1	9.71465	7.54959	5.11907	13.959	12.1702	10.8863	39.2695	23.899	10.4123	37.408	19.3299	16.9481
ENSDARG00000104301	zgc:193726	14.9247	19.6221	14.5858	25.1714	31.0661	11.6728	12.038	12.5271	13.2609	12.5161	6.68133	8.02804
ENSDARG00000074447	dapk3	2.36987	4.01284	4.69832	2.00337	2.28764	4.1829	5.7268	1.94947	1.12963	0.38565	0.357017	0.0849528
ENSDARG00000096556	si:dkey-19f4.2	0.198997	0	0.0350621	0.2585	0.183011	0.947408	1.07524	0.685924	0.343801	2.3139	0.714035	2.1663
ENSDARG00000033516	efr3ba	19.6464	18.1258	10.8342	15.6069	20.4515	18.7158	53.084	37.6175	43.761	27.2058	22.6961	31.2626
ENSDARG00000004015	adcyap1a	4395.38	7735.34	6473.38	0.646249	0.82355	0.268134	2567.67	3043.95	2404.69	0.560945	0.255012	0.424764
ENSDARG00000075830	syt3	3.92566	3.67277	0.350621	7.65805	11.1637	22.0585	1.28561	1.19134	0.98229	6.7664	5.15125	3.73792
ENSDARG00000076404	mctp1a	14.9609	35.1974	42.0745	6.07474	10.4774	17.0712	1.35573	0.57762	0.147343	10.8332	8.82343	11.2987
ENSDARG00000014024	ms4a17a.4	1.51961	1.56433	0.631118	0.0969374	0.777797	0.321761	0.514244	0.180506	0.0491145	0.175295	0	0.0849528
ENSDARG00000056915	si:ch211-237l4.6	31.8033	49.5484	61.8496	19.9368	28.687	9.36683	78.352	121.409	105.547	52.0276	48.5034	55.7715
ENSDARG00000020621	ap1b1	164.606	139.123	161.601	152.515	139.5	158.896	115.705	121.192	106.726	136.31	150.304	117.787
ENSDARG00000052170	uap1	35.0958	29.9603	41.8642	27.2394	23.5169	19.4844	25.1979	25.1987	26.9147	15.0403	14.9947	19.9639
ENSDARG00000055876	msmo1	96.8028	113.312	93.9314	13.2158	25.8046	14.944	73.046	63.2494	99.7515	7.32734	9.43546	10.874
ENSDARG00000056874	lygl1	0.30754	0.748158	0.210373	0	0.0457528	0.0536269	2.85172	2.67149	1.96458	0	0.153007	0.127429
ENSDARG00000077588	pdgfc	12.9348	10.8143	8.6954	9.49986	7.77797	15.8557	10.6121	6.10111	7.56363	7.74805	5.86529	5.26707
ENSDARG00000097855	C2orf88	31.2244	28.1579	51.4361	0.484687	1.00656	0.589896	47.5208	85.3073	33.7416	5.15368	6.98734	3.48306
ENSDARG00000012013	cpa6	0.0361812	1.36029	0.525932	6.78562	14.7324	4.3259	0.537618	0.0361013	0.098229	1.43742	1.63208	1.40172
ENSDARG00000093173	si:dkey-93m18.6	7.67041	8.90988	7.18773	29.1458	31.8897	13.4961	3.10884	4.29605	6.53223	15.2507	11.3226	17.4153
ENSDARG00000068193	tmem44	5.44527	8.94388	9.46677	20.0983	29.0987	20.8251	4.2542	6.31772	7.95655	7.92335	8.41541	12.9128
ENSDARG00000027143	aptx	3.8533	2.72057	2.91016	3.55437	2.28764	2.91373	1.42586	1.69676	1.57166	1.43742	1.22406	2.97335
ENSDARG00000016368	zbtb8os	109.376	141.912	133.762	115.323	99.6037	58.7214	73.1161	69.6754	85.803	57.2164	52.7366	86.9067
ENSDARG00000052638	fam210b	96.1515	63.8995	83.5881	37.1593	45.89	67.1766	60.0964	63.9714	60.509	21.4561	37.1808	32.5369
ENSDARG00000100822	mapk15	60.8568	50.3306	70.9307	36.3838	36.9682	47.0308	45.9781	62.3108	43.5645	25.3126	22.6961	13.9747
ENSDARG00000087835	si:ch211-113p18.3	1.32061	3.91082	1.19211	3.68362	2.65366	5.55932	9.77063	4.00724	3.68359	8.86994	9.33346	10.7465
ENSDARG00000115657	prkca	242.179	313.954	281.97	88.8269	82.1719	53.8056	147.752	186.282	137.422	59.8458	56.6128	71.8276
ENSDARG00000036058	gnao1b	75.8358	52.167	68.301	9.24136	12.3532	14.4435	60.634	48.3396	33.889	4.38238	1.27506	6.28651
ENSDARG00000016623	si:ch211-195b13.1	15.4132	50.5686	49.9635	23.9758	19.1247	46.7984	8.81227	9.89174	4.66588	18.7566	34.4777	23.0222
ENSDARG00000104083	adgre5b.2	4.6131	3.67277	4.31264	1.551	0.960808	1.26917	0.350621	1.91337	1.66989	0.420709	0.765037	1.01943
ENSDARG00000018881	apobec2a	2.87641	3.46873	4.48795	1.93875	1.92162	0.321761	9.81738	6.35382	17.8286	2.83978	4.84524	5.43698
ENSDARG00000062727	cep290	20.8404	15.5753	9.2564	14.2175	17.7978	19.9492	34.2206	35.1265	25.9816	39.2661	33.7127	21.7054
ENSDARG00000074004	stac	0.470356	0.4761	0	0.355437	0.366022	0.482642	0	0	0	0	0.153007	0
ENSDARG00000053929	opn4b	0.0180906	0.408086	0.140248	0.12925	0.366022	1.05466	0	0.0722025	0.0491145	0	0	0
ENSDARG00000090062	rac3a	34.1912	23.941	28.8561	53.3156	60.4394	73.3616	24.5902	20.7221	27.2585	36.2511	44.9842	44.8975
ENSDARG00000013685	vsig8b	1.3387	2.99263	1.61286	0.0969374	0.0915055	0	7.87728	6.78704	4.12562	0.596004	0.0510025	0.212382
ENSDARG00000034757	zdhhc2	3.2744	8.29775	16.2688	14.993	9.1963	11.6013	5.77355	4.33215	6.0902	1.92825	6.73233	3.7804
ENSDARG00000059836	ddit3	141.848	92.3634	78.2586	11.891	15.9677	54.6458	243.868	224.911	171.753	89.2253	116.49	53.5202
ENSDARG00000099747	CABZ01111953.1	28.1671	19.5201	22.0541	10.0815	6.86291	19.0018	14.4222	13.6102	14.8326	6.45087	10.3535	4.20516
ENSDARG00000069878	snu13a	7.81514	10.0661	14.3053	4.81456	4.9413	7.36476	5.42293	4.98197	7.17071	2.41908	5.66128	3.14325
ENSDARG00000054456	clip3	5.60809	5.78122	2.3141	43.6864	36.6937	36.788	21.5982	12.3827	7.26894	60.3016	82.8791	69.9161
ENSDARG00000088842	KCNB2	1.35679	2.04043	0.0701242	0.2585	0.82355	0.625647	11.5004	7.97838	5.10791	2.62943	1.42807	0.46724
ENSDARG00000104068	gstp1	228.014	438.998	496.655	114.903	121.108	62.1536	388.231	194.008	297.192	39.8271	19.3809	44.6852
ENSDARG00000039211	zgc:77439	24.6575	23.907	21.423	3.23125	6.31388	10.8326	78.5157	64.2602	46.0694	12.2006	9.38446	14.9942
ENSDARG00000086103	slc37a1	42.8747	45.7056	77.2769	35.9314	52.7987	45.5113	22.019	25.2348	31.9244	19.1072	35.8038	42.7737
ENSDARG00000094554	si:ch73-7i4.1	1.68243	1.32628	3.29584	11.2124	18.5756	16.3919	1.14536	0.902531	0.834946	9.8516	8.56842	12.7854
ENSDARG00000077371	kcnk15	0.488446	0.0680143	0.0350621	1.09862	0.640539	1.96632	0	0.0361013	0.098229	0.175295	0.255012	0.297335
ENSDARG00000068103	cfap45	4.19702	2.10844	0.245435	1.58331	1.96737	3.11036	13.6508	9.38633	6.13931	6.94169	5.55927	3.99278
ENSDARG00000104256	bco1	0.542718	2.3805	1.75311	0.0969374	0.960808	0.500518	10.2147	1.55235	1.91546	2.1386	4.89624	3.9503
ENSDARG00000104593	cyp2k18	0.832168	2.44852	9.81739	2.29418	1.55559	1.59093	4.46457	1.08304	0.884061	0.105177	0.102005	0.46724
ENSDARG00000073920	cntnap5a	0.144725	0.612129	0.175311	3.61899	3.15694	2.75285	0	0	0.098229	1.22707	1.47907	2.25125
ENSDARG00000020235	sept9a	37.339	38.3261	28.225	68.4055	65.2434	141.611	44.5756	39.8919	29.9107	10.8683	16.9838	11.2987
ENSDARG00000009822	her4.4	0	0	0.210373	11.2124	2.56215	5.23756	0	0	0	0.701181	2.44812	1.35924
ENSDARG00000055613	zgc:123238	0.886439	2.07444	1.22717	2.55268	3.01968	2.55621	4.48794	3.79063	1.52255	9.8516	5.10025	5.81927
ENSDARG00000020131	fnbp1l	25.5801	17.0716	19.179	26.0438	31.5694	32.0152	17.905	17.6174	20.186	14.4443	14.1787	17.7551
ENSDARG00000042332	plin2	124.952	71.211	37.2009	16.8994	18.0723	41.0603	162.922	193.07	172.49	56.7606	51.1555	52.9256
ENSDARG00000019564	asap2b	44.7019	44.8554	41.0227	2.97275	3.84323	6.86424	34.8751	39.4587	22.298	2.73461	1.73408	2.54858
ENSDARG00000039349	qrfpra	0.0180906	0.918193	0.0350621	0.226187	0.366022	0.464766	0.0467494	0	0	0	0	0.0424764
ENSDARG00000105277	cnksr3	4.05229	1.97242	1.08693	0.290812	0.50328	0.500518	0.981738	1.22744	0.44203	0.175295	0	0.212382
ENSDARG00000061030	vezf1b	3.38294	3.09465	0.946677	1.26019	1.00656	4.07564	6.40467	7.36466	3.63447	18.0554	11.2205	2.67601
ENSDARG00000095179	si:ch211-235f1.3	0.126634	0.136029	0.140248	0.355437	0.320269	0.0715025	0.420745	0.541519	0.491145	1.05177	0.714035	1.31677
ENSDARG00000042727	exo5	14.0745	10.5422	18.0921	8.27199	7.50345	13.6391	11.3367	10.6499	10.6087	2.98002	3.92719	6.24403
ENSDARG00000086927	pik3c2b	29.6686	30.4024	50.4894	40.5844	34.3603	47.0308	30.7377	26.5344	31.3842	24.2609	26.6233	22.7673
ENSDARG00000028295	mkrn4	38.1893	13.4328	34.7466	52.637	44.3344	26.1342	13.3937	16.7871	17.2392	21.1056	22.9511	29.4786
ENSDARG00000020960	hgs	23.7168	23.805	16.0234	22.3925	26.0333	31.7471	42.168	36.715	23.4767	59.3199	67.5273	42.9861
ENSDARG00000099898	si:ch211-27e6.1	3.12967	1.80238	0.280497	0.937061	1.23532	1.98419	6.07743	5.19858	5.59905	4.76803	4.89624	2.12382
ENSDARG00000013871	slc5a1	41.2466	65.1237	89.0578	2.19725	1.96737	1.69818	16.596	8.88091	7.1216	1.50754	1.68308	2.88839
ENSDARG00000090398	CABZ01067973.1	0.488446	0.71415	0.280497	0.0646249	0.0915055	0.0893781	1.6596	0.938633	1.96458	0.841417	0.306015	0.169906
ENSDARG00000074745	zmp:0000000760	0.397993	1.9044	1.0168	0.484687	0.82355	0.500518	0.0934989	0.216608	0.147343	0.525886	0.306015	0.212382
ENSDARG00000100594	sez6l	1.80906	5.54317	5.01388	1.64794	2.05887	1.51943	1.56611	0.57762	0.884061	1.33224	1.58108	1.14686
ENSDARG00000037421	egr1	348.226	908.909	139.197	311.331	129.618	679.22	782.702	867.333	1408.01	2493.3	1459.39	945.057
ENSDARG00000092259	si:dkey-211g8.5	0.198997	0.170036	0	0	0	0.0357513	1.40248	0.57762	0.98229	0.245413	0	0.297335
ENSDARG00000099799	si:dkey-11f4.16	5.44527	6.83544	7.88898	3.84518	5.99361	5.75595	9.49013	13.538	10.0194	14.6897	10.5575	12.3182
ENSDARG00000101812	zgc:114120	1.77288	1.19025	0.49087	9.40292	7.64071	51.2673	2.64134	1.73286	2.94687	251.969	117.051	48.5505
ENSDARG00000001880	stx3a	55.9361	56.6559	88.4267	15.1869	10.6604	24.0248	35.0854	37.7258	33.6925	8.94006	15.6068	12.573
ENSDARG00000097110	si:dkey-56f14.4	3.72666	4.25089	7.99416	3.16662	2.65366	0.929533	1.07524	5.23468	2.75041	0.560945	0.61203	0.0849528
ENSDARG00000028148	pax2a	2.20705	0.816172	0.105186	3.78056	2.28764	5.50569	0.0467494	0.0361013	0.098229	2.03343	0.663032	4.12021
ENSDARG00000045352	cst14a.2	258.768	282.565	241.403	227.77	200.351	115.137	141.791	171.012	191.104	117.904	91.6515	160.561
ENSDARG00000012204	CDK18	8.30358	7.44757	16.3389	4.03906	6.54264	5.00518	11.4069	7.68957	5.25525	0.981654	1.32606	2.29372
ENSDARG00000075831	slc7a8a	248.764	224.379	212.932	389.397	429.115	382.789	283.021	214.189	182.804	163.27	161.168	143.655
ENSDARG00000060246	slc16a6b	64.1312	67.4702	64.6896	31.2138	29.3275	45.0108	155.816	115.127	94.0542	70.0129	102.719	43.5383
ENSDARG00000024546	pla2g4aa	1.10353	0.782165	0.0350621	0.161562	0.0457528	0.125129	3.52958	0.974734	0.294687	2.83978	3.97819	0.594669
ENSDARG00000036073	cebpg	439.023	204.077	349.359	109.345	144.396	134.246	185.361	241.012	234.03	83.7911	96.7007	95.9966
ENSDARG00000099685	gnb5a	1.06735	1.56433	0.0701242	11.3417	12.765	17.2857	2.66472	2.70759	3.78181	29.4847	29.6835	31.9422
ENSDARG00000043342	gpx3	662.749	516.739	604.927	116.454	142.977	259.733	1461.88	1437.05	830.87	279.631	361.659	315.132
ENSDARG00000079876	CU855878.1	1.75479	4.18288	1.68298	5.78393	14.0918	26.3844	24.9174	14.1156	10.4123	36.3913	15.7598	22.5974
ENSDARG00000061992	dot1l	7.27242	6.1893	7.18773	6.07474	7.50345	9.2417	18.1622	14.8376	7.4654	52.5535	24.1242	9.72709
ENSDARG00000016494	ddc	436.128	594.989	548.196	1.51869	0.457528	0.679274	888.075	1057.41	511.773	4.10191	3.62118	5.81927
ENSDARG00000103923	tfap4	2.33369	1.4283	0.771367	2.068	2.65366	2.09145	6.66179	4.15164	1.96458	7.95841	6.47732	2.97335
ENSDARG00000105120	gab2	13.5499	14.5891	16.4091	7.36724	11.3924	19.3951	42.0745	36.5706	17.6321	71.4504	43.6581	14.0597
ENSDARG00000113320	si:dkey-88n24.5	0.542718	0.986208	0.806429	1.09862	1.05231	1.55518	1.8466	1.55235	2.45572	2.17366	2.1421	4.20516
ENSDARG00000092285	cenpv	14.4906	23.3629	13.7443	2.55268	2.56215	2.69922	44.9262	57.5093	27.8479	6.38075	5.25326	2.67601
ENSDARG00000016212	nup214	4.6131	2.68657	1.47261	1.551	1.00656	2.59197	10.8459	7.07585	2.11192	25.2425	14.7397	1.35924
ENSDARG00000056877	vamp2	176.257	132.526	75.1031	148.573	197.789	140.002	280.941	320.038	127.403	437.432	391.75	335.351
ENSDARG00000037654	pmm2	41.8797	56.792	67.9153	61.1998	47.9489	40.6492	26.7173	32.7077	47.4446	20.4394	23.2061	42.6888
ENSDARG00000043448	itm2ca	11.7589	10.9843	11.3952	30.2121	26.8111	50.7847	38.428	50.8667	20.9719	54.587	61.152	50.5469
ENSDARG00000057074	rpgrb	19.5198	12.5486	6.20599	8.40124	9.42507	7.75802	26.8809	27.437	28.4373	16.6881	19.0239	13.0827
ENSDARG00000090830	tmem132e	11.7589	18.5339	28.9613	6.4948	5.8106	7.29326	7.19941	10.1806	6.87603	1.75295	5.96729	5.30955
ENSDARG00000102899	cremb	3.2744	12.6507	11.3952	1.00169	0.594786	1.68031	1.51936	5.8845	0.736717	0.0701181	0.306015	0.679622
ENSDARG00000005230	ssr2	164.624	235.67	157.709	283.93	300.687	344.338	169.654	149.315	190.613	151.42	135.82	194.712
ENSDARG00000078725	nos1apa	14.581	10.2021	9.9927	36.7393	31.1576	28.2256	8.92914	4.47656	4.27296	30.2209	26.1133	23.6169
ENSDARG00000089920	mlip	6.00608	5.7132	2.98028	0.840124	0.366022	0.28601	14.5157	31.9135	10.5596	0.666122	1.9891	0.722099
ENSDARG00000003963	traf4a	60.8749	66.722	89.9343	20.0983	36.1447	21.8619	20.5464	18.8449	25.6869	28.5731	27.8984	20.8984
ENSDARG00000095649	si:dkey-97a13.12	0.0542718	0.680143	0	4.52374	5.99361	1.4658	0	0.0722025	0.196458	0	0.102005	0.382287
ENSDARG00000035735	gsx1	0.0723624	0.170036	0	0.387749	0.549033	1.62668	0	0.0361013	0	0.0350591	0.20401	0.0424764
ENSDARG00000038720	si:ch211-14a17.7	0.253268	1.29227	3.57634	0.775499	0.228764	0.822279	0.560993	0.28881	0.687603	0.140236	0.20401	0.127429
ENSDARG00000101687	CU929259.1	28.7098	19.5881	20.301	5.75162	9.92835	8.34792	59.0212	43.2493	22.3471	50.2396	40.088	10.789
ENSDARG00000025693	tmem9b	105.812	109.265	109.183	166.054	194.769	146.312	72.8122	68.5202	84.968	122.707	111.134	171.435
ENSDARG00000074772	ccl44	0.0180906	0	0.736304	2.90812	2.92818	2.7886	0.163623	0.0361013	0.0491145	0.455768	0.0510025	0.0849528
ENSDARG00000074791	aldh3a1	2.56887	5.30512	0.49087	4.45912	7.73222	5.50569	13.1132	7.97838	5.74639	14.6897	13.2606	16.5658
ENSDARG00000045685	cntn1b	1.62815	4.55696	19.8802	53.3156	29.9681	28.1184	7.15266	6.38992	3.14333	7.92335	7.59937	8.07051
ENSDARG00000093068	c3b.1	0.271359	1.59834	0.385683	0.710874	0.549033	0.464766	0.0701241	0.0722025	0.098229	0.245413	0.357017	0.339811
ENSDARG00000097215	si:dkey-172k15.3	4.07038	3.3327	2.66472	5.10537	6.40539	8.07978	9.67713	6.02891	6.53223	10.0269	9.74148	12.658
ENSDARG00000008247	vezf1a	3.92566	4.08086	5.71512	2.45575	3.01968	6.32797	15.5909	11.1553	5.15702	35.0941	14.7907	4.03526
ENSDARG00000002084	lamb2	2.27942	1.73437	0.0701242	7.30261	10.5231	32.194	6.45142	8.15888	7.66186	46.874	51.4105	22.8523
ENSDARG00000055539	epdl2	0.30754	5.33912	18.2674	0.775499	0.183011	2.64559	3.55296	1.08304	0.933175	0.210354	0.40802	0.169906
ENSDARG00000070951	hmga1b	78.3685	73.1154	91.0563	103.529	103.081	109.899	40.7188	59.0978	49.36	90.1018	105.218	88.7756
ENSDARG00000053468	adam10a	192.737	228.8	277.867	166.151	150.115	140.86	144.573	154.983	149.013	150.789	140.002	112.35
ENSDARG00000059581	mbd5	2.80404	1.25826	1.05186	0.0969374	0.183011	1.71606	7.78378	3.89894	1.47343	15.9519	10.0985	0.722099
ENSDARG00000007823	atf3	1468.52	1079.15	1628.71	202.211	267.562	112.42	861.756	1081.34	1015.64	93.4674	141.481	75.9478
ENSDARG00000096971	si:dkey-206p8.1	1.21207	0.986208	0.806429	1.09862	2.56215	4.79067	4.2542	2.59929	1.57166	7.50264	5.04925	7.81566
ENSDARG00000114937	NOX4	0.506537	0.340072	0.0350621	1.42175	1.7386	1.34067	0.0467494	0	0.0491145	0.876476	0.510025	0.594669
ENSDARG00000102216	dlg1l	30.8807	23.635	23.2462	27.9503	35.3211	46.0476	25.7589	20.4333	23.8696	20.6848	22.9001	15.9711
ENSDARG00000041791	mgat4c	0.397993	0.374079	0.0350621	2.94043	4.1635	2.62772	0	0.0361013	0	1.57766	1.47907	2.42115
ENSDARG00000060532	adam22	2.67741	4.89703	4.31264	26.9163	25.0268	18.4834	13.7443	7.58126	10.3632	42.5617	32.6926	43.9631
ENSDARG00000101404	CABZ01065131.1	15.1961	11.2564	11.8861	10.5662	12.1245	15.9451	21.4112	22.0218	18.2215	34.5682	26.8273	18.6471
ENSDARG00000001154	rimbp2	26.1409	26.0835	42.881	9.75836	14.3206	12.6381	111.731	85.0907	23.7223	82.8796	69.5674	12.0633
ENSDARG00000045633	asb15a	1.04925	1.73437	2.34916	6.72099	7.50345	4.11139	0.631117	1.73286	1.37521	1.22707	1.12205	2.46363
ENSDARG00000076998	si:ch73-92i20.1	0.0723624	0.544115	0.0350621	1.93875	0.869302	1.4658	1.91673	0.722025	0.736717	7.32734	3.77418	1.95391
ENSDARG00000024631	nlrc5	0.506537	1.12224	0.280497	0.387749	0.411775	0.697149	0.280497	0.108304	0.245572	0.210354	0.0510025	0.127429
ENSDARG00000098528	rtn4rl1b	0.198997	0.782165	0.105186	0.161562	0.640539	0.536269	0	0.0361013	0.098229	0.105177	0	0.127429
ENSDARG00000014891	robo2	5.89754	6.97147	7.60848	20.1953	17.8436	25.6336	3.22571	3.39352	1.71901	23.0689	18.2079	6.58384
ENSDARG00000019444	ssr4	209.616	257.128	221.943	716.076	779.673	506.577	162.454	151.192	235.406	261.856	213.802	460.104
ENSDARG00000031138	irx3b	0.126634	0.136029	0.0701242	2.64962	3.47721	3.21761	0	0.144405	0.392916	18.4761	17.4429	21.1532
ENSDARG00000115766	si:ch73-36p18.1	0.0361812	0.306064	1.61286	0.0323125	0.274517	0.0178756	0	0	0	0	0	0.0849528
ENSDARG00000009014	col11a1b	12.971	10.4742	6.45143	21.9725	15.0069	22.2373	1.54273	7.25635	4.37119	10.4827	16.6268	8.87756
ENSDARG00000069013	prdx4	258.478	315.79	212.196	250.551	335.505	321.922	203.898	191.192	296.602	135.643	105.167	181.417
ENSDARG00000011671	pde6b	0.090453	0.782165	5.46969	0.0323125	0.0457528	0.178756	0.163623	0.0722025	0.0491145	0.0350591	0.102005	0
ENSDARG00000062055	rnf38	19.4655	18.4999	10.0278	29.3074	20.8633	39.38	33.8466	38.1229	20.0387	125.476	118.275	32.2396
ENSDARG00000087753	CR388166.1	0.217087	0.442093	0.315559	0.452374	0.228764	0.57202	0.537618	0.180506	1.17875	4.34732	3.41717	1.6141
ENSDARG00000100352	aglb	1.3387	0.918193	2.24398	0.387749	0.0915055	0.0536269	0.140248	0.216608	0	0.175295	0.0510025	0
ENSDARG00000055678	akap12b	58.903	69.6127	61.6041	18.2888	16.8828	13.3173	229.797	177.907	100.586	22.0872	38.7619	21.7904
ENSDARG00000113111	DGKD	1.79097	3.36671	1.08693	3.71593	2.56215	3.68238	4.74507	8.37549	1.47343	10.2022	20.146	6.37146
ENSDARG00000012076	apoa1a	2.84022	9.0119	5.25932	0.969374	1.37258	1.01891	132.581	14.0434	5.69728	2.59437	1.88709	2.93087
ENSDARG00000019191	sept12	64.4568	56.0438	57.011	9.69374	9.69958	15.7842	52.149	50.3251	46.757	0.631063	4.48822	0.722099
ENSDARG00000044216	fto	13.1157	8.46778	8.66034	8.98286	7.18318	15.9629	22.1592	22.0218	20.2843	15.4961	21.8291	18.4348
ENSDARG00000092003	ccs	0.325631	1.25826	0.876553	0.840124	0.869302	0.85803	1.82323	3.53792	2.01369	2.45413	1.47907	2.20877
ENSDARG00000024431	CABZ01069595.1	1.70052	2.00642	0.736304	3.68362	4.20925	7.54351	0.280497	0.86643	0.687603	2.34896	3.87619	3.0583
ENSDARG00000089202	nkl.3	0.470356	0.136029	0	0	0	0	3.41271	2.8159	1.08052	0	0.102005	0
ENSDARG00000100093	ppp2r2ba	0.578899	2.41451	4.59314	12.1495	13.3141	11.8337	1.33236	1.29965	0.491145	5.92498	7.44636	4.62993
ENSDARG00000058011	arxa	52.8969	47.44	27.103	45.3344	44.2887	112.491	58.203	48.0147	65.5678	307.994	275.158	285.441
ENSDARG00000025299	tspan9a	0.325631	0.510107	0.280497	1.19556	1.7386	1.21554	0.327246	0.469316	0.0491145	0.0701181	0.0510025	0.0424764
ENSDARG00000071224	si:ch211-133n4.4	23.2283	24.9953	21.0373	165.666	206.391	141.486	47.4039	67.9787	52.0613	261.541	209.875	332.165
ENSDARG00000002391	tlcd1	0.687443	2.3805	5.645	0.12925	0.0457528	0.232383	0.958363	0.324911	0.884061	0	0.102005	0
ENSDARG00000103978	sh3bp5b	26.1409	25.3693	27.1381	58.744	57.5112	75.2028	16.2688	24.26	24.2626	48.8723	40.496	46.2568
ENSDARG00000039319	vps37b	3.2744	3.43472	4.97882	2.22956	1.92162	2.48471	8.83564	7.40076	4.51853	8.34406	5.15125	4.5025
ENSDARG00000027749	hirip3	14.6172	13.8749	12.1666	13.9913	10.7976	13.5318	37.7969	39.3143	18.5162	36.2511	24.6852	13.3801
ENSDARG00000070618	tatdn2	1.12162	0.510107	0	5.81624	6.77141	1.44793	1.91673	2.67149	1.76812	16.618	11.4756	25.0186
ENSDARG00000027497	mast1a	0.416084	0.816172	0.420745	5.36387	6.22237	2.87798	0.257122	0.0722025	0.0491145	4.6278	1.88709	0.934481
ENSDARG00000071506	mgat5	66.2297	96.2063	103.118	65.1742	68.4919	52.5186	79.3572	67.726	56.9237	36.2861	49.4214	41.5419
ENSDARG00000079639	PRRC2B	23.4997	22.2747	11.9562	9.20905	11.9872	52.9655	56.9174	39.2421	29.2231	231.705	110.726	31.0502
ENSDARG00000062278	C1GALT1 (1 of many)	0	0.0340072	0.140248	0.0323125	0	0	0.467494	0.0361013	0.0491145	0.771299	0.918045	1.82648
ENSDARG00000077404	ncoa3	95.645	81.4471	123.138	124.888	113.284	102.159	61.6859	77.2567	72.7385	76.7793	97.5168	90.0499
ENSDARG00000060600	capn15	8.4664	7.6176	2.24398	5.39618	4.20925	9.27745	22.7202	13.2131	8.64415	47.3998	20.248	6.20155
ENSDARG00000000857	mapk14a	129.565	123.276	152.415	353.886	283.621	333.345	237.183	234.73	232.704	443.813	559.395	596.114
ENSDARG00000013613	anxa13l	4.92064	8.43378	13.534	18.8382	64.8316	25.6694	3.48283	4.15164	3.92916	15.3559	21.37	28.7565
ENSDARG00000017659	sephs2	198.454	175.919	197.645	238.046	187.815	181.009	117.528	130.506	163.158	157.275	186.006	163.959
ENSDARG00000029370	ankrd6b	0.759805	1.70036	3.92696	1.38944	3.06543	1.34067	0.818115	0.433215	0.245572	1.43742	1.17306	0.764575
ENSDARG00000031343	rab6bb	46.0225	38.224	19.2842	30.9876	21.5038	24.0248	19.4711	27.0398	25.4413	14.3041	11.5266	19.709
ENSDARG00000075048	lonrf1	258.08	238.322	376.462	4.62068	9.24206	6.70336	112.152	57.5815	66.6975	6.27557	8.72143	5.26707
ENSDARG00000077810	otud4	8.81012	10.6442	5.82031	6.17168	5.8106	8.22279	12.8327	10.5416	12.9662	21.6665	20.962	12.3606
ENSDARG00000026070	cd82b	15.377	7.27753	10.0278	8.59511	8.60152	10.064	3.9737	5.09028	6.67957	7.22217	9.43546	3.99278
ENSDARG00000061243	ubash3ba	1.7367	1.9044	0.596056	2.39112	2.47065	1.84119	1.79985	3.28521	2.94687	7.85323	6.1713	4.96974
ENSDARG00000056152	fam3c	143.802	98.9268	148.208	258.015	235.672	219.495	102.451	94.7658	142.727	67.2433	116.388	125.518
ENSDARG00000053262	atp1b4	1.93569	6.83544	8.2396	2.68193	2.83667	5.77383	4.76844	3.39352	2.99598	0.350591	1.68308	0.594669
ENSDARG00000074143	myo10l3	2.64123	2.48252	1.12199	35.6406	32.2099	19.7526	2.08035	1.51625	2.21015	7.04687	10.7615	6.15908
ENSDARG00000031658	si:ch211-207d6.2	4.59501	8.39977	13.2885	5.75162	0.915055	1.26917	3.01534	0.180506	0.0491145	0.280472	1.53007	1.4442
ENSDARG00000061603	sorbs2b	13.8212	9.11392	9.5369	71.8306	79.2895	88.0196	6.35792	9.13362	7.07248	78.1116	56.0007	57.0458
ENSDARG00000002994	itpkca	75.5644	51.0447	52.5932	35.0267	39.8506	35.0362	41.8407	36.1013	38.1128	38.6351	32.0806	29.6485
ENSDARG00000037929	strada	19.1399	20.9144	16.4091	29.5982	45.9815	74.3805	11.9445	7.00364	14.5379	30.9571	22.3391	43.4533
ENSDARG00000032859	fam84b	22.2876	18.6699	17.4259	1.48637	3.2942	3.82538	23.9357	26.6788	39.3898	8.55441	7.80338	9.85452
ENSDARG00000076236	lrrc18b	1.13971	2.31249	0.175311	0.12925	0.411775	0.482642	9.46676	9.31412	7.71097	0.525886	0.306015	1.10439
ENSDARG00000095059	si:ch211-106h4.5	0.126634	0.306064	0.0701242	2.42343	2.92818	2.80647	0.584368	0.794228	1.12963	3.61108	4.28421	8.07051
ENSDARG00000038867	shhb	0.0361812	0.748158	0.175311	0.355437	0.640539	0.536269	0	0	0.0491145	0.105177	0.102005	0.212382
ENSDARG00000095819	si:dkey-231j24.3	0.542718	0.578122	0.0350621	0.226187	0.228764	0.107254	0.0233747	0	0.147343	0	0	0
ENSDARG00000105118	zgc:171566	95.2108	92.1594	107.991	76.5482	88.3028	111.115	84.0555	72.383	79.2708	77.2	68.7514	82.3192
ENSDARG00000090767	si:ch211-136m16.8	0.126634	0.102021	0.175311	0.937061	0.82355	0.125129	1.9401	1.69676	0.147343	3.22543	1.37707	1.14686
ENSDARG00000006514	her6	13.369	31.0485	7.60848	1.84181	5.85635	2.57409	6.68517	5.19858	11.2963	1.3673	0.153007	1.82648
ENSDARG00000103308	mst1	293.466	239.546	480.456	45.916	38.4781	127.364	964.791	751.736	452.148	226.131	279.29	122.672
ENSDARG00000028098	fut9d	0.0180906	0.23805	0.0701242	0.226187	0.915055	0.482642	0.0233747	0.0361013	0	0.0701181	0	0
ENSDARG00000039117	tefa	407.201	316.981	410.612	126.568	155.239	123.324	267.009	248.016	367.867	77.6558	117	79.3884
ENSDARG00000058032	si:dkey-6n6.2	2.35178	3.26469	9.81739	6.52712	5.53608	2.53834	1.49598	3.39352	2.99598	1.61272	1.32606	2.54858
ENSDARG00000019396	rergla	3.0754	3.67277	1.33236	15.0253	20.6802	20.414	3.03871	0.86643	0.343801	6.55604	8.56842	7.90061
ENSDARG00000053246	si:ch211-11i22.4	0.0723624	0.374079	1.68298	0.2585	0.50328	0.303886	0.0233747	0	0.0491145	0.140236	0.0510025	0.254858
ENSDARG00000030490	sptb	0.253268	1.36029	0.140248	0.0646249	0.549033	0.500518	0.0701241	0.0361013	0.0491145	0.105177	0.0510025	0.169906
ENSDARG00000061699	sipa1l3	15.1599	17.8198	11.1147	12.311	14.3664	18.7337	28.6106	21.0831	23.8205	66.9628	43.1481	19.1144
ENSDARG00000004932	anos1b	2.26132	2.61855	0.105186	8.20736	8.55576	5.7917	1.14536	0.324911	1.0314	1.3673	2.60113	1.48667
ENSDARG00000040280	zgc:110182	35.2948	26.3896	29.0665	1.8095	1.6471	5.63082	54.2527	43.3937	64.9785	9.6763	9.79248	6.32898
ENSDARG00000041060	lgals9l3	157.768	151.944	189.756	23.5558	22.9221	20.3782	69.7969	48.7367	39.0951	20.8601	20.248	27.6946
ENSDARG00000054741	prkg2	0.434174	0.680143	0.0701242	0.387749	0.137258	0.107254	0	0.0722025	0.0491145	0.0350591	0	0.0424764
ENSDARG00000055223	ablim2	3.02113	3.02664	2.66472	9.79067	9.05904	5.00518	7.69028	6.89534	2.60307	25.4529	22.3391	15.4189
ENSDARG00000075800	calml4a	216.11	283.62	306.478	25.236	23.9287	19.2878	155.839	161.661	159.868	16.5128	12.0876	25.0186
ENSDARG00000100908	lcor	20.5509	14.317	8.87072	4.45912	5.35307	10.9935	38.1242	37.1482	15.5202	29.2393	34.3247	8.02804
ENSDARG00000028336	dhdhl	11.9217	11.0863	8.55516	3.29587	4.11775	6.02409	34.8984	12.1661	16.8463	9.60618	7.54837	17.5003
ENSDARG00000028071	bmp1a	4.35983	4.14887	2.91016	9.72605	9.88259	5.93471	9.44338	10.9026	3.83093	34.2176	32.5906	10.0669
ENSDARG00000028896	plpp2b	43.0014	44.3453	57.2214	17.3841	26.3078	18.5907	33.3323	39.8197	38.9478	9.60618	9.69047	16.2685
ENSDARG00000008637	mttp	98.2139	104.912	75.8394	0.775499	1.14382	0.178756	24.0058	2.9964	5.15702	1.19201	0.255012	0.169906
ENSDARG00000034423	sncga	2.13469	1.46231	4.94376	1.034	0.915055	0.178756	1.30898	0.57762	0.589374	0	0.40802	0.254858
ENSDARG00000101778	ca5a	6.27744	9.31796	4.31264	23.782	23.3797	36.6808	8.95252	5.30688	4.17473	7.99347	5.96729	9.64214
ENSDARG00000098004	ftr91	1.13971	0.816172	0.175311	0.646249	0.320269	0.607771	0.140248	0.324911	0.540259	0.0701181	0	0.0424764
ENSDARG00000045947	si:ch211-173d10.1	0.28945	0.374079	0	0.0323125	0	0.0357513	2.08035	1.51625	1.76812	0.105177	0.0510025	0.0424764
ENSDARG00000063344	fam162a	52.3723	60.7028	49.4025	46.2068	59.4328	48.9971	36.9554	42.1302	47.641	43.7888	40.241	46.0869
ENSDARG00000030621	th	0.379903	1.08823	0	3.68362	2.01312	4.43316	0.0233747	0	0	1.5426	1.9891	2.20877
ENSDARG00000043716	cldn5a	0.090453	0.646136	0.0350621	1.97106	5.21581	2.07357	1.49598	1.26354	0.294687	10.3775	14.5357	6.66879
ENSDARG00000086459	si:ch211-165g14.1	7.25433	7.31154	3.0504	10.6631	7.91523	12.1912	10.7991	10.3611	12.9662	19.4928	17.4939	18.1799
ENSDARG00000104773	junbb	470.356	661.949	524.705	256.076	251.869	1096.6	1291.62	1048.67	2408.33	1003.99	1314.69	1104.6
ENSDARG00000068719	gmnc	0.0723624	0.306064	0	1.58331	0.869302	0	0	0	0	0.0701181	0	0.0424764
ENSDARG00000001210	arl14ep	17.5117	20.9484	14.8313	31.2138	26.7654	23.7567	21.5281	27.7619	37.8181	52.7639	48.8604	65.626
ENSDARG00000029472	afdna	58.8849	62.7772	63.1469	128.636	105.689	112.992	64.1402	73.3216	50.0477	47.0843	42.4341	31.6874
ENSDARG00000079462	si:ch211-131k2.3	0.198997	0.340072	2.34916	54.4142	43.2821	26.0269	1.26223	0.397114	0.44203	7.46758	4.53922	6.88117
ENSDARG00000094003	serp2	5.62618	4.21689	10.9043	16.8994	19.1704	8.75906	2.08035	4.62096	5.10791	5.57439	7.44636	8.83509
ENSDARG00000077442	tubgcp5	10.0584	10.9843	10.5186	12.2787	10.7061	12.5308	7.40978	9.78344	9.18441	8.41417	9.74148	6.49889
ENSDARG00000090890	cmklr1	0.452265	0.510107	0.876553	0.193875	0.228764	0.232383	0.0467494	0.0361013	0	0.0350591	0.0510025	0.254858
ENSDARG00000060085	kcnq3	2.04424	2.8566	0.385683	7.56111	6.54264	7.32901	7.62016	3.06861	4.02739	18.4761	16.6778	13.7623
ENSDARG00000058734	prdx1	88.1193	330.924	270.048	116.616	118.5	68.0168	143.965	52.8883	51.7667	58.163	40.751	97.5258
ENSDARG00000003017	ube2al	229.877	175.511	266.472	330.459	341.865	277.269	169.49	167.438	151.666	201.204	259.909	270.532
ENSDARG00000088810	prox1b	34.9691	26.6956	37.1308	26.8516	21.0005	24.8114	42.3082	57.762	56.5799	53.5001	61.968	39.8853
ENSDARG00000089200	si:dkey-103g5.4	0.59699	0.748158	0.210373	1.45406	0.777797	1.07254	0.163623	0.108304	0.0491145	0.350591	0.306015	0.934481
ENSDARG00000099980	bpifcl	2.46032	1.46231	7.36304	31.6662	48.9554	33.0342	2.64134	0.722025	3.53624	12.6914	14.1787	11.2562
ENSDARG00000015536	sox6	99.7697	81.4812	57.3266	69.7626	78.3287	56.0937	103.316	87.4011	53.3383	12.5511	20.911	15.3765
ENSDARG00000020292	si:ch211-254n4.3	0.0180906	0.170036	1.61286	0.323125	0.549033	3.91476	0.257122	0.0361013	0	0	0.20401	0.169906
ENSDARG00000033364	mgst3b	565.946	850.485	586.414	776.824	840.936	546.243	600.917	474.804	568.107	345.227	274.189	520.251
ENSDARG00000037507	kctd12b	1.50152	0.578122	0	0.904749	0.274517	0.429015	1.26223	1.11914	2.55395	3.47085	4.28421	8.41032
ENSDARG00000076850	si:ch211-157b11.14	38.5872	70.3268	82.7115	21.1647	18.3011	17.1248	39.3163	47.6176	49.9003	12.8667	13.3627	11.766
ENSDARG00000034473	ttyh3a	87.0881	79.3387	94.843	112.027	98.0024	104.126	76.3418	78.5563	67.7289	92.7312	72.3725	56.9608
ENSDARG00000062880	cntn3a.1	0.108544	0.816172	0.0350621	0.420062	0.366022	0.303886	1.07524	0.469316	0.245572	2.52425	5.15125	4.62993
ENSDARG00000016163	usp33	87.7756	75.972	106.694	62.1369	64.3741	68.5351	71.1994	63.8631	70.5775	53.0794	62.172	48.2532
ENSDARG00000008811	cmtm3	4.52265	3.12866	5.68006	5.81624	6.54264	5.80958	0.84149	1.33575	2.01369	4.13697	3.11115	7.34841
ENSDARG00000070162	stox2a	14.9247	14.9972	12.2717	33.5403	27.5432	21.8976	11.1264	9.02531	11.2963	20.8251	25.2972	19.8789
ENSDARG00000101655	sstr5	9.20811	10.6782	28.9613	0.420062	0.320269	0.589896	8.83564	10.7221	6.33577	0.0350591	0.0510025	0.297335
ENSDARG00000074311	mast2	38.2616	36.5237	28.9613	50.4074	42.5958	64.0662	31.5091	28.8088	24.901	46.5935	35.6507	24.4239
ENSDARG00000046090	dhrs11a	3.38294	4.35292	2.13879	2.55268	2.4249	1.55518	11.664	7.18415	3.92916	3.82144	6.1203	4.75736
ENSDARG00000075261	timp2b	2.40605	2.04043	1.43755	6.33324	5.76485	4.57616	1.70635	0.722025	0.589374	3.64614	4.59022	2.25125
ENSDARG00000061773	neurl1ab	0.61508	0.782165	6.55662	6.94718	8.92179	8.5803	0.467494	0.902531	0.343801	2.1386	4.79423	5.69184
ENSDARG00000087262	zgc:63568	0.0723624	0.374079	0	0.2585	1.14382	0.125129	5.16581	1.51625	0.540259	0.631063	1.73408	1.78401
ENSDARG00000025033	stx5a	98.9737	62.9473	112.339	75.5142	59.7531	35.072	44.6925	59.3505	54.6644	45.9274	44.3212	34.5333
ENSDARG00000038205	her2	4.45029	6.90345	2.45435	5.29924	4.25501	5.88108	0.257122	0.0722025	2.84864	1.40236	3.57017	0.46724
ENSDARG00000077353	rerea	50.4909	35.9456	23.4215	24.1697	22.5561	50.3914	122.437	95.3795	31.2859	280.402	153.824	23.447
ENSDARG00000099525	si:ch1073-13h15.3	0.0180906	0.102021	0	0	0	0.0357513	4.46457	1.62456	0.392916	0.0350591	0	0
ENSDARG00000103260	si:ch211-57b15.1	1.66434	1.80238	4.6282	2.81118	2.19613	2.2702	1.21549	1.29965	1.0314	1.5426	1.9891	1.01943
ENSDARG00000030157	mybpc2a	14.0745	7.00547	5.96056	18.5473	13.4056	13.4961	5.11906	6.64263	5.89374	12.5511	9.33346	7.51832
ENSDARG00000078624	arhgef9b	2.00806	4.96505	6.10081	0.678562	0.82355	2.8601	5.77355	10.9026	10.7561	4.27721	5.81428	6.79622
ENSDARG00000113737	GABRA2	0.0180906	0.170036	0.0701242	1.84181	2.19613	4.23652	0.280497	0.0361013	0.098229	24.7868	11.6796	7.22099
ENSDARG00000092999	tnni4b.1	0.506537	0.0680143	0	0.193875	0.0915055	0.0357513	0.490869	0.613721	0.98229	0.631063	1.27506	1.48667
ENSDARG00000029457	cacna1sa	0.325631	1.4283	0.210373	0.807811	1.14382	0.28601	0.210372	0.180506	0.343801	0.210354	0.0510025	0.127429
ENSDARG00000114227	CABZ01075242.1	1.66434	3.06064	3.22571	5.9778	3.56871	4.00414	3.41271	0.830329	1.17875	1.57766	1.42807	1.52915
ENSDARG00000103533	clec14a	0	0.0340072	0	0.807811	0.411775	0.482642	0.0233747	0.252709	0.147343	0.73624	7.59937	1.06191
ENSDARG00000033418	gpatch1	18.2715	12.5826	14.6209	14.2821	17.7978	24.8829	20.897	24.585	19.9896	47.9257	57.6838	38.2712
ENSDARG00000103903	LO017650.1	0.0180906	0.748158	0	1.16325	0.915055	2.44896	0.0701241	0	0.0491145	0.210354	0	0.212382
ENSDARG00000079233	E2F2	0.361812	1.36029	0.981739	3.00506	5.44458	3.82538	0.350621	0.144405	0.687603	2.34896	2.1421	1.74153
ENSDARG00000076299	FQ323119.1	1.3387	0.578122	0.315559	2.19725	1.00656	0.393264	0.44412	0.0361013	0	0.350591	0.102005	0.382287
ENSDARG00000079327	hmcn2	3.70857	3.84281	2.41929	3.61899	4.9413	6.54248	9.51351	18.0145	15.4711	6.55604	10.0985	4.92726
ENSDARG00000097842	znf1134	1.13971	2.99263	1.26224	2.64962	2.5164	2.14508	7.33966	5.30688	4.27296	3.82144	3.57017	5.18212
ENSDARG00000061832	sntg1	0.090453	0.23805	0.0701242	0.549312	1.18957	0.375388	0.257122	0.685924	0.392916	2.48919	1.53007	3.14325
ENSDARG00000000729	daxx	8.91867	8.77385	5.9255	6.65637	5.76485	10.9756	16.1987	14.6932	12.7698	15.8116	19.2789	9.64214
ENSDARG00000010654	arhgap42b	2.82213	6.35934	11.2549	0.840124	1.50984	2.91373	2.4076	2.59929	3.78181	0.631063	1.22406	0.892004
ENSDARG00000098801	sbno2a	12.971	11.4604	8.59022	9.14442	10.5689	13.514	27.3952	26.8593	9.67555	66.4369	37.4358	12.8279
ENSDARG00000104573	slc12a2	130.813	220.332	299.185	50.6336	53.9425	53.2336	100.207	99.459	64.0944	41.7904	49.5744	51.9486
ENSDARG00000011696	esrrgb	0.126634	0.170036	0.0701242	0.0323125	0.137258	0.0357513	0.0701241	1.19134	0.294687	0.946595	0.510025	0.424764
ENSDARG00000019236	gsr	78.6398	115.046	176.573	24.0728	21.6411	45.1717	117.248	100.361	82.4141	13.638	13.2606	14.9092
ENSDARG00000006862	kifap3b	57.0939	47.9501	32.8181	166.021	133.598	161.167	31.3455	37.4009	36.5412	142.76	126.945	113.285
ENSDARG00000043257	ckbb	20.8585	21.9006	37.9723	59.6165	110.127	247.077	178.069	67.5815	40.3721	316.899	294.488	274.95
ENSDARG00000061941	trpv4	0.217087	0.646136	1.61286	1.32481	1.28108	0.715025	0.303871	0.216608	0.0491145	0.701181	0.255012	0.382287
ENSDARG00000026908	tmed2	308.119	331.74	326.639	228.708	288.974	363.018	233.28	248.088	282.703	231.81	271.282	242.073
ENSDARG00000110804	PARD3 (1 of many)	0.0723624	0.544115	0.210373	0.0323125	0.0457528	0	1.49598	2.09387	0.147343	0.631063	0.357017	0.0849528
ENSDARG00000070702	s100v2	7.7066	8.63782	15.7429	3.45743	6.86291	2.09145	3.17896	4.36825	7.85832	2.45413	1.78509	2.59106
ENSDARG00000102167	ppox	2.26132	1.83639	2.0336	4.81456	5.17006	4.41528	3.36596	3.93504	2.40661	12.3758	8.97644	17.7976
ENSDARG00000013050	abcc12	8.95485	29.5522	34.4661	0.484687	0.50328	0.0357513	10.0511	11.769	3.78181	0.175295	0.0510025	0.0849528
ENSDARG00000015221	nsrp1	17.3308	12.1406	16.1636	30.1798	32.5302	35.4652	28.0964	22.3467	23.9187	68.295	56.1537	47.4886
ENSDARG00000022340	ufc1	75.3112	98.4167	61.3938	267.935	215.267	163.973	63.2286	63.8631	72.1983	104.336	83.1341	145.482
ENSDARG00000101701	bmp5	4.97491	7.20952	14.9715	2.35881	2.56215	6.09559	26.7407	19.8196	10.8543	8.51935	16.8818	11.766
ENSDARG00000045886	slc38a2	959.887	591.861	821.365	300.797	214.718	145.686	438.556	403.323	428.18	138.133	196.003	204.906
ENSDARG00000069951	eef1a1b	19.0675	18.0918	9.95764	0.678562	0.82355	2.09145	27.2315	17.9423	20.2843	4.55768	8.2624	5.64936
ENSDARG00000099918	arl4aa	15.4856	13.0587	18.0219	52.0231	14.0461	12.0124	20.1256	15.8485	13.1627	3.64614	3.82519	2.97335
ENSDARG00000077377	si:dkey-85n7.6	1.03116	1.59834	1.99854	3.19893	7.18318	1.17979	0.350621	0	0	0.0701181	0.510025	3.69545
ENSDARG00000093714	artnb	1.23016	1.02021	1.75311	0.904749	0.777797	3.55725	4.65157	4.62096	2.30838	4.76803	4.84524	3.52554
ENSDARG00000101645	MYRFL	65.8498	64.7156	62.5158	4.58837	2.97393	3.25336	231.947	177.329	166.056	6.48593	4.28421	4.24764
ENSDARG00000102879	myt1b	67.3875	58.1182	49.122	81.3628	111.728	88.2341	101.4	97.7622	74.3102	271.182	305.964	127.854
ENSDARG00000007678	ttyh3b	26.8284	26.9337	20.7568	64.0756	47.8574	99.2455	55.5149	45.7403	38.0146	146.512	97.2108	115.408
ENSDARG00000031317	ppdpfb	721.743	570.538	565.622	3217.25	3857.73	3688.37	1756.05	1382.14	1782.71	4796.01	4387.44	5330.53
ENSDARG00000070100	si:ch211-168d1.3	0.832168	1.49632	0.596056	4.81456	2.05887	30.4422	0.958363	0.397114	0.736717	1.71789	1.32606	1.99639
ENSDARG00000075821	plxnb1a	61.3995	68.0823	78.1535	29.3074	27.5432	26.009	59.3016	75.7043	63.505	14.3392	13.4647	9.00499
ENSDARG00000101235	ccdc166	0.832168	1.59834	0.0350621	0.549312	1.92162	1.87694	0.981738	0	0.147343	0.0350591	0	0.0424764
ENSDARG00000102593	si:ch211-214b16.2	7.03724	4.14887	10.8693	7.59343	7.00017	7.93678	1.14536	3.46572	5.69728	3.54096	3.82519	5.09717
ENSDARG00000103866	nitr3r.1l	0.0180906	0.0680143	0	0.0323125	0	0.0178756	0	0	0	2.38402	2.29511	2.3362
ENSDARG00000010408	igsf9b	24.8203	21.6966	12.3068	4.58837	5.30732	14.6938	45.6508	41.5886	29.1249	52.0276	28.1024	9.38728
ENSDARG00000079907	ptger4c	11.8855	9.55601	4.27758	20.8738	15.7389	30.3707	5.75018	9.92784	4.51853	6.62616	9.07844	9.42976
ENSDARG00000098029	si:ch211-129o18.4	2.73168	0.816172	8.94084	6.13937	2.97393	2.80647	1.12199	2.12997	0.245572	1.5426	1.37707	2.12382
ENSDARG00000103961	poln	10.6915	9.62403	6.90724	26.2054	28.0922	43.9383	1.70635	1.91337	3.48713	30.1508	28.8674	40.0977
ENSDARG00000022660	armc2	1.03116	0.850179	1.15705	2.35881	3.33995	2.1987	1.30898	0.469316	0.392916	0.525886	0.102005	0.764575
ENSDARG00000112725	si:dkey-22h13.2	0.434174	0.544115	0.350621	0.678562	0.640539	0.679274	2.0336	2.09387	0.687603	2.66449	0.81604	1.18934
ENSDARG00000037101	mtmr7a	33.2505	18.7039	33.4493	61.943	51.0601	56.1473	14.6092	14.0795	24.2134	35.3746	34.9367	51.354
ENSDARG00000102125	iqsec2a	2.84022	3.60476	2.17385	2.00337	0.960808	4.82642	6.84879	8.37549	2.16104	26.6449	20.707	2.76097
ENSDARG00000021916	vax1	0.108544	0.510107	0.0701242	1.16325	0.137258	0.303886	0	0	0.147343	0.0350591	0	0.0424764
ENSDARG00000052658	pptc7b	1.39298	1.25826	0.701242	1.13094	1.96737	4.95155	3.31921	3.06861	2.50484	9.8516	5.15125	4.20516
ENSDARG00000074367	usp12b	36.3802	38.6661	63.3572	29.1458	26.9941	15.3552	25.2681	31.2276	25.7851	15.426	21.7781	13.465
ENSDARG00000056600	papss2b	51.1421	56.928	47.439	101.106	73.5704	96.0994	48.035	49.7114	47.5428	64.123	59.4689	44.8551
ENSDARG00000070914	dusp6	90.7605	68.8985	45.1951	81.4597	64.4199	77.9914	147.471	152.058	67.6306	128.106	194.626	164.341
ENSDARG00000005522	galr1a	7.47142	14.9291	17.5661	0.0969374	0.137258	0.0357513	1.19211	4.94587	1.32609	0.105177	0.0510025	0.0849528
ENSDARG00000018149	slc38a4	22.3057	15.4393	4.31264	32.5063	48.3607	24.3109	5.8203	6.13721	5.74639	33.832	19.891	17.5427
ENSDARG00000106473	CABZ01076968.1	0.343721	0.204043	0.0350621	0.387749	1.14382	1.51943	0.724616	0.541519	0.147343	10.2372	7.08935	1.69906
ENSDARG00000068323	astn1	3.38294	8.26374	1.68298	17.2549	24.2947	58.0243	9.11614	9.78344	7.1216	141.498	100.067	71.955
ENSDARG00000100075	abcg2a	67.6407	110.387	165.668	0.0323125	0.274517	0.339637	227.67	88.412	128.434	3.12026	2.75413	2.84592
ENSDARG00000073769	magi2b	1.42916	3.40072	4.48795	6.13937	6.95442	13.0313	6.73192	5.37909	5.64816	65.7357	25.0422	14.8243
ENSDARG00000115005	CABZ01075628.1	0.108544	0.272057	0	0.678562	0.686291	1.51943	0.724616	1.01084	1.12963	3.92661	1.17306	1.31677
ENSDARG00000014215	cdh13	1.82715	3.74079	2.87509	1.19556	0.228764	1.96632	13.1132	18.3033	11.4928	3.40073	0.663032	2.71849
ENSDARG00000112648	si:dkeyp-82b4.2	0.361812	2.10844	0.245435	0.12925	1.46409	1.26917	0.39737	0.0361013	0	0.350591	0.0510025	0.127429
ENSDARG00000056175	scrt2	0.090453	0.23805	0.105186	3.06968	2.74517	4.80854	0.0233747	0.0722025	0	0.666122	2.34611	0.127429
ENSDARG00000060626	dgkaa	35.0415	42.5089	40.2864	62.7508	86.793	150.406	53.1775	31.9496	37.4252	28.9938	29.0714	24.254
ENSDARG00000011615	mybpc3	0.361812	1.63234	0.210373	0.581624	0.549033	0.0178756	0.0934989	0.108304	0.245572	0.105177	0	0
ENSDARG00000069989	bnc2	1.03116	0.918193	0.315559	3.71593	5.17006	7.90103	1.56611	0.397114	0.343801	0.666122	0.20401	0.254858
ENSDARG00000023587	kcnk5a	4.45029	5.06707	1.33236	1.93875	3.2942	3.593	10.9627	6.67873	7.95655	7.18711	4.74323	6.28651
ENSDARG00000012340	ptpn11b	35.4395	33.9051	11.3952	31.44	31.0204	29.7272	47.1468	55.1266	31.7771	76.2184	74.9737	75.2682
ENSDARG00000116617	spaca4l	1.13971	3.91082	0.981739	2.45575	3.61447	1.50155	0.0467494	0.216608	0.196458	0.525886	4.38621	0.382287
ENSDARG00000099424	lcat	1.79097	1.46231	2.84003	4.10368	7.13743	2.16295	0.420745	0.505418	2.25927	1.08683	1.27506	2.08134
ENSDARG00000110092	CR854942.1	0.108544	0.4761	0.0350621	0.226187	0.0915055	0.196632	1.96348	1.33575	0.491145	0.560945	0.306015	0.679622
ENSDARG00000007271	mynn	5.75281	6.29132	1.33236	5.07306	9.79109	13.0135	9.70051	16.4261	13.31	22.2274	13.5157	19.6241
ENSDARG00000060847	setd1ba	14.4544	15.1332	20.1607	11.891	9.28781	15.1228	40.3915	28.9893	14.7343	49.4683	44.6782	20.3462
ENSDARG00000077228	ntrk3a	3.61812	9.76005	6.76699	15.2838	20.2685	24.1857	14.1183	34.224	16.3551	36.1459	32.6926	31.1777
ENSDARG00000113820	cyp46a1.4	0.741715	0.9522	0.350621	0.0323125	0.366022	0.0536269	4.3477	0.685924	4.71499	0.455768	0.153007	1.27429
ENSDARG00000074064	rem2	66.9533	43.4271	28.5406	15.2192	23.5169	28.0647	96.4441	72.383	22.9856	147.388	192.891	78.0716
ENSDARG00000003109	rcan1a	43.9602	84.4738	108.552	24.6221	18.9416	32.0331	41.607	30.7222	40.2248	16.057	18.9219	26.038
ENSDARG00000103966	si:ch211-156b7.5	0.235178	1.46231	3.12053	1.35712	1.14382	1.14404	1.23886	0.324911	0.491145	0.0350591	0.40802	0.254858
ENSDARG00000054196	slc38a8b	0.759805	2.21047	4.45289	1.35712	3.24845	1.25129	1.19211	1.69676	0.687603	0.666122	0.561027	0.807051
ENSDARG00000071065	g6pd	58.8668	68.1844	58.729	45.1405	43.1906	32.5694	48.596	49.9641	46.6588	30.7468	38.4049	30.7954
ENSDARG00000037905	cacna1aa	6.56689	5.16909	4.59314	12.828	13.4971	36.8059	2.10372	0.794228	0.884061	23.4545	21.268	12.658
ENSDARG00000074245	spen	143.477	150.584	113.706	169.253	132.591	167.173	363.477	256.247	176.125	378.743	278.933	186.132
ENSDARG00000042851	srp9	49.3512	70.4628	67.0388	136.811	113.787	92.2382	41.233	39.4948	43.0243	87.262	84.2561	114.389
ENSDARG00000009242	fev	668.068	1045.38	830.411	701.794	597.439	574.076	641.449	707.007	885.534	304.348	288.521	434.024
ENSDARG00000074362	zgc:165582	0.343721	0.306064	0	7.69036	11.1179	2.18083	0.888239	1.26354	1.47343	13.2173	9.48646	27.822
ENSDARG00000101813	nap1l1	32.7621	26.8316	23.9124	13.442	15.7847	39.6303	59.4886	62.2386	28.9775	87.3672	77.6258	36.2324
ENSDARG00000067850	jund	1486.31	1032.66	1139.45	486.173	507.215	296.914	796.54	1288.63	761.815	214.737	307.341	207.327
ENSDARG00000021225	prkci	45.4436	43.8692	67.0037	53.0571	70.6422	82.8714	38.241	37.7258	51.1282	44.525	45.9022	45.4497
ENSDARG00000079276	ube2ql1	15.5579	7.71963	3.57634	7.88424	14.6409	19.1984	14.3053	11.6968	17.3865	52.3432	51.9205	41.457
ENSDARG00000057004	si:ch211-287a12.9	0.488446	1.02021	0.105186	0.355437	0.686291	0.625647	2.96859	2.852	1.81724	1.26213	1.42807	0.679622
ENSDARG00000101886	pdxdc1	94.2701	81.9913	124.471	37.5471	37.1055	46.9771	102.919	101.733	69.1041	19.2825	24.4302	19.5816
ENSDARG00000100082	AP3B1	27.8233	29.9603	16.7948	2.45575	5.76485	13.7642	102.101	66.3541	29.3705	22.7884	15.4538	14.3995
ENSDARG00000102972	CABZ01075125.1	49.4235	27.6138	27.1381	10.7924	7.13743	6.97149	13.8378	13.3214	14.1941	7.08193	10.7615	5.43698
ENSDARG00000061841	tiparp	115.11	81.8892	192.105	72.3799	88.1656	82.6569	67.5763	72.383	109.771	52.834	68.5984	38.9933
ENSDARG00000040291	cadm4	34.3902	32.7489	30.1184	33.0556	39.4389	91.6305	40.0643	29.3503	23.7714	21.351	12.9546	14.9942
ENSDARG00000109769	LO017835.1	1.86333	2.21047	2.84003	3.68362	3.15694	3.70025	6.82542	7.29245	2.30838	24.5413	10.8125	3.01582
ENSDARG00000110341	hsd11b1lb	0.0361812	0.102021	0	0.0969374	0	0.107254	0.864864	0	0.392916	0.666122	0.714035	0.382287
ENSDARG00000060004	fzd7a	5.21009	4.79501	2.41929	10.6954	7.96098	15.9808	11.1264	5.8123	15.0781	24.4362	23.0021	14.9942
ENSDARG00000032737	gria3a	0.651262	0.9522	0.105186	4.62068	8.327	13.6927	0.864864	0.469316	0.245572	1.19201	1.02005	0.849528
ENSDARG00000010816	slc7a14a	161.26	188.604	191.825	100.427	121.84	129.92	129.613	116.427	56.7763	107.701	110.012	86.0996
ENSDARG00000019743	dctn1a	3.83521	2.8566	3.92696	1.61562	2.10463	5.73808	9.58363	9.31412	2.50484	28.8887	23.4611	3.27068
ENSDARG00000052511	lin28b	2.3156	1.59834	2.69978	1.74487	2.01312	3.64663	6.14755	3.64623	2.55395	18.1957	16.9838	2.59106
ENSDARG00000060041	lig1	7.74278	5.95125	5.57488	4.23293	4.57528	7.66864	11.8977	12.9242	11.3454	9.8516	13.4137	6.96613
ENSDARG00000069795	zgc:154058	2.4965	2.51653	0.841491	29.0489	57.1909	52.4828	1.8466	0.722025	1.52255	17.214	11.8836	27.8645
ENSDARG00000091418	snx17	12.2835	12.5486	17.5661	6.52712	12.8108	12.6559	10.4251	8.80871	8.79149	7.71299	6.83433	8.87756
ENSDARG00000020986	ctu1	2.00806	4.35292	2.3141	2.68193	4.48377	4.07564	6.2878	8.01448	4.12562	8.62453	5.04925	11.8084
ENSDARG00000043799	zmp:0000000619	11.5599	9.28395	5.50475	2.00337	1.7386	3.18186	24.0993	17.5813	14.2923	5.2238	4.94724	2.80344
ENSDARG00000002298	ankrd22	52.3723	49.2424	58.4485	9.88761	7.73222	3.25336	26.4836	31.5886	25.3431	5.2238	1.68308	5.69184
ENSDARG00000019392	stat5a	12.3921	11.2904	7.46823	15.6715	20.8633	39.0761	9.39663	5.27078	5.10791	20.755	16.7288	12.7004
ENSDARG00000067607	srebf1	6.71161	8.60381	4.06721	1.58331	3.75173	2.9316	20.4996	15.8846	9.03706	20.2992	5.55927	2.84592
ENSDARG00000062765	nsd3	7.61614	6.83544	4.24252	6.81793	9.65383	9.04507	15.4507	16.6066	5.15702	41.7904	26.9293	10.3642
ENSDARG00000104793	dgke	5.391	4.761	6.41637	9.11211	7.00017	3.07461	3.76333	3.06861	4.22384	3.6812	2.55012	3.9503
ENSDARG00000076679	rai1	2.18896	0.71415	3.43609	0.969374	0.82355	2.1272	6.2878	9.24192	2.11192	4.34732	6.78333	2.63354
ENSDARG00000015793	creb3l1	87.3414	76.6861	105.782	181.499	164.893	132.28	72.485	81.9498	58.6427	110.471	133.066	97.0585
ENSDARG00000020265	angptl6	6.38598	9.86208	7.50329	3.00506	2.24188	2.18083	1.07524	0.0361013	0.343801	1.92825	3.06015	3.65297
ENSDARG00000074611	wdr37	23.97	29.5522	21.8788	43.8157	41.7723	50.1948	24.2162	32.8521	36.6394	144.058	215.843	134.905
ENSDARG00000076189	ccdc88b	0.814077	1.02021	0.596056	0.969374	0.732044	3.21761	0.631117	0.433215	0.0491145	0.420709	0.61203	0.212382
ENSDARG00000087666	fibpb	2.09851	1.46231	0.0701242	2.74656	1.6471	4.03989	6.40467	8.05058	4.17473	6.62616	4.1312	7.13603
ENSDARG00000102832	baz1b	71.0961	34.5173	29.4522	9.88761	14.4579	15.9987	78.7728	73.1411	42.9261	77.761	92.2635	26.5053
ENSDARG00000103060	ly6m7	0	0.71415	0.0701242	0.0323125	0	0	3.45946	4.29605	1.76812	0.210354	0	0
ENSDARG00000110856	CABZ01020455.1	0.633171	0.884186	0.420745	1.64794	2.19613	1.94844	0.280497	0.252709	0.638488	0.596004	0.714035	1.18934
ENSDARG00000100263	si:ch211-161c3.5	0.0180906	0.374079	0.140248	3.00506	3.3857	2.84222	0.631117	1.04694	0.245572	13.9886	6.0693	5.77679
ENSDARG00000063437	wnt9a	3.02113	3.16267	1.85829	1.74487	3.47721	11.065	3.99708	4.04334	2.55395	50.0643	61.254	20.686
ENSDARG00000077400	rbm10	38.1169	37.2038	124.786	44.3004	29.4648	23.5601	38.7553	37.076	33.1523	19.002	23.6142	14.1446
ENSDARG00000099352	si:rp71-62i8.1	21.564	26.3555	16.3389	8.07811	10.5231	1.57306	20.4529	19.8196	20.5299	1.47248	0.969047	0.722099
ENSDARG00000079326	cabin1	3.22013	3.74079	2.06866	2.81118	3.52296	4.14715	8.25127	4.54876	3.97827	8.76476	8.61942	5.05469
ENSDARG00000073713	vav3b	1.04925	1.49632	0.911615	3.06968	3.70597	11.4225	0.163623	0.469316	1.12963	0.841417	2.90714	2.20877
ENSDARG00000015790	atp1b3a	29.7952	22.8868	36.675	60.5859	59.2498	89.1815	11.3835	17.7618	20.8245	48.662	66.5583	56.706
ENSDARG00000095615	si:dkeyp-86h10.3	2.4965	3.06064	4.06721	0.0323125	0	0	8.25127	4.47656	2.60307	1.68283	0.61203	4.37507
ENSDARG00000051916	cdk7	14.3639	18.1938	12.4471	31.1169	35.5499	40.7386	28.9846	26.4622	29.616	55.4284	41.822	90.4322
ENSDARG00000061901	ankrd13a	3.36485	3.36671	1.99854	1.09862	1.32683	2.52046	7.05916	3.03251	5.84462	5.96004	4.1312	3.27068
ENSDARG00000063416	ptprk	19.2665	17.6157	17.9869	34.3481	38.2035	43.4378	20.8736	19.1698	20.7754	7.81817	13.5157	8.62271
ENSDARG00000087110	akna	13.4232	9.65803	4.76845	6.10705	5.67334	3.5215	23.6318	26.2095	13.6047	12.1304	13.1076	6.92365
ENSDARG00000032206	cthl	4.68547	7.88966	5.08401	0.678562	0.320269	0.393264	4.1607	1.84116	1.81724	0.455768	0.20401	0.212382
ENSDARG00000104491	ampd2a	9.73274	13.1268	9.36158	2.03568	5.17006	11.1008	30.9481	20.6499	15.864	43.5434	19.585	7.39089
ENSDARG00000041799	cx43	0.0361812	0.9522	0.105186	1.51869	0.0915055	0.429015	0.140248	0.0361013	0.098229	0	0	0.0849528
ENSDARG00000069194	mycbpap	0.126634	0.510107	0	0.710874	1.23532	3.57513	4.09057	0.541519	1.81724	4.13697	5.55927	2.54858
ENSDARG00000087020	si:ch73-334d15.2	0.0180906	0.136029	0.105186	0	0	0.0178756	0.44412	0.86643	0	0.210354	0.357017	0.382287
ENSDARG00000101244	gli1	0.542718	0.646136	0.175311	0.646249	1.69285	0.911657	0.0467494	0.144405	0	0.315532	0.663032	0.722099
ENSDARG00000102482	zgc:165573	267.867	309.839	242.069	587.99	773.633	639.322	196.909	238.738	185.898	459.168	487.176	663.609
ENSDARG00000068705	tmem168a	2.33369	3.29869	1.99854	2.74656	1.69285	4.23652	6.80204	4.58486	2.65218	14.6547	9.94549	4.20516
ENSDARG00000076856	frem2a	5.10155	7.65161	3.57634	19.0967	31.1576	25.1868	12.7158	10.3611	10.2649	40.5283	34.5287	56.1113
ENSDARG00000022718	casp8ap2	9.29857	6.05327	7.92404	14.5083	16.6082	9.1702	15.3104	20.0723	13.5065	23.6298	26.7253	21.8329
ENSDARG00000055132	lrfn4a	0.452265	0.374079	1.2973	1.93875	2.5164	2.9316	0.163623	0.361013	0.44203	1.26213	0.357017	1.27429
ENSDARG00000089441	si:ch211-105c13.3	0.832168	1.53032	0.560994	0.12925	0.0457528	0.0178756	10.4485	1.44405	0.834946	0.525886	1.42807	0
ENSDARG00000095937	tmem265	0.850258	0.884186	0.105186	1.13094	0.137258	0.929533	0.303871	0.397114	0.147343	0.105177	0.0510025	0.0424764
ENSDARG00000019516	sp7	4.92064	6.29132	3.01534	4.81456	4.48377	2.7171	2.24397	1.19134	1.22786	3.57602	3.97819	3.44059
ENSDARG00000070931	si:ch211-232m10.6	0.271359	1.05422	0.876553	0.290812	0	0.0893781	0.0701241	0	0.098229	0.0701181	0.0510025	0
ENSDARG00000078536	si:ch211-158d24.2	3.94375	4.86302	1.19211	1.68025	2.5164	5.59507	13.3002	8.41159	3.63447	22.3326	11.9856	3.14325
ENSDARG00000089861	usp44	97.7254	44.8895	78.5391	43.4926	42.5958	57.5774	37.0022	33.6464	44.9889	42.2111	38.7619	45.832
ENSDARG00000094273	peak3	0.253268	0.71415	3.0504	0.710874	0.274517	0.357513	0.233747	0.685924	0.294687	0	0.20401	0
ENSDARG00000055305	ret	304.049	406.148	497.952	196.395	192.436	208.037	658.816	722.603	585.494	399.358	378.541	310.672
ENSDARG00000094609	si:ch73-68b22.2	0.669352	0.578122	0.105186	0.775499	0.411775	0.250259	0	0.28881	0.0491145	0	0	0.0849528
ENSDARG00000105178	erc2	1.51961	1.63234	0.701242	2.61731	3.06543	2.66347	2.78159	3.21301	1.47343	14.1288	10.0475	3.22821
ENSDARG00000068397	tns2b	0.814077	3.3327	3.3309	1.45406	2.19613	2.35958	8.20452	4.36825	3.43801	9.88665	4.33521	5.86174
ENSDARG00000002634	b4galt1	2.58696	1.36029	5.68006	0.12925	0.0457528	0.28601	2.08035	1.66066	0.44203	0	0	0
ENSDARG00000076858	TCIM (1 of many)	545.287	915.167	314.507	20.8092	22.0071	19.4308	832.888	783.469	414.379	2.1386	4.38621	1.31677
ENSDARG00000102254	pycr1a	6.27744	12.9227	13.7443	5.23462	4.02624	4.80854	17.4375	16.2095	14.0467	15.6363	13.8217	14.0597
ENSDARG00000093111	si:ch211-209l18.2	2.53268	6.42735	0.981739	7.91655	9.37931	6.07771	2.2206	0.361013	0.98229	3.22543	1.37707	5.77679
ENSDARG00000022845	lias	15.5941	17.3777	26.9277	22.748	18.8044	40.8101	51.4244	28.8449	31.5806	52.4133	59.3669	67.8773
ENSDARG00000010384	lpar5a	0.886439	0.170036	0.245435	3.52206	5.35307	2.9316	0	0.685924	0.098229	0	0	0
ENSDARG00000077864	rasgrp3	13.0976	17.4797	5.9255	12.5049	6.72565	13.3173	36.8853	30.65	9.77378	38.0391	28.0514	19.794
ENSDARG00000028327	gmfb	67.4418	67.4022	52.488	59.6488	61.6747	77.9377	52.71	59.2422	67.4342	32.5348	32.4886	43.1985
ENSDARG00000055525	lgalslb	0	0.136029	1.61286	0.840124	0.549033	0.983159	0	0	0.0491145	0	0.357017	0.212382
ENSDARG00000008936	sec11a	187.961	327.489	151.609	480.357	508.084	396.589	145.695	152.672	237.223	224.623	157.853	306.934
ENSDARG00000055365	si:dkey-25e12.3	48.519	68.0823	60.6575	9.72605	7.86947	6.09559	43.6172	66.1736	37.327	3.78638	3.97819	4.6724
ENSDARG00000033447	nxph1	8.37595	4.55696	14.0599	187.962	189.92	259.214	3.95033	2.70759	4.56765	143.812	212.731	170.543
ENSDARG00000019924	cmpk	181.72	177.517	141.756	80.3288	91.1395	104.233	111.568	120.037	139.78	72.6774	86.1942	93.7029
ENSDARG00000058551	popdc3	1.21207	0.850179	0.876553	0.613937	0.640539	0.625647	0.39737	0.397114	0.196458	0.596004	0.306015	0.297335
ENSDARG00000068883	tspan13a	82.2399	95.186	84.079	32.5386	23.4254	5.32694	60.821	31.6608	35.8536	8.79982	8.2624	16.5658
ENSDARG00000070683	dkk3b	22.1248	6.05327	6.24106	777.05	721.246	909.887	13.7443	16.1734	11.7875	105.528	91.4985	99.9045
ENSDARG00000105545	si:dkey-165a24.10	4.05229	4.42093	5.15413	4.74993	4.20925	2.59197	1.05186	1.94947	3.7327	2.1386	2.60113	2.80344
ENSDARG00000010610	sarm1	8.73776	5.7132	6.83711	50.2136	44.7004	41.9541	11.6172	20.3972	13.1627	81.337	69.7714	71.3603
ENSDARG00000026359	pbld2	2.46032	2.92462	2.84003	3.78056	2.28764	4.00414	0.747991	1.62456	1.81724	2.66449	0.867042	2.46363
ENSDARG00000006383	stxbp5l	6.11462	10.3382	8.6954	5.75162	6.35963	5.20181	11.2432	10.9387	10.1667	24.6816	18.1569	17.925
ENSDARG00000053475	ngb	6.80207	9.21594	5.11907	33.5726	57.8315	59.0432	5.86705	8.7004	18.3688	143.567	134.647	264.755
ENSDARG00000105575	si:dkey-6n21.12	0.28945	0.442093	0.771367	1.58331	1.96737	2.96735	0.490869	0.0722025	0.098229	0.140236	0.306015	1.01943
ENSDARG00000109818	SPATA48	0.705533	1.08823	0.736304	2.61731	2.4249	3.93264	1.8466	3.10471	6.04108	5.74969	2.85614	6.20155
ENSDARG00000088882	si:ch211-149b19.2	2.33369	3.19667	2.94522	2.64962	1.92162	2.59197	3.08546	1.76896	1.32609	0.946595	0.969047	1.4442
ENSDARG00000069297	upf3a	28.2032	24.1791	16.5844	23.7497	34.3603	25.0438	42.729	34.6933	31.0895	60.1613	50.1865	46.0444
ENSDARG00000073872	tpst1	156.176	109.843	98.3492	12.1818	10.2944	30.5316	139.851	192.131	143.856	83.3704	99.6589	57.1307
ENSDARG00000060153	h6pd	25.6706	27.3418	30.3989	32.1186	27.7262	28.3507	62.2235	42.1302	31.2368	62.5454	60.2339	49.1877
ENSDARG00000090981	si:ch211-191o15.6	0.379903	0.646136	0.315559	1.64794	0.732044	0.679274	0.0934989	0.0361013	0.196458	0.806358	0.153007	0.0424764
ENSDARG00000097869	si:dkey-1m11.6	0.0723624	0.816172	0.0701242	0.0646249	0.549033	0.679274	0	0.0722025	0.098229	0.0701181	0	0
ENSDARG00000069101	napbb	7.6885	7.1415	2.52447	12.0202	12.765	15.8557	15.8481	6.78704	11.8366	38.2494	18.3099	40.9897
ENSDARG00000029480	specc1	5.0111	4.59097	4.80351	3.71593	3.79748	6.48885	3.36596	3.32132	3.24156	3.89156	4.1822	2.54858
ENSDARG00000115268	CR394572.1	0.0180906	0.102021	0	0	0.137258	0.196632	1.26223	0.28881	0.687603	0.490827	0.153007	0.382287
ENSDARG00000059933	plpp3	6.51262	4.93104	14.8313	11.4063	8.327	11.1544	3.48283	5.704	6.38488	4.27721	8.36441	4.16269
ENSDARG00000021120	ndc1	6.25935	9.55601	1.19211	10.3077	5.9021	15.1585	14.6793	16.751	12.3768	28.2576	20.86	22.9372
ENSDARG00000063068	syne1b	9.15384	8.80785	1.96348	6.81793	7.96098	17.7684	4.02045	2.852	4.22384	7.50264	4.59022	4.20516
ENSDARG00000028943	mtss1la	4.93873	7.07349	3.89189	11.2124	14.1376	18.2153	25.5953	17.0398	11.1981	45.1561	15.7598	13.7623
ENSDARG00000089026	si:dkey-183k8.2	0.271359	1.12224	0.385683	0.581624	0.50328	0.339637	0.233747	0.0361013	0.294687	0.140236	0.102005	0.169906
ENSDARG00000020387	nipsnap3a	5.78899	14.419	8.09935	0.581624	0.732044	0.715025	27.2082	15.0181	19.6458	1.12189	1.17306	1.74153
ENSDARG00000079905	mark2a	27.9862	19.18	29.3821	10.34	12.4905	41.3463	50.5128	35.8485	41.9929	104.756	86.8573	42.9861
ENSDARG00000104989	wnk2	1.03116	2.78859	2.87509	4.29756	3.06543	2.84222	4.60482	2.9964	1.57166	31.0623	18.7179	14.6119
ENSDARG00000020164	efnb2a	6.63925	6.69941	4.06721	249.549	185.024	187.194	4.81519	3.64623	6.18842	153.664	125.007	82.829
ENSDARG00000060309	srgap3	29.7952	39.8904	20.6866	31.2138	40.3997	32.2119	65.1453	61.0472	35.4607	68.1899	61.05	56.9608
ENSDARG00000031435	zgc:56493	538.702	690.685	576.912	726.546	629.832	393.693	500.873	535.526	556.909	290.289	256.696	380.249
ENSDARG00000062550	rc3h1a	5.5719	4.82902	4.41783	1.64794	2.15038	7.86528	17.4375	9.74734	6.38488	27.2409	23.0021	2.80344
ENSDARG00000093089	tac3a	9.93174	18.5339	17.6012	1.93875	8.55576	0.160881	5.00219	0	1.0314	0.315532	0.0510025	0.764575
ENSDARG00000093267	cngk	0.126634	0.850179	0.49087	0.0646249	0.777797	0.125129	0.0233747	0.0361013	0	0	0.255012	0.0424764
ENSDARG00000020544	rem1	0.59699	0.442093	0.210373	0.969374	1.46409	0.947408	0.163623	0.108304	0.0491145	0.73624	0.0510025	0.552193
ENSDARG00000051957	selenom	39.6546	46.9299	28.9262	53.0894	66.3872	72.8253	20.2191	25.3431	37.6217	44.2095	42.5871	57.0033
ENSDARG00000018687	itga2b	0.217087	0.748158	0.140248	0.161562	0.366022	0.196632	0.0934989	0	0.0491145	0.105177	0	0
ENSDARG00000090793	si:ch211-207j7.2	26.2314	22.1387	21.7034	20.2276	23.0594	25.1153	59.3016	39.6392	57.3166	28.7484	28.0514	44.94
ENSDARG00000016086	smurf1	79.5805	74.6797	107.956	94.0292	69.0409	97.0468	65.9401	69.2422	60.3617	61.5286	75.3307	72.8045
ENSDARG00000008548	arhgap12a	105.45	82.9775	90.8459	40.0028	51.8379	53.9844	94.2702	77.9065	61.0002	41.0892	38.1499	34.3209
ENSDARG00000020834	si:dkey-230p4.1	19.3208	13.8409	9.67714	8.95055	8.05248	7.81165	32.6311	31.5886	19.4002	23.0338	27.4903	8.02804
ENSDARG00000076191	fbxl13	3.58194	4.2849	7.15267	0.581624	0.0457528	0.0536269	0.771366	1.58846	2.45572	0.140236	0	0.0424764
ENSDARG00000105239	ecm1b	9.94983	9.522	7.81885	11.277	4.98705	11.1008	11.7575	9.78344	10.1176	43.0876	46.3613	55.8564
ENSDARG00000079402	tapbp.1	2.46032	1.36029	0.315559	0.840124	0.640539	0.875906	4.23082	7.61736	3.43801	1.43742	1.73408	1.6141
ENSDARG00000096901	si:dkey-7i4.10	0.868349	2.04043	1.50767	0.904749	0.869302	3.11036	3.59971	3.03251	3.19244	6.27557	5.45727	2.37868
ENSDARG00000004433	btk	3.47339	5.33912	1.82323	9.46755	7.27469	12.7632	5.39956	3.42962	3.0451	0.140236	1.27506	1.06191
ENSDARG00000077777	tmsb4x	1101.41	1251.06	982.195	710.228	931.663	601.086	767.018	849.643	879.051	709.455	673.233	479.601
ENSDARG00000038288	cd151	5.13773	10.5762	6.17093	15.8977	20.0855	15.373	11.8744	15.2347	15.1273	31.8687	24.3282	34.4908
ENSDARG00000089327	BX120005.1	0.0723624	0.136029	0	0.0323125	0	0.0357513	0.39737	1.62456	0	0.455768	0.0510025	0.382287
ENSDARG00000036060	exosc6	0.976892	1.29227	0.701242	0.937061	1.6471	3.593	2.68809	1.01084	2.94687	5.08356	5.66128	5.30955
ENSDARG00000053530	cyp4f3	5.17391	8.46778	3.01534	0.0646249	0.0915055	0.0536269	5.89043	7.72567	10.7561	1.19201	0.81604	0.382287
ENSDARG00000009567	spegb	0.687443	2.07444	0.280497	33.7019	30.9289	44.9751	19.9153	15.7762	11.8857	32.3245	34.9367	40.5649
ENSDARG00000029533	rpl18	1596.55	2124.94	1495.33	2017.3	2226.79	1270.67	1414.08	1630.98	1497.84	1188.99	1111.5	1106.68
ENSDARG00000099111	zgc:175280	0.361812	1.08823	0.0350621	0.193875	0.0915055	0.0536269	3.85683	0.57762	1.12963	0.455768	1.07105	0.552193
ENSDARG00000075714	si:dkey-27p23.3	4.55883	6.6314	8.6954	1.58331	2.97393	0.929533	2.19722	4.00724	2.25927	1.89319	0.714035	0.679622
ENSDARG00000006598	sgk2b	0.0542718	0.306064	0.0701242	2.10031	0.869302	5.23756	0.934989	1.22744	0.638488	6.27557	5.40626	4.24764
ENSDARG00000037873	cyp3c3	29.0173	86.0041	54.767	6.20399	9.56233	5.75595	43.477	20.7221	30.6965	6.20545	2.85614	4.75736
ENSDARG00000079697	zgc:194908	0.361812	1.22426	0.140248	0.0323125	0.50328	0.518393	0.233747	0	0	0.0701181	0	0
ENSDARG00000101789	cyp1c2	0.126634	0.136029	0.105186	0.355437	1.46409	4.75492	0.0467494	0	0.0491145	0.876476	0.0510025	0.0424764
ENSDARG00000092693	tpt1	3182.86	3795.64	2530.01	2528.93	3199.86	2610.25	2484.78	2894.35	2779.49	2411.92	2205.71	2168.63
ENSDARG00000045051	slc16a3	3.38294	5.40714	10.2381	70.2796	23.4254	18.8945	5.30606	3.46572	2.25927	16.9686	21.8801	7.51832
ENSDARG00000044760	gnaia	108.598	143.612	137.268	48.7272	48.1776	51.7678	175.988	159.423	147.736	135.398	147.55	160.094
ENSDARG00000105630	alpk3b	29.2344	62.8792	12.1315	0.226187	0.366022	0.0893781	7.43316	21.7691	8.153	0.105177	0.0510025	0.127429
ENSDARG00000002249	tbxas1	17.0052	31.3546	24.9642	22.1017	18.9416	30.2992	42.916	41.1915	43.4663	50.0643	33.2026	42.4339
ENSDARG00000095708	si:dkey-7i4.9	2.22514	3.63877	2.24398	2.48806	1.96737	3.70025	4.51132	3.50182	3.88004	10.3074	7.49737	5.3945
ENSDARG00000053272	si:dkey-166d12.2	2.56887	7.99168	6.17093	3.78056	3.61447	6.4531	11.2199	8.30329	11.2472	12.3758	7.39536	26.7601
ENSDARG00000115174	im:6904045	19.9358	27.3077	12.6224	46.6592	42.5043	26.009	14.4456	17.7979	21.2175	14.3041	12.6486	19.3692
ENSDARG00000019932	slc5a11	4.59501	4.14887	4.31264	1.51869	3.20269	1.35855	3.15559	2.7437	3.3889	1.05177	1.12205	1.10439
ENSDARG00000076348	mylk3	1.1578	1.32628	1.43755	11.0509	3.93474	5.54144	1.77648	1.80506	0.884061	0.876476	0.459022	1.01943
ENSDARG00000078915	mmp17a	0.524627	0.340072	0.315559	1.2925	0.777797	1.23342	0.0701241	0.144405	0	0.631063	0.61203	0
ENSDARG00000100455	pnkp	11.0172	13.2288	7.50329	12.3434	12.033	14.0324	17.9752	15.8485	20.6772	17.9502	19.687	23.0222
ENSDARG00000112450	si:ch211-238e22.2	0.0723624	0.102021	0.0350621	0.0323125	0.0457528	0.107254	0.39737	0.216608	0.44203	0.38565	0.357017	0.212382
ENSDARG00000032769	slc38a9	2.8945	7.03948	2.27904	2.29418	3.84323	10.3857	21.2476	10.2889	11.7875	16.5128	10.5065	5.81927
ENSDARG00000045038	tekt3	0.0542718	1.15624	1.15705	1.71256	2.24188	2.64559	0.140248	0.830329	0.589374	0.280472	0	0
ENSDARG00000061011	hlfb	3.50958	3.94483	2.76991	0.646249	0.50328	0.875906	16.2221	5.05418	2.7013	3.57602	1.42807	1.6141
ENSDARG00000100486	foxo6a	0.434174	0.816172	0.210373	0.193875	0.82355	0.625647	0.0467494	0.180506	0.098229	0.315532	0.153007	0.169906
ENSDARG00000101911	si:dkeyp-86d6.2	3.0754	2.78859	4.59314	1.551	0.732044	3.48575	5.56318	2.8159	2.55395	24.8919	42.3321	16.1835
ENSDARG00000104370	esm1	1.04925	1.46231	0.210373	15.6069	20.5887	6.82849	7.29291	3.24911	4.0765	15.8818	36.1608	22.2576
ENSDARG00000054451	loxl1	1.46534	1.83639	6.03068	0.937061	0.82355	0.57202	1.28561	1.98557	0.98229	0.210354	0.459022	0.339811
ENSDARG00000087241	ucn3l	0.235178	0.680143	0	8.72436	10.9807	17.3751	0.303871	0	0	0	0	0
ENSDARG00000060656	si:ch211-10a23.2	15.2866	17.7857	7.9591	48.6949	45.6612	41.5966	21.2944	21.047	27.2585	75.973	73.3416	108.612
ENSDARG00000079046	rabl6a	3.58194	4.89703	1.61286	2.97275	5.26157	5.80958	7.71366	8.88091	3.58536	18.1957	14.8927	6.07412
ENSDARG00000037000	fkbp11	20.0082	26.2875	18.9686	38.0318	38.3408	34.8932	19.1205	17.0037	23.7714	20.2641	14.2297	24.8062
ENSDARG00000058966	zgc:112332	0.506537	1.80238	0.0350621	1.034	1.37258	1.82331	0.0467494	0.0361013	0	0.210354	0.867042	1.52915
ENSDARG00000061738	march2	1.39298	1.93841	1.05186	1.68025	2.01312	3.53937	5.89043	3.21301	2.99598	5.2238	3.16215	4.03526
ENSDARG00000044685	nr0b2a	44.3943	14.419	24.8941	5.52543	2.5164	7.09662	66.1037	49.0616	39.7827	12.7264	11.6286	16.6507
ENSDARG00000006837	mycn	17.566	19.7242	14.3404	13.959	10.7061	18.1616	27.9328	32.816	44.6451	28.1524	21.421	17.3728
ENSDARG00000038213	slc35b1	54.1994	65.7698	89.0578	62.88	65.2892	82.496	44.2016	47.076	62.8665	53.7105	46.1063	60.3589
ENSDARG00000029905	phyhd1	18.1268	19.01	5.39957	5.07306	4.30076	5.7917	37.9839	27.2203	17.7794	14.269	7.49737	15.2915
ENSDARG00000061095	stk36	4.79401	6.12129	3.68152	2.39112	1.7386	4.3259	20.7567	16.8954	12.9171	5.01345	4.94724	2.42115
ENSDARG00000056331	ahcyl1	81.7152	72.4012	95.4741	90.9919	71.9233	76.2038	64.8415	67.6899	62.0807	65.28	64.5182	72.0824
ENSDARG00000101703	zgc:158260	0.0180906	0.170036	0.105186	0.516999	0.549033	0.536269	0.0233747	0	0	0	0	0.169906
ENSDARG00000005652	man1a1	68.1835	71.8911	86.8839	41.6508	35.6414	60.5805	55.8422	57.2566	59.1829	34.5332	45.2902	27.5247
ENSDARG00000078327	CEP170B (1 of many)	3.36485	3.26469	0.66618	2.42343	3.88898	9.65284	10.729	4.36825	2.7013	45.5417	13.6177	8.19794
ENSDARG00000102929	zgc:101715	4.66737	9.0459	5.53981	3.65131	6.35963	2.2702	3.85683	3.06861	7.51451	0.73624	1.32606	1.82648
ENSDARG00000012135	fbxl2	16.1368	9.24995	4.45289	9.69374	9.65383	16.0166	24.9876	14.8376	18.3197	44.7354	33.5596	14.357
ENSDARG00000054031	mxd4	23.3188	17.5817	36.7802	42.6524	30.7916	29.7808	25.8758	18.556	13.8503	8.16876	15.4538	23.2771
ENSDARG00000051819	swap70a	1.26634	0.646136	0.736304	0.904749	0.0915055	0.196632	0.327246	0	0.098229	0.210354	0.102005	0
ENSDARG00000055162	zhx2a	89.6027	40.3665	58.9394	88.7623	83.3158	50.3378	37.68	54.0075	42.5823	45.1561	51.9715	47.0638
ENSDARG00000071336	mif	125.929	142.184	119.036	37.9994	36.0074	31.9259	86.0423	98.5564	103.435	29.3444	19.3809	35.5952
ENSDARG00000016774	plekho2	3.6543	6.80143	4.66326	1.00169	2.5164	1.76969	1.35573	2.12997	1.22786	2.45413	0.867042	0.424764
ENSDARG00000037046	rad51b	2.8945	2.99263	9.18627	1.90643	1.32683	1.43005	2.66472	1.33575	1.86635	0.596004	1.63208	0.764575
ENSDARG00000045760	prmt8b	0.0180906	0.408086	0	0.0969374	0.0915055	0.178756	1.21549	0.938633	0.294687	0.38565	0.255012	1.52915
ENSDARG00000074087	nim1k	0.506537	0.306064	0.105186	0.420062	0.549033	0.607771	0.981738	0.758126	0.196458	6.48593	2.49912	1.01943
ENSDARG00000095224	camkmt	16.8604	11.3924	26.507	32.2478	22.7849	11.9767	6.66179	10	13.9485	14.269	13.6687	14.5694
ENSDARG00000037307	gnpda1	10.0403	18.84	25.7005	2.87581	1.46409	0.661398	20.0321	6.46212	8.79149	0.245413	0.459022	0.764575
ENSDARG00000074663	SAMD8	13.4413	7.34555	4.13733	7.17336	10.7976	7.186	7.24616	3.14081	2.11192	5.29392	6.37531	4.03526
ENSDARG00000053666	myb	8.06841	7.5836	8.02922	0.484687	0.915055	0.429015	8.57852	6.38992	3.0451	0.0350591	0.102005	0.169906
ENSDARG00000086911	si:dkey-100n23.5	66.8267	44.7194	75.2433	57.193	63.2761	44.2958	31.2987	35.8124	54.3206	25.8385	30.9075	52.5433
ENSDARG00000043798	ms4a17a.1	1.59197	1.25826	0.105186	5.20231	4.1635	2.55621	0.420745	0.108304	0.589374	2.06848	1.68308	1.48667
ENSDARG00000100700	CABZ01066725.1	2.02615	2.31249	2.69978	0.840124	0.594786	1.03679	5.35281	5.37909	1.76812	7.22217	3.41717	1.35924
ENSDARG00000069603	taok1a	96.1696	80.2229	92.4939	153.29	131.905	122.663	84.4295	84.1881	68.4656	99.2171	106.442	103.77
ENSDARG00000107511	tgs1	8.14077	6.6314	4.80351	5.84855	6.22237	10.1891	10.3316	13.5019	13.6538	15.7065	11.5776	10.1094
ENSDARG00000056206	camk2g2	72.5795	65.1917	72.4734	138.297	108.297	114.762	53.3878	54.4046	54.7135	92.5559	128.934	89.2429
ENSDARG00000036541	rhbdf1a	28.9088	28.0559	58.6589	3.74824	4.71253	8.06191	19.401	19.0976	18.3197	2.66449	5.61027	4.37507
ENSDARG00000088801	fgd5a	0.705533	1.59834	0.876553	1.42175	1.46409	0.840154	0.771366	0.433215	0.540259	0.490827	0.81604	0.212382
ENSDARG00000115588	si:dkeyp-82b4.3	0.126634	0.136029	0.245435	0.355437	0.50328	0.554144	1.16874	0.649823	0.294687	0.525886	1.17306	2.3362
ENSDARG00000059340	dlgap2a	1.21207	1.76837	0.315559	0.290812	0.82355	1.28705	0.116874	0.57762	0.0491145	0.245413	0.459022	0.297335
ENSDARG00000089413	mbpb	150.731	128.479	144.842	93.0599	95.2572	116.924	128.608	128.159	129.859	67.9795	76.0447	86.6943
ENSDARG00000009209	slc9a6a	129.312	119.195	114.373	185.118	216.685	198.169	116.476	122.058	109.28	152.402	150.763	118.169
ENSDARG00000054942	lgals2a	0.723624	19.6221	5.46969	5.7193	4.66678	2.68134	3.31921	3.06861	1.66989	1.08683	1.83609	2.84592
ENSDARG00000058302	sh3bgrl	127.647	123.208	158.691	27.3363	33.5825	40.2559	83.1439	116.246	107.512	26.119	27.8984	29.1388
ENSDARG00000100494	pbx1a	116.829	90.5611	101.715	49.7935	47.4914	56.3797	112.269	139.062	152.058	116.431	128.985	115.281
ENSDARG00000116052	il4r.1	2.67741	1.80238	0.350621	2.42343	3.52296	1.35855	0.911614	2.41878	0.98229	0.245413	0.255012	0.169906
ENSDARG00000076830	si:dkey-65b12.6	20.7499	48.9703	60.4821	0.516999	0.777797	0.339637	9.67713	5.92061	5.05879	0.38565	1.02005	0.594669
ENSDARG00000071353	si:ch211-235e9.8	82.5293	79.6108	106.975	52.3462	33.4453	46.6554	80.4558	48.4479	49.4092	34.5682	44.2702	27.6946
ENSDARG00000074669	cacng4b	0.0542718	0.23805	0.0701242	2.00337	0.686291	0.750776	0.186998	1.01084	1.0314	4.10191	1.58108	2.93087
ENSDARG00000035859	angptl4	143.404	72.6733	74.4369	883.616	876.44	1195.04	419.763	508.522	574.05	977.727	1132.87	1326.11
ENSDARG00000073917	b3glcta	8.59303	10.8823	8.2396	4.58837	4.98705	6.79274	10.4485	9.92784	13.3591	18.8968	17.9529	17.6702
ENSDARG00000069274	ighmbp2	3.52767	4.2849	2.45435	3.26356	4.75829	6.68548	6.31117	3.71843	6.67957	11.0787	13.8217	8.62271
ENSDARG00000071235	si:ch211-117c9.5	8.15886	7.82165	23.7371	113.578	77.0019	222.391	154.296	95.1268	45.1362	170.352	232.928	152.363
ENSDARG00000013005	opcml	10.0403	6.52937	1.50767	0.581624	1.69285	0.268134	19.5179	21.3719	14.587	1.99837	3.00915	1.74153
ENSDARG00000115903	CABZ01073963.1	0.271359	0.918193	0.0350621	0.323125	0.960808	1.4658	0.0467494	0.216608	0.196458	0.0701181	0.255012	0.0424764
ENSDARG00000104735	nkx6.2	8.55685	4.11487	3.96202	350.526	312.308	327.16	5.75018	11.6246	5.69728	14.234	8.97644	7.17851
ENSDARG00000042496	parp12a	7.85132	9.28395	3.3309	2.48806	3.98049	5.82745	15.5909	11.2636	14.9308	11.3591	5.55927	8.2829
ENSDARG00000069037	akip1	13.5318	9.488	5.89044	14.1852	13.4513	9.68859	5.60993	11.0109	7.1216	3.15532	2.75413	7.0086
ENSDARG00000015445	lim2.4	2.38796	1.36029	4.3477	0.226187	0.0457528	0.160881	0.116874	0.86643	0.98229	0.0350591	0.153007	0
ENSDARG00000091150	mki67	29.2887	23.805	34.5011	7.81961	11.1179	14.086	4.3477	2.45489	2.99598	16.3375	21.319	8.58023
ENSDARG00000094132	igf1	0.144725	0.340072	0	5.88087	3.56871	2.94948	0.0233747	0.0361013	0	2.94496	1.42807	2.1663
ENSDARG00000057681	si:ch211-266o15.1	8.68349	8.60381	5.11907	14.6375	15.8305	27.6893	22.0424	16.1373	17.1901	32.7452	30.7035	21.1957
ENSDARG00000021539	ephb2b	12.2292	15.6433	18.2674	41.6508	48.7267	40.8816	5.68006	10.0361	13.9976	30.0456	39.1189	27.015
ENSDARG00000056690	mtmr1a	37.538	41.7608	40.5318	37.2886	33.0792	37.8963	30.8312	32.4911	37.8673	21.4561	30.4485	31.4325
ENSDARG00000045305	pde7a	78.6579	67.4362	65.496	61.6199	55.4981	60.7593	96.5376	98.8091	93.8086	120.077	109.91	87.0766
ENSDARG00000005679	trip10a	18.0363	19.5881	39.6553	22.9418	22.4646	31.9437	12.9262	14.7293	11.2963	23.0338	24.5832	18.6896
ENSDARG00000012369	rdh10b	8.77394	11.7665	3.22571	8.49818	7.22893	20.5927	30.7377	22.6716	9.33175	26.3644	28.8164	20.7285
ENSDARG00000026137	sfxn5b	5.04728	8.80785	13.6392	18.612	16.471	18.966	4.62819	1.94947	4.27296	18.1957	15.6068	13.3376
ENSDARG00000030832	otofa	5.86135	13.1608	10.729	9.43524	9.65383	11.0293	14.1417	19.8557	17.583	21.0004	26.5723	15.0791
ENSDARG00000056438	her9	5.66236	5.03306	5.22426	3.94212	5.30732	3.50362	3.7867	1.19134	3.19244	2.27884	1.22406	0
ENSDARG00000037191	ttr	1.35679	0.646136	1.22717	1.2925	1.05231	2.43109	0.84149	0.685924	0.0491145	0.631063	0.306015	0.637146
ENSDARG00000111612	mapkapk3	34.8968	27.2397	25.5603	2.585	3.93474	2.59197	5.32943	10.0361	9.72467	2.66449	3.16215	4.03526
ENSDARG00000104555	sh2d3cb	5.55381	5.95125	10.9043	0.0323125	0	0	9.20964	9.56683	7.61274	0.631063	1.32606	0.509717
ENSDARG00000034268	slit3	7.34478	4.48895	6.48649	1.71256	2.47065	3.78963	13.347	5.41519	7.41629	27.2058	9.94549	7.43337
ENSDARG00000097071	si:ch211-66i15.4	3.69048	4.11487	3.12053	3.68362	3.06543	2.77072	2.52447	1.29965	3.19244	1.92825	0.867042	2.54858
ENSDARG00000044541	ppp1r14ba	25.3992	25.7774	13.3587	21.3585	32.8962	20.3425	18.8166	34.1518	66.6975	84.317	42.6381	74.8434
ENSDARG00000026762	fam126a	20.2072	16.1874	18.4076	9.27367	9.42507	12.5844	13.7911	15.6679	17.5339	4.17203	8.61942	3.99278
ENSDARG00000116433	LO017877.2	4.0342	4.89703	4.52301	3.13431	2.60791	2.53834	3.38933	3.06861	2.50484	2.48919	1.88709	2.3362
ENSDARG00000090764	bcas3	22.7218	20.8464	25.3148	89.1824	81.3941	63.4763	24.3331	22.2384	18.9091	46.2429	44.5762	44.8975
ENSDARG00000103751	si:dkey-262g12.14	3.81712	4.25089	3.96202	6.33324	4.66678	7.65077	11.3367	8.48379	7.1216	9.04524	10.7105	7.94308
[truncated: 23,338 more rows]
