# Supplementary material for: Pancreatic and intestinal endocrine cells in zebrafish share common transcriptomic signatures and regulatory programmes
Source: BMC Biol. 2020 Aug 31;18:109. doi: 10.1186/s12915-020-00840-1 (PMC7457809; doi:10.1186/s12915-020-00840-1)
Supplement: Supplementary file 8 — Additional file 8: Table S5. List of Pax6b-regulated genes and GO enrichment analysis. The excel sheets 1, 3 and 5 give respectively the lists of genes regulated by Pax6b in both PECs and EECs (sheet 1), in PECs only (sheet 3) and in EECs only (sheet 5) together with the expression level in normalized CPM in wild type and pax6b mutant EECs and PECs, the expression fold changes and the P-adjusted values. The excel sheets 2, 4 and 6 display respectively the enrichment of GO terms and pathways for the Pax6b-regulated genes in PECs and EECs (sheet 2), in PECs only (sheet 4) and in EECs only (sheet 6) together with the P-values for the Fischer exact test and the lists of genes associated to each GO term. [file 12915_2020_840_MOESM8_ESM.xlsx]

## Sheet: pax6-regulated in PEC&EEC
Name	Desciption	PEC_WT	PEC_mPAX6	PEC_FC	PEC_log2	PEC_padj	EEC_WT	EEC_mPAX6	EEC_FC	EEC_log2	EEC_padj
gcgb	glucagon b [Source:ZFIN;Acc:ZDB-GENE-040712-2]	449167	1090.61	0.00343386	-8.18595	3.88222e-122	5711.34	72.3845	0.0229563	-5.44497	5.76724e-38
prlra	prolactin receptor a [Source:ZFIN;Acc:ZDB-GENE-080103-2]	14367.3	120.497	0.0106093	-6.55853	2.93416e-91	1898.8	410.635	0.270944	-1.88393	0.00043375
zgc:195023	zgc:195023 [Source:ZFIN;Acc:ZDB-GENE-081022-175]	91349.8	1852.42	0.0239136	-5.38603	5.01817e-70	75.4969	884.446	3.13339	1.64773	0.0509274
hmx3a	H6 family homeobox 3a [Source:ZFIN;Acc:ZDB-GENE-001020-1]	47.9995	2524.89	43.5885	5.44588	1.80119e-60	35.5178	114.682	2.61784	1.38838	0.0471783
pdx1	pancreatic and duodenal homeobox 1 [Source:ZFIN;Acc:ZDB-GENE-990415-122]	41384.3	946.231	0.0279615	-5.16041	1.84454e-51	15272.6	1390.77	0.115056	-3.11959	8.91623e-16
gcgra	glucagon receptor a [Source:ZFIN;Acc:ZDB-GENE-050516-1]	1812.74	33.6406	0.0234081	-5.41685	4.14188e-50	54.6683	191.92	2.82821	1.49989	0.0210165
mboat4	membrane bound O-acyltransferase domain containing 4 [Source:ZFIN;Acc:ZDB-GENE-090421-3]	21.9173	5205	132.261	7.04724	2.26922e-49	0.544225	38.557	5.81632	2.54011	0.00149446
pyya	peptide YYa [Source:ZFIN;Acc:ZDB-GENE-980526-71]	3346.41	98.6202	0.0351967	-4.82842	3.20498e-47	8906.01	4528.9	0.532903	-0.908054	0.0456672
mlnl	motilin-like [Source:ZFIN;Acc:ZDB-GENE-091204-289]	232.089	9872.51	33.9829	5.08674	4.03186e-44	26504.9	139544	4.70134	2.23307	4.28064e-11
plcxd3	phosphatidylinositol-specific phospholipase C, X domain containing 3 [Source:ZFIN;Acc:ZDB-GENE-050327-10]	89.2189	1893.97	18.464	4.20664	4.00034e-38	5644.62	11344.5	1.94958	0.963166	0.00303715
nat8l	N-acetyltransferase 8-like [Source:ZFIN;Acc:ZDB-GENE-030729-4]	1951.45	30761.1	13.9886	3.80618	4.92385e-34	434.584	177.088	0.448753	-1.15601	0.03957
necab1	N-terminal EF-hand calcium binding protein 1 [Source:ZFIN;Acc:ZDB-GENE-050417-395]	83.9027	1486.58	15.4209	3.94682	4.03186e-33	28.9618	90.1586	2.47175	1.30553	0.0862677
fap	fibroblast activation protein, alpha [Source:ZFIN;Acc:ZDB-GENE-081104-439]	8100.4	424.029	0.0609297	-4.03671	1.84442e-32	471.543	24.4538	0.0809114	-3.62751	4.41705e-15
cebpd	CCAAT/enhancer binding protein (C/EBP), delta [Source:ZFIN;Acc:ZDB-GENE-020111-4]	2260.6	65.2214	0.0386684	-4.6927	4.74878e-28	475.79	2560.43	4.50784	2.17244	4.36524e-07
SPATA1	si:dkey-205k8.5 [Source:ZFIN;Acc:ZDB-GENE-141216-11]	25.5578	643.68	20.0509	4.3256	2.29725e-25	50.8897	161.088	2.61224	1.38529	0.0332727
slc26a2	solute carrier family 26 (anion exchanger), member 2 [Source:ZFIN;Acc:ZDB-GENE-030717-3]	1172.58	65.5578	0.067238	-3.89458	2.13088e-24	274.779	24.8408	0.1372	-2.86564	2.47378e-08
ca6	carbonic anhydrase VI [Source:ZFIN;Acc:ZDB-GENE-030131-7091]	984.1	8835.31	8.25218	3.04478	2.45233e-24	18.0378	2210.14	77.9767	6.28497	6.04346e-70
si:dkey-6n21.13	si:dkey-6n21.13 [Source:ZFIN;Acc:ZDB-GENE-160728-54]	656.817	28.5986	0.0554644	-4.17229	3.17887e-24	351.813	19.8681	0.103952	-3.26602	2.31755e-09
tle3a	transducin-like enhancer of split 3a [Source:ZFIN;Acc:ZDB-GENE-990415-86]	3540.67	270.197	0.0877849	-3.50988	2.59382e-23	3306.99	1575.84	0.499483	-1.00149	0.0152607
tspan4b	tetraspanin 4b [Source:ZFIN;Acc:ZDB-GENE-070410-127]	169.292	1631.1	8.75059	3.12938	1.83892e-22	12.9012	75.8606	3.8597	1.94849	0.00405011
olfm1b	olfactomedin 1b [Source:ZFIN;Acc:ZDB-GENE-040801-228]	5581.88	283.938	0.0635323	-3.97637	3.86727e-22	2979.26	275.111	0.110483	-3.1781	6.76933e-21
hmx4	H6 family homeobox 4 [Source:ZFIN;Acc:ZDB-GENE-060825-142]	479.579	19.6978	0.0547141	-4.19194	6.32104e-22	270.911	21.102	0.13954	-2.84125	1.66868e-06
si:ch1073-190k2.1	si:ch1073-190k2.1 [Source:ZFIN;Acc:ZDB-GENE-131127-449]	0	886.609	371.507	8.53725	4.57162e-21	0.695127	1447.86	259.419	8.01914	1.64144e-22
renbp	renin binding protein [Source:ZFIN;Acc:ZDB-GENE-041212-34]	6619.94	479.649	0.0853942	-3.54972	9.28212e-21	431.689	157.964	0.403356	-1.30987	0.00585793
CT030188.1		462.004	9.91876	0.0339894	-4.87877	1.25066e-20	83.943	1.95892	0.106308	-3.23368	4.76967e-06
snx10a	sorting nexin 10a [Source:ZFIN;Acc:ZDB-GENE-050809-44]	360.692	5.89471	0.0284058	-5.13767	2.15759e-20	29.4082	2.73882	0.267888	-1.9003	0.0259202
flna	filamin A, alpha (actin binding protein 280) [Source:ZFIN;Acc:ZDB-GENE-030131-2145]	5595.98	343.027	0.0751313	-3.73444	7.38135e-20	3420.76	483.326	0.185256	-2.43241	4.55426e-07
adcyap1b	adenylate cyclase activating polypeptide 1b [Source:ZFIN;Acc:ZDB-GENE-041010-89]	74.0579	1345.49	14.5801	3.86592	1.45615e-19	260.765	1751.35	5.83336	2.54433	3.5311e-13
si:ch211-242e8.1	si:ch211-242e8.1 [Source:ZFIN;Acc:ZDB-GENE-060503-600]	3702.79	377.476	0.115024	-3.11999	7.69698e-19	1569.38	647.119	0.453046	-1.14227	0.0368075
unc5da	unc-5 netrin receptor Da [Source:ZFIN;Acc:ZDB-GENE-080908-2]	182.919	1690.34	8.19821	3.03531	2.83825e-18	135.908	368.959	2.38184	1.25207	0.0362736
paqr5a	progestin and adipoQ receptor family member Va [Source:ZFIN;Acc:ZDB-GENE-040426-867]	68.0742	1157.16	13.6115	3.76675	5.37333e-18	175.347	427.281	2.26428	1.17906	0.0111903
mmp2	matrix metallopeptidase 2 [Source:ZFIN;Acc:ZDB-GENE-030131-9123]	1202.86	8719.59	6.65582	2.73462	1.19669e-17	10.8727	161.855	8.55856	3.09737	1.15552e-08
abhd15a	abhydrolase domain containing 15a [Source:ZFIN;Acc:ZDB-GENE-131121-270]	17642.9	2053.3	0.129887	-2.94467	2.79691e-17	2270.4	687.02	0.319542	-1.64592	1.08923e-08
PPP1R3G	si:ch211-152c8.5 [Source:ZFIN;Acc:ZDB-GENE-030131-5764]	454.82	30.0749	0.0824512	-3.60032	4.49683e-17	14.5184	102.085	4.0918	2.03274	0.00448217
ryr2b	ryanodine receptor 2b (cardiac) [Source:ZFIN;Acc:ZDB-GENE-061226-3]	347.71	14.1241	0.0566009	-4.14303	8.20169e-17	74.6051	12.669	0.251923	-1.98895	0.00233618
clu	clusterin [Source:ZFIN;Acc:ZDB-GENE-040426-1774]	923.943	13621.1	11.8422	3.56586	1.51532e-16	140.939	533.236	3.34272	1.74102	4.15548e-05
sst1.1	somatostatin 1, tandem duplicate 1 [Source:ZFIN;Acc:ZDB-GENE-030131-4743]	19540.8	943.837	0.0656563	-3.92892	1.75567e-16	976.844	6.26557	0.520338	-0.94248	0.0137057
pde4ba	phosphodiesterase 4B, cAMP-specific a [Source:ZFIN;Acc:ZDB-GENE-030131-9570]	2665.86	382.152	0.156124	-2.67923	2.01485e-16	994.632	474.855	0.497948	-1.00593	0.00753076
klf3	Kruppel-like factor 3 (basic) [Source:ZFIN;Acc:ZDB-GENE-011116-1]	311.444	14.0673	0.0619432	-4.01291	5.62079e-16	643.813	209.602	0.362973	-1.46206	0.00119562
acmsd	aminocarboxymuconate semialdehyde decarboxylase [Source:ZFIN;Acc:ZDB-GENE-070410-103]	438.103	22.8051	0.0707902	-3.82031	1.03866e-15	988.949	85.1743	0.276166	-1.85639	0.0230012
arl2	ADP-ribosylation factor-like 2 [Source:ZFIN;Acc:ZDB-GENE-041010-19]	420.851	2787.4	6.09033	2.60652	1.56413e-15	502.71	2030.69	3.68706	1.88247	4.34456e-08
lamc2	laminin, gamma 2 [Source:ZFIN;Acc:ZDB-GENE-110222-3]	4495.06	410.399	0.107728	-3.21454	1.56755e-15	144.241	947.669	4.97922	2.31592	4.96333e-06
yjefn3	YjeF N-terminal domain containing 3 [Source:ZFIN;Acc:ZDB-GENE-050208-755]	262.695	2771.16	8.99793	3.16959	2.60146e-15	4.47746	186.741	12.7396	3.67125	4.23921e-09
si:dkey-175g6.2	si:dkey-175g6.2 [Source:ZFIN;Acc:ZDB-GENE-030131-8061]	1452.53	213.712	0.1616	-2.6295	1.88273e-14	313.669	82.1554	0.29378	-1.76719	1.12651e-05
cfhl4	complement factor H like 4 [Source:ZFIN;Acc:ZDB-GENE-030131-251]	7.10523	179.593	16.1017	4.00914	1.98948e-14	1497.01	465.536	0.33862	-1.56226	3.3221e-05
chrm2b	cholinergic receptor, muscarinic 2b [Source:ZFIN;Acc:ZDB-GENE-090410-3]	45.5056	566.978	10.1909	3.34921	2.60863e-14	127.615	472.54	2.71637	1.44168	0.0656787
malt2	MALT paracaspase 2 [Source:ZFIN;Acc:ZDB-GENE-020801-2]	116.751	857.151	6.55618	2.71286	4.78387e-14	460.27	1400.88	2.79727	1.48402	0.000211348
glula	glutamate-ammonia ligase (glutamine synthase) a [Source:ZFIN;Acc:ZDB-GENE-030131-688]	3142.15	23807.5	6.74787	2.75443	1.34502e-13	17555.3	37259.2	2.02537	1.01819	0.0115227
plod1a	procollagen-lysine, 2-oxoglutarate 5-dioxygenase 1a [Source:ZFIN;Acc:ZDB-GENE-030131-3165]	2116.65	287.437	0.151658	-2.72111	1.34502e-13	218.683	648.925	2.74026	1.45431	0.000144411
rtn4rl2b	reticulon 4 receptor-like 2b [Source:ZFIN;Acc:ZDB-GENE-040310-2]	175.674	1.78903	0.0270114	-5.21029	1.85115e-13	37.3775	0.906663	0.324462	-1.62388	0.0320611
lipia	lipase, member Ia [Source:ZFIN;Acc:ZDB-GENE-040801-242]	268.059	1.41553	0.0208171	-5.58609	3.13088e-13	1883.71	752.774	0.424793	-1.23517	0.00128739
eif4ebp3l	eukaryotic translation initiation factor 4E binding protein 3, like [Source:ZFIN;Acc:ZDB-GENE-030826-26]	1027.31	105.919	0.121979	-3.03529	6.54744e-13	197.545	2329.95	8.62	3.10769	2.27305e-12
ponzr1	plac8 onzin related protein 1 [Source:ZFIN;Acc:ZDB-GENE-070727-1]	413.077	52.9044	0.144799	-2.78787	6.6063e-13	4242.56	219.6	0.0768186	-3.7024	2.74783e-17
amt	aminomethyltransferase [Source:ZFIN;Acc:ZDB-GENE-041010-114]	656.464	30.3999	0.0685844	-3.86598	7.28415e-13	916.984	166.958	0.237349	-2.07492	9.71044e-05
si:ch211-71m22.1	si:ch211-71m22.1 [Source:ZFIN;Acc:ZDB-GENE-070705-193]	33.9343	367.849	8.87465	3.14969	1.19399e-12	3335.74	1295.66	0.411177	-1.28217	0.000373341
rnd2	Rho family GTPase 2 [Source:ZFIN;Acc:ZDB-GENE-030616-177]	578.273	3597.25	5.63915	2.49548	6.07168e-12	13.2277	115.001	4.95533	2.30898	0.000477147
krt94	keratin 94 [Source:ZFIN;Acc:ZDB-GENE-061027-116]	45.0678	404.152	7.54433	2.91539	9.30486e-12	89.2496	9.09232	0.217015	-2.20414	0.00280463
mgat4b	mannosyl (alpha-1,3-)-glycoprotein beta-1,4-N-acetylglucosaminyltransferase, isozyme B [Source:ZFIN;Acc:ZDB-GENE-040704-19]	870.122	171.583	0.211598	-2.2406	9.45032e-12	912.811	276.216	0.336737	-1.57031	0.000319954
nrp2b	neuropilin 2b [Source:ZFIN;Acc:ZDB-GENE-040611-3]	1244.74	6601.81	4.91552	2.29735	1.18051e-11	240.544	654.318	2.492	1.3173	0.00303715
si:dkey-85k7.7	si:dkey-85k7.7 [Source:ZFIN;Acc:ZDB-GENE-040128-7]	883.582	65.7723	0.0975715	-3.3574	1.18051e-11	981.409	4848.8	3.84875	1.94439	0.000412966
sox4a	SRY (sex determining region Y)-box 4a [Source:ZFIN;Acc:ZDB-GENE-030131-8290]	10470.1	1526.04	0.163793	-2.61005	1.41942e-11	4376.37	1625.85	0.400527	-1.32003	0.00136491
luzp2	leucine zipper protein 2 [Source:ZFIN;Acc:ZDB-GENE-060503-278]	117.361	1452.28	9.6706	3.27361	1.56087e-11	476.63	1346.84	2.63107	1.39565	0.000250204
si:ch211-131k2.2	si:ch211-131k2.2 [Source:ZFIN;Acc:ZDB-GENE-121214-81]	3348.82	443.576	0.151519	-2.72243	1.56902e-11	14456	865.484	0.098858	-3.3385	5.79343e-11
btr07	bloodthirsty-related gene family, member 7 [Source:ZFIN;Acc:ZDB-GENE-110921-1]	1.00537	122.264	39.4867	5.30329	2.54655e-11	16.4442	121.838	4.14271	2.05058	0.00468949
tpd52l1	tumor protein D52-like 1 [Source:ZFIN;Acc:ZDB-GENE-050522-121]	2481.89	257.872	0.12589	-2.98977	4.04831e-11	449.525	156.464	0.4005	-1.32013	0.0240654
nlgn4a	neuroligin 4a [Source:ZFIN;Acc:ZDB-GENE-100309-2]	31.6264	262.027	7.13581	2.83508	4.33673e-11	719.796	1462.28	1.90904	0.932848	0.0739305
clstn2	calsyntenin 2 [Source:ZFIN;Acc:ZDB-GENE-070911-2]	338.099	2313.51	6.04261	2.59517	5.15357e-11	84.1302	547.255	4.74098	2.24519	3.53713e-05
rasd4	rasd family member 4 [Source:ZFIN;Acc:ZDB-GENE-050506-133]	33084.8	5928.78	0.195833	-2.3523	6.27205e-11	20789.5	6462.64	0.338523	-1.56268	3.87779e-05
mxra8a	matrix-remodelling associated 8a [Source:ZFIN;Acc:ZDB-GENE-060503-671]	1072.67	204.691	0.207299	-2.27021	1.01745e-10	937.207	2012.67	1.99314	0.99504	0.0726841
adgb	androglobin [Source:ZFIN;Acc:ZDB-GENE-041001-205]	2289.6	314.242	0.15765	-2.66521	1.24971e-10	1436.63	677.421	0.498927	-1.0031	0.0278238
frya	furry homolog a (Drosophila) [Source:ZFIN;Acc:ZDB-GENE-060510-4]	36.6276	270.025	6.46062	2.69167	1.36493e-10	68.0671	231.594	2.71955	1.44337	0.0343701
edil3a	EGF-like repeats and discoidin I-like domains 3a [Source:ZFIN;Acc:ZDB-GENE-060503-366]	339.627	1999.98	5.3345	2.41535	1.36501e-10	1204.55	2943.98	2.3169	1.2122	0.000856937
pdlim5a	PDZ and LIM domain 5a [Source:ZFIN;Acc:ZDB-GENE-040718-401]	42.6588	295.394	6.16094	2.62315	1.4771e-10	23.9927	83.1515	2.64526	1.40341	0.0673529
mtbl	metallothionein-B-like [Source:ZFIN;Acc:ZDB-GENE-110414-3]	1659.37	393.834	0.251008	-1.99419	2.40285e-10	1642.74	878.783	0.55986	-0.836863	0.0903845
foxj1b	forkhead box J1b [Source:ZFIN;Acc:ZDB-GENE-041212-76]	798.309	134.693	0.187127	-2.41791	2.61328e-10	16.613	62.8225	2.69036	1.4278	0.0770796
si:dkey-56d12.4	si:dkey-56d12.4 [Source:ZFIN;Acc:ZDB-GENE-060531-147]	1.45166	94.9469	26.7735	4.74273	3.13257e-10	1.69386	154.656	25.4957	4.67218	1.07085e-12
si:dkey-32e6.6	si:dkey-32e6.6 [Source:ZFIN;Acc:ZDB-GENE-081031-90]	7.33255	147.104	12.1657	3.60475	3.16656e-10	8.68035	123.874	6.15328	2.62136	0.000109629
cabp5a	calcium binding protein 5a [Source:ZFIN;Acc:ZDB-GENE-040426-1655]	842.208	74.2802	0.113654	-3.13728	3.59074e-10	721.923	152.501	0.260468	-1.94082	0.000160516
camk2d1	calcium/calmodulin-dependent protein kinase (CaM kinase) II delta 1 [Source:ZFIN;Acc:ZDB-GENE-040801-121]	1014.34	92.2011	0.116196	-3.10537	4.22379e-10	10031.3	2292.38	0.257897	-1.95513	3.53576e-07
pcdh11	protocadherin 11 [Source:ZFIN;Acc:ZDB-GENE-140106-21]	211.773	1480.42	6.0893	2.60628	1.22111e-09	224.942	896.69	3.53994	1.82373	4.76477e-06
cish	cytokine inducible SH2-containing protein [Source:ZFIN;Acc:ZDB-GENE-050907-1]	3959.48	719.13	0.200435	-2.3188	1.4934e-09	1843.89	4682.62	2.39231	1.2584	0.000876389
alcamb	activated leukocyte cell adhesion molecule b [Source:ZFIN;Acc:ZDB-GENE-030131-1768]	43119.1	10057.9	0.248274	-2.01	1.51694e-09	10338	5448.3	0.550339	-0.861607	0.0617157
fpr1	formyl peptide receptor 1 [Source:ZFIN;Acc:ZDB-GENE-121227-2]	164.876	935.786	5.12598	2.35783	1.56238e-09	14.5568	74.2319	2.84073	1.50626	0.0959944
ric8b	RIC8 guanine nucleotide exchange factor B [Source:ZFIN;Acc:ZDB-GENE-030131-6435]	87.3143	596.342	5.86568	2.5523	3.44509e-09	63.0073	418.298	5.09075	2.34788	1.71525e-06
trim55a	tripartite motif containing 55a [Source:ZFIN;Acc:ZDB-GENE-040718-50]	662.085	136.084	0.224108	-2.15774	5.14932e-09	134.365	28.2429	0.291329	-1.77928	0.00726453
sst2	somatostatin 2 [Source:ZFIN;Acc:ZDB-GENE-010219-2]	732306	161526	0.237432	-2.07441	5.26468e-09	3715.96	13317.9	3.09715	1.63094	0.000887745
cdkn1ca	cyclin-dependent kinase inhibitor 1Ca [Source:ZFIN;Acc:ZDB-GENE-040123-1]	3622.25	654.764	0.200883	-2.31557	5.39232e-09	2534.41	1202.94	0.511393	-0.967497	0.0904133
slc26a1	solute carrier family 26 (anion exchanger), member 1 [Source:ZFIN;Acc:ZDB-GENE-070112-2182]	131.143	3.9912	0.0645561	-3.9533	5.39835e-09	278.588	96.3598	0.399117	-1.32512	0.0271312
plp2	proteolipid protein 2 [Source:ZFIN;Acc:ZDB-GENE-030710-11]	82.8013	1.39552	0.0456142	-4.45437	6.94691e-09	300.696	74.9756	0.295241	-1.76004	0.00023919
syt5b	synaptotagmin Vb [Source:ZFIN;Acc:ZDB-GENE-050522-134]	326.018	31.4641	0.124904	-3.00111	7.20301e-09	1125.5	433.682	0.417149	-1.26137	0.00457485
serpinh1a	serpin peptidase inhibitor, clade H (heat shock protein 47), member 1a [Source:ZFIN;Acc:ZDB-GENE-080219-21]	960.967	189.85	0.216734	-2.206	7.39728e-09	91.5837	24.3043	0.360053	-1.47372	0.0483844
tp53i11a	tumor protein p53 inducible protein 11a [Source:ZFIN;Acc:ZDB-GENE-050306-58]	2466.37	12168.6	4.51792	2.17566	8.03347e-09	1217.13	2375.68	1.84911	0.886828	0.0806896
carmil3	capping protein regulator and myosin 1 linker 3 [Source:ZFIN;Acc:ZDB-GENE-070912-183]	732.022	3194.01	4.06902	2.02468	1.04623e-08	31.7678	118.945	2.72222	1.44478	0.0654366
cox4i1l	cytochrome c oxidase subunit IV isoform 1, like [Source:ZFIN;Acc:ZDB-GENE-130814-2]	482.553	29.3524	0.0940911	-3.4098	1.27781e-08	1745.18	4176.74	2.20183	1.1387	0.0249884
slc26a5	solute carrier family 26 (anion exchanger), member 5 [Source:ZFIN;Acc:ZDB-GENE-030131-1566]	4717.44	17826.1	3.58263	1.84102	1.41793e-08	2795.18	6683.25	2.27429	1.18541	0.00102481
onecut3a	one cut homeobox 3a [Source:ZFIN;Acc:ZDB-GENE-050208-744]	0.168121	84.4874	38.8455	5.27967	1.45568e-08	53.8278	222.662	3.39961	1.76537	0.000685231
lipg	lipase, endothelial [Source:ZFIN;Acc:ZDB-GENE-040426-699]	322.333	36.2118	0.139999	-2.83651	1.4645e-08	327.569	84.7454	0.326703	-1.61395	0.0112111
neurl1aa	neuralized E3 ubiquitin protein ligase 1Aa [Source:ZFIN;Acc:ZDB-GENE-090311-3]	1148.71	5043.63	4.08262	2.0295	1.49367e-08	2343.19	6681.02	2.58052	1.36766	0.00357125
zgc:110783	zgc:110783 [Source:ZFIN;Acc:ZDB-GENE-050327-95]	1516.48	328.811	0.234863	-2.09011	1.55118e-08	575.175	1262.56	2.01318	1.00947	0.0917314
CU019662.1		8749.68	1906.66	0.235959	-2.08339	1.6711e-08	1397.16	808.923	0.598195	-0.741312	0.0968122
TENM2	si:dkey-34l15.2 [Source:ZFIN;Acc:ZDB-GENE-081027-5]	268.518	1080.23	3.77821	1.9177	1.71431e-08	83.007	395.971	3.82995	1.93732	0.000169063
cxcr4a	chemokine (C-X-C motif) receptor 4a [Source:ZFIN;Acc:ZDB-GENE-020102-1]	144.383	678.974	4.2972	2.1034	2.86354e-08	250.031	4.32548	0.0445479	-4.4885	3.22977e-16
zgc:64106	zgc:64106 [Source:ZFIN;Acc:ZDB-GENE-040426-1370]	36.045	248.668	5.88107	2.55608	3.61123e-08	525.362	1187.27	2.10343	1.07274	0.0323127
tph1b	tryptophan hydroxylase 1b [Source:ZFIN;Acc:ZDB-GENE-030805-6]	547.718	2190.02	3.74596	1.90533	4.21242e-08	7647.26	3146.68	0.447822	-1.159	0.0208429
tfeb	transcription factor EB [Source:ZFIN;Acc:ZDB-GENE-090807-3]	3524.84	907.041	0.273304	-1.87142	5.24349e-08	1120.83	267.722	0.273025	-1.8729	7.13394e-06
galns	galactosamine (N-acetyl)-6-sulfatase [Source:ZFIN;Acc:ZDB-GENE-070112-1152]	1321.37	304.078	0.248311	-2.00978	5.91326e-08	886.791	443.073	0.53246	-0.909255	0.0928442
si:dkey-125i10.3	si:dkey-125i10.3 [Source:ZFIN;Acc:ZDB-GENE-060526-198]	73.206	362.546	4.47755	2.16271	6.17786e-08	9.12373	47.1738	3.01982	1.59446	0.062351
camk1b	calcium/calmodulin-dependent protein kinase Ib [Source:ZFIN;Acc:ZDB-GENE-141014-1]	781.368	205.856	0.279356	-1.83983	6.28221e-08	1281.89	443.982	0.378082	-1.40323	0.000856937
pdlim5b	PDZ and LIM domain 5b [Source:ZFIN;Acc:ZDB-GENE-040426-908]	525.001	115.258	0.238349	-2.06886	6.43412e-08	1326.45	691.902	0.546609	-0.871419	0.0637571
AL935199.1		98.4226	0.746996	0.0322373	-4.95512	6.74947e-08	421.55	30.9578	0.111702	-3.16227	2.61411e-10
klhl41a	kelch-like family member 41a [Source:ZFIN;Acc:ZDB-GENE-081105-22]	90.594	4.60129	0.0901758	-3.47112	1.05491e-07	222.618	37.6111	0.235355	-2.08709	0.000286077
si:ch73-215d9.1	si:ch73-215d9.1 [Source:ZFIN;Acc:ZDB-GENE-100922-40]	37.7911	226.243	5.29589	2.40487	1.05491e-07	57.457	181.576	2.50499	1.3248	0.0817804
rnd1b	Rho family GTPase 1b [Source:ZFIN;Acc:ZDB-GENE-060315-7]	792.467	132.43	0.192391	-2.37789	1.42736e-07	178.937	18.2136	0.164603	-2.60294	1.07802e-05
penkb	proenkephalin b [Source:ZFIN;Acc:ZDB-GENE-030729-3]	18.1728	193.823	7.74475	2.95322	1.43595e-07	71.8455	652.939	5.89591	2.55971	5.09344e-06
chga	chromogranin A [Source:ZFIN;Acc:ZDB-GENE-041010-161]	1162.15	6471.27	4.89192	2.2904	2.1964e-07	2562.02	5915.82	2.18725	1.12912	0.00419125
ero1b	endoplasmic reticulum oxidoreductase beta [Source:ZFIN;Acc:ZDB-GENE-060929-744]	28774.3	8307.13	0.303831	-1.71866	2.6666e-07	6559.22	3446.41	0.546745	-0.87106	0.0424949
hoxc3a	homeobox C3a [Source:ZFIN;Acc:ZDB-GENE-980526-532]	392.916	1444.58	3.46349	1.79223	2.89696e-07	2504.54	1050.89	0.448246	-1.15764	0.00797858
pawr	PRKC, apoptosis, WT1, regulator [Source:ZFIN;Acc:ZDB-GENE-041010-108]	468.53	75.5546	0.188163	-2.40995	3.3892e-07	1063.87	190.43	0.198079	-2.33585	4.46593e-14
arsj	arylsulfatase family, member J [Source:ZFIN;Acc:ZDB-GENE-111215-1]	15.7839	122.823	6.36873	2.671	3.6694e-07	516.384	939.784	1.75445	0.811015	0.0729407
map2k6	mitogen-activated protein kinase kinase 6 [Source:ZFIN;Acc:ZDB-GENE-010202-3]	10155.4	2429.44	0.258856	-1.94978	4.12649e-07	6189.16	3371.96	0.565026	-0.82361	0.058036
glis1a	GLIS family zinc finger 1a [Source:ZFIN;Acc:ZDB-GENE-070912-8]	178.146	786.759	4.02185	2.00786	4.67822e-07	62.1637	205.261	2.76812	1.46891	0.0124119
pcp4a	Purkinje cell protein 4a [Source:ZFIN;Acc:ZDB-GENE-031118-105]	226.808	896.17	3.69222	1.88449	4.71558e-07	94.4094	442.184	3.75742	1.90974	0.000211259
tmtopsb	teleost multiple tissue opsin b [Source:ZFIN;Acc:ZDB-GENE-091118-50]	743.828	161.194	0.238953	-2.0652	7.31775e-07	25.6904	1.95892	0.34469	-1.53663	0.0960406
si:ch211-255p10.3	si:ch211-255p10.3 [Source:ZFIN;Acc:ZDB-GENE-121214-339]	2144.31	7462.74	3.29459	1.7201	7.39373e-07	7.1745	63.5379	4.08463	2.03021	0.00935428
BX649490.4		11.0011	119.656	7.90872	2.98344	8.27129e-07	0.695127	91.8277	14.6703	3.87483	1.12353e-06
plppr5b	phospholipid phosphatase related 5b [Source:ZFIN;Acc:ZDB-GENE-070620-15]	1965.17	458.352	0.254312	-1.97533	8.63078e-07	443.645	20.5802	0.0821909	-3.60488	4.65001e-12
LO018188.1		722.484	3022.34	3.84528	1.94309	1.13217e-06	4200.81	13300.5	2.80835	1.48972	0.001887
sesn3	sestrin 3 [Source:ZFIN;Acc:ZDB-GENE-040426-2924]	18003.6	5616.05	0.326806	-1.61349	1.2185e-06	14043.1	7602.89	0.559557	-0.837643	0.0347897
pdgfd	platelet derived growth factor d [Source:ZFIN;Acc:ZDB-GENE-071217-1]	602.704	128.202	0.236496	-2.08012	1.5075e-06	294.922	52.2175	0.231708	-2.10962	7.52155e-05
plch1	phospholipase C, eta 1 [Source:ZFIN;Acc:ZDB-GENE-060503-398]	628.706	141.543	0.247876	-2.01231	1.55367e-06	730.987	288.882	0.422334	-1.24354	0.0029957
fam49al	family with sequence similarity 49, member A-like [Source:ZFIN;Acc:ZDB-GENE-040801-125]	315.855	1060.44	3.17565	1.66705	2.11139e-06	39.0226	138.911	2.6747	1.41938	0.0604605
pkd1l2a	polycystic kidney disease 1 like 2a [Source:ZFIN;Acc:ZDB-GENE-050208-89]	269.138	59.5353	0.246319	-2.0214	3.8466e-06	577.946	144.262	0.29439	-1.7642	0.000238335
trdn	triadin [Source:ZFIN;Acc:ZDB-GENE-041014-193]	19.6462	243.777	8.0895	3.01605	3.8466e-06	19.2016	84.6334	2.96337	1.56724	0.0487896
rapgef3	Rap guanine nucleotide exchange factor (GEF) 3 [Source:ZFIN;Acc:ZDB-GENE-090312-38]	105.845	8.29746	0.124724	-3.00319	4.09278e-06	582.023	157.851	0.301961	-1.72757	9.79961e-06
dclk2a	doublecortin-like kinase 2a [Source:ZFIN;Acc:ZDB-GENE-050420-170]	1761.21	565.31	0.336617	-1.57082	4.50969e-06	714.98	392.809	0.568659	-0.814363	0.0536081
mdkb	midkine b [Source:ZFIN;Acc:ZDB-GENE-010131-6]	5805.25	1688.02	0.309067	-1.69401	4.94359e-06	5081.96	20571.3	3.58216	1.84083	5.09344e-06
il15	interleukin 15 [Source:ZFIN;Acc:ZDB-GENE-060213-2]	179.844	30.9916	0.204017	-2.29324	5.04439e-06	345.973	682.148	1.87547	0.907251	0.0514177
loxl4	lysyl oxidase-like 4 [Source:ZFIN;Acc:ZDB-GENE-080722-19]	890.17	256.541	0.30653	-1.7059	5.24309e-06	404.806	132.368	0.381818	-1.38904	0.0157609
tnc	tenascin C [Source:ZFIN;Acc:ZDB-GENE-980526-104]	260.517	866.433	3.15189	1.65622	5.24309e-06	31.792	181.358	3.82548	1.93564	0.00406384
kctd12.2	potassium channel tetramerisation domain containing 12.2 [Source:ZFIN;Acc:ZDB-GENE-060117-4]	31996.5	8584.86	0.288745	-1.79213	5.36488e-06	604.344	3812.94	5.82787	2.54297	1.64144e-22
pyroxd2	pyridine nucleotide-disulphide oxidoreductase domain 2 [Source:ZFIN;Acc:ZDB-GENE-050506-147]	3121.59	1028.37	0.344686	-1.53664	5.78113e-06	1143.06	239.838	0.234446	-2.09267	4.20667e-09
znf346	zinc finger protein 346 [Source:ZFIN;Acc:ZDB-GENE-070209-152]	2827.05	940.621	0.347815	-1.52361	5.85247e-06	977.347	334.104	0.391179	-1.3541	0.0149055
serpine1	serpin peptidase inhibitor, clade E (nexin, plasminogen activator inhibitor type 1), member 1 [Source:ZFIN;Acc:ZDB-GENE-070912-60]	1461.15	5066.76	3.25825	1.7041	5.91217e-06	1006.59	4173.53	3.73929	1.90277	1.54711e-07
glra1	glycine receptor, alpha 1 [Source:ZFIN;Acc:ZDB-GENE-991117-1]	32.0102	222.073	5.61037	2.48809	6.99399e-06	53.038	161.504	2.62858	1.39428	0.01669
sprn2	shadow of prion protein 2 [Source:ZFIN;Acc:ZDB-GENE-041221-1]	234.325	757.89	3.06354	1.6152	7.99849e-06	341.701	1336.35	3.17394	1.66628	0.00384412
zgc:174356	zgc:174356 [Source:ZFIN;Acc:ZDB-GENE-080215-21]	111.594	416.134	3.46223	1.7917	9.45008e-06	1691.03	3182.5	1.80055	0.848442	0.075663
syngr2a	synaptogyrin 2a [Source:ZFIN;Acc:ZDB-GENE-070112-1292]	8860.52	2710.69	0.323797	-1.62684	9.90382e-06	8530.19	4527.24	0.550366	-0.861537	0.0357144
rgrb	retinal G protein coupled receptor b [Source:ZFIN;Acc:ZDB-GENE-050522-447]	462.982	60.5297	0.170357	-2.55337	1.02869e-05	107.99	262.783	2.20244	1.1391	0.0471783
pmp22b	peripheral myelin protein 22b [Source:ZFIN;Acc:ZDB-GENE-060421-4337]	518.025	2055.08	3.62291	1.85715	1.11036e-05	348.811	1362.81	3.28813	1.71727	0.000771613
dock9b	dedicator of cytokinesis 9b [Source:ZFIN;Acc:ZDB-GENE-090916-2]	939.501	193.72	0.235256	-2.0877	1.18938e-05	865.294	104.029	0.149674	-2.74011	6.98156e-12
prkcbb	protein kinase C, beta b [Source:ZFIN;Acc:ZDB-GENE-040426-1178]	387.028	1211.09	2.96934	1.57014	1.20661e-05	658.774	270.991	0.445404	-1.16681	0.0161719
camk4	calcium/calmodulin-dependent protein kinase IV [Source:ZFIN;Acc:ZDB-GENE-050417-76]	769.551	2366.05	2.92658	1.54922	1.26978e-05	465.78	985.722	1.99573	0.996918	0.0303333
pcdh11	protocadherin 11 [Source:ZFIN;Acc:ZDB-GENE-140106-21]	772.933	3685.85	4.19765	2.06958	1.30547e-05	1072.56	2178.37	1.9412	0.956952	0.0228543
oprk1	opioid receptor, kappa 1 [Source:ZFIN;Acc:ZDB-GENE-030729-1]	169.696	665.539	3.58243	1.84094	1.35873e-05	6.19676	89.5913	5.03141	2.33096	0.00178535
olfml3a	olfactomedin-like 3a [Source:ZFIN;Acc:ZDB-GENE-060825-31]	48.9904	0.963574	0.0709166	-3.81773	1.35944e-05	87.283	7.48683	0.230343	-2.11814	0.00629583
slc18a2	solute carrier family 18 (vesicular monoamine transporter), member 2 [Source:ZFIN;Acc:ZDB-GENE-080514-1]	122.461	18.3547	0.186753	-2.4208	1.37396e-05	97.1707	14.2285	0.251093	-1.99371	0.00597623
bmpr1aa	bone morphogenetic protein receptor, type IAa [Source:ZFIN;Acc:ZDB-GENE-000502-1]	3977.09	1291.53	0.341487	-1.5501	1.42917e-05	2808.28	960.792	0.363396	-1.46038	9.52547e-06
adgrg1	adhesion G protein-coupled receptor G1 [Source:ZFIN;Acc:ZDB-GENE-030131-3671]	788.854	115.919	0.184716	-2.43662	1.45938e-05	5172.61	1270.56	0.288385	-1.79393	0.000160516
nocta	nocturnin a [Source:ZFIN;Acc:ZDB-GENE-050208-306]	2195.99	7339.04	3.14279	1.65204	1.48628e-05	10045.1	4326.4	0.451824	-1.14617	0.00154271
selenop	selenoprotein P [Source:ZFIN;Acc:ZDB-GENE-030311-1]	507.38	123.911	0.26868	-1.89604	1.54995e-05	6439.31	22691.3	3.08534	1.62543	0.000525965
htr2cl1	5-hydroxytryptamine (serotonin) receptor 2C, G protein-coupled-like 1 [Source:ZFIN;Acc:ZDB-GENE-081104-48]	263.96	60.8768	0.256445	-1.96328	1.60634e-05	228.368	93.1299	0.443775	-1.1721	0.0226046
pdyn	prodynorphin [Source:ZFIN;Acc:ZDB-GENE-060417-1]	176.731	965.865	4.62381	2.20908	1.60634e-05	3.47563	238.316	2.38294	1.25274	0.0165897
phldb2b	pleckstrin homology-like domain, family B, member 2b [Source:ZFIN;Acc:ZDB-GENE-030131-3235]	1483.4	4231	2.73708	1.45264	1.60634e-05	3944.85	1794.56	0.479749	-1.05965	0.0109449
fbxl8	F-box and leucine-rich repeat protein 8 [Source:ZFIN;Acc:ZDB-GENE-051120-81]	23.1008	181.533	5.84045	2.54608	1.84251e-05	89.6558	812.917	6.86817	2.77993	4.28634e-10
ldb3a	LIM domain binding 3a [Source:ZFIN;Acc:ZDB-GENE-040121-6]	3187.36	827.096	0.283091	-1.82066	1.88723e-05	9330.04	252.982	0.0333578	-4.90583	1.61596e-65
tagln3b	transgelin 3b [Source:ZFIN;Acc:ZDB-GENE-030131-4199]	3712.01	848.014	0.25576	-1.96714	1.97809e-05	1621.25	728.102	0.478432	-1.06361	0.0236566
abcc9	ATP-binding cassette, sub-family C (CFTR/MRP), member 9 [Source:ZFIN;Acc:ZDB-GENE-050517-23]	29.2571	152.663	4.4924	2.16749	2.07123e-05	160.454	435.818	2.4375	1.2854	0.0115036
sec24d	SEC24 homolog D, COPII coat complex component [Source:ZFIN;Acc:ZDB-GENE-070117-2501]	480.157	136.637	0.306107	-1.70789	2.29952e-05	466.202	236.72	0.537309	-0.896176	0.0745523
adra2a	adrenoceptor alpha 2A [Source:ZFIN;Acc:ZDB-GENE-021010-1]	175.512	748.73	3.81214	1.9306	2.50432e-05	291.006	817.318	2.41913	1.27449	0.0407982
fstl1a	follistatin-like 1a [Source:ZFIN;Acc:ZDB-GENE-030131-4148]	1554.23	282.749	0.21626	-2.20916	2.60616e-05	14.0632	211.217	2.6795	1.42196	0.0830626
socs3a	suppressor of cytokine signaling 3a [Source:ZFIN;Acc:ZDB-GENE-030131-7349]	5124.41	15702.5	2.90776	1.53991	2.73429e-05	11730.1	31637.1	2.54272	1.34637	0.00013028
ghsra	growth hormone secretagogue receptor a [Source:ZFIN;Acc:ZDB-GENE-070912-238]	99.2257	585.581	4.81964	2.26893	2.75057e-05	3.91472	56.923	4.84435	2.2763	0.00303432
dkk1b	dickkopf WNT signaling pathway inhibitor 1b [Source:ZFIN;Acc:ZDB-GENE-990708-5]	7.14212	114.707	8.45449	3.07972	3.1411e-05	7.23388	114.179	5.51992	2.46465	0.000632261
adh8b	alcohol dehydrogenase 8b [Source:ZFIN;Acc:ZDB-GENE-030529-2]	620.957	1924.55	2.9356	1.55366	3.15934e-05	1288.19	3436.68	2.4988	1.32124	0.000525645
samd10b	sterile alpha motif domain containing 10b [Source:ZFIN;Acc:ZDB-GENE-090312-179]	110.025	19.8487	0.214621	-2.22014	3.36515e-05	165.286	12.2948	0.115395	-3.11535	1.11136e-09
gldc	glycine dehydrogenase (decarboxylating) [Source:ZFIN;Acc:ZDB-GENE-030131-340]	1294.84	4630.22	3.30677	1.72542	3.39708e-05	111.389	785.119	5.10232	2.35115	1.00129e-05
c1qtnf9	C1q and TNF related 9 [Source:ZFIN;Acc:ZDB-GENE-080303-33]	66.9989	5.97559	0.141281	-2.82336	3.54407e-05	48.5394	7.39315	0.268897	-1.89488	0.0144183
vegfab	vascular endothelial growth factor Ab [Source:ZFIN;Acc:ZDB-GENE-030131-4605]	12264.1	4441.19	0.377018	-1.4073	3.58446e-05	3926	2185.8	0.576005	-0.795848	0.0630521
txnipb	thioredoxin interacting protein b [Source:ZFIN;Acc:ZDB-GENE-040917-1]	1320.61	486.207	0.382601	-1.38609	3.70463e-05	3.3513	129.683	12.9584	3.69581	3.89723e-09
syt13	synaptotagmin XIII [Source:ZFIN;Acc:ZDB-GENE-050417-135]	103.228	16.6882	0.200888	-2.31553	3.80538e-05	60.8978	10.1403	0.278456	-1.84448	0.0155273
pbxip1b	pre-B-cell leukemia homeobox interacting protein 1b [Source:ZFIN;Acc:ZDB-GENE-070112-2032]	373.547	2567.55	5.29953	2.40587	5.0799e-05	6340.99	26256.7	3.85421	1.94644	3.82175e-11
brinp3a.1	bone morphogenetic protein/retinoic acid inducible neural-specific 3a, tandem duplicate 1 [Source:ZFIN;Acc:ZDB-GENE-080218-16]	318.707	66.7747	0.241216	-2.0516	5.61392e-05	335.954	92.7923	0.314975	-1.66669	0.000186104
psd3l	pleckstrin and Sec7 domain containing 3, like [Source:ZFIN;Acc:ZDB-GENE-030131-8195]	4251.97	1518.59	0.373214	-1.42193	6.0722e-05	1938.33	905.547	0.490378	-1.02803	0.0115787
ptn	pleiotrophin [Source:ZFIN;Acc:ZDB-GENE-030624-1]	2730.44	927.477	0.357405	-1.48437	6.70199e-05	118.233	256.044	1.9997	0.999787	0.0922485
gdpd5b	glycerophosphodiester phosphodiesterase domain containing 5b [Source:ZFIN;Acc:ZDB-GENE-030131-6028]	2011.32	727.737	0.377736	-1.40455	7.3408e-05	950.56	441.47	0.48688	-1.03836	0.00958541
rrbp1b	ribosome binding protein 1b [Source:ZFIN;Acc:ZDB-GENE-030429-36]	554.077	159.962	0.311192	-1.68413	7.37412e-05	221.854	102.46	0.497115	-1.00835	0.057614
pparab	peroxisome proliferator-activated receptor alpha b [Source:ZFIN;Acc:ZDB-GENE-990415-211]	2.48943	42.9356	8.15219	3.02719	7.41481e-05	116.519	642.527	4.17243	2.06089	0.000176494
ppp1r14ab	protein phosphatase 1, regulatory (inhibitor) subunit 14Ab [Source:ZFIN;Acc:ZDB-GENE-040426-1783]	1313.84	324.927	0.275769	-1.85847	7.74897e-05	288.395	108.989	0.41694	-1.26209	0.013914
tmem151ba	transmembrane protein 151Ba [Source:ZFIN;Acc:ZDB-GENE-070820-12]	15.3633	99.1411	5.1107	2.35352	8.42579e-05	5.25545	41.6368	3.35502	1.74632	0.0421547
parapinopsinb	parapinopsin b [Source:ZFIN;Acc:ZDB-GENE-030616-134]	3054.47	1072.97	0.368321	-1.44097	8.59004e-05	651.675	43.6178	0.0957187	-3.38506	1.64235e-14
ahnak	AHNAK nucleoprotein [Source:ZFIN;Acc:ZDB-GENE-030131-8719]	23.6532	158.557	5.13544	2.36049	8.89332e-05	481.451	2458.1	4.45619	2.15581	1.57698e-08
ldlrap1a	low density lipoprotein receptor adaptor protein 1a [Source:ZFIN;Acc:ZDB-GENE-030328-13]	259.922	802.258	2.90817	1.54011	8.89332e-05	296.796	83.3862	0.325617	-1.61875	0.000904554
spata22	spermatogenesis associated 22 [Source:ZFIN;Acc:ZDB-GENE-170421-1]	5574.63	2018.86	0.378646	-1.40108	0.000108247	555.288	143.953	0.288597	-1.79287	2.81996e-06
aes	amino-terminal enhancer of split [Source:ZFIN;Acc:ZDB-GENE-040426-1409]	303.775	1071.46	3.2527	1.70164	0.000108311	263.024	893.295	2.73786	1.45305	0.0275422
si:ch211-106k21.5	si:ch211-106k21.5 [Source:ZFIN;Acc:ZDB-GENE-070912-7]	120.153	542.2	3.91792	1.97009	0.000111597	86.362	349.838	3.05164	1.60958	0.0177455
BX571719.1		38.4423	156.023	3.65388	1.86943	0.000113768	196.804	489.632	2.33078	1.22081	0.00328239
faah2b	fatty acid amide hydrolase 2b [Source:ZFIN;Acc:ZDB-GENE-061027-358]	205.141	691.229	3.12825	1.64535	0.00012086	400.644	907.07	2.13577	1.09476	0.00981571
lrp3	low density lipoprotein receptor-related protein 3 [Source:ZFIN;Acc:ZDB-GENE-080116-3]	236.301	737.712	2.93819	1.55493	0.000120983	256.043	576.112	2.11462	1.0804	0.0155786
gpc4	glypican 4 [Source:ZFIN;Acc:ZDB-GENE-011119-1]	1054.17	3213.43	2.87028	1.52119	0.000127561	1693.36	2822.88	1.62903	0.704009	0.0650973
sypb	synaptophysin b [Source:ZFIN;Acc:ZDB-GENE-040718-205]	319.473	102.737	0.341567	-1.54976	0.000133237	672.41	284.489	0.459459	-1.12199	0.0282572
asip2b	agouti signaling protein, nonagouti homolog (mouse) 2b [Source:ZFIN;Acc:ZDB-GENE-150212-1]	61.9156	6.62532	0.163189	-2.61539	0.000135048	801.748	122.4	0.180141	-2.47281	6.677e-11
nrxn1b	neurexin 1b [Source:ZFIN;Acc:ZDB-GENE-070206-3]	423.557	120.102	0.308825	-1.69514	0.000155905	923.223	372.509	0.434692	-1.20193	0.00677459
nid2a	nidogen 2a (osteonidogen) [Source:ZFIN;Acc:ZDB-GENE-030827-2]	234.181	64.7523	0.301984	-1.72746	0.000167885	475.252	144.252	0.356439	-1.48827	0.00765189
cd9b	CD9 molecule b [Source:ZFIN;Acc:ZDB-GENE-040426-2768]	1484.08	416.602	0.307113	-1.70316	0.000172412	1611.28	322.035	0.238383	-2.06865	3.53836e-06
BX322787.1		77.6743	12.8163	0.210202	-2.25015	0.00018278	109.66	25.0762	0.355239	-1.49314	0.0781327
nog1	noggin 1 [Source:ZFIN;Acc:ZDB-GENE-991206-8]	43.1743	2.35788	0.12172	-3.03836	0.000197185	287.334	888.527	2.78189	1.47607	0.00124831
itga6l	integrin, alpha 6, like [Source:ZFIN;Acc:ZDB-GENE-040914-57]	239.021	770.601	2.98923	1.57977	0.000212547	584.265	181.781	0.368518	-1.44019	0.0137185
dusp7	dual specificity phosphatase 7 [Source:ZFIN;Acc:ZDB-GENE-030131-5457]	7357.49	2614.04	0.373649	-1.42024	0.000222189	7586.56	4168.46	0.572402	-0.8049	0.0929583
ponzr6	plac8 onzin related protein 6 [Source:ZFIN;Acc:ZDB-GENE-081104-326]	43.9216	2.29944	0.122668	-3.02717	0.000238576	76.3275	8.24986	0.209559	-2.25457	0.00140822
insl5b	insulin-like 5b [Source:ZFIN;Acc:ZDB-GENE-070122-5]	162.33	31.7318	0.237056	-2.0767	0.00024189	5424.65	102.018	0.0374351	-4.73946	2.53359e-23
actn1	actinin, alpha 1 [Source:ZFIN;Acc:ZDB-GENE-081113-4]	2081.89	755.797	0.380966	-1.39227	0.000252743	3160.92	5864.18	1.78155	0.833131	0.0702958
lnx2a	ligand of numb-protein X 2a [Source:ZFIN;Acc:ZDB-GENE-060228-2]	1822.03	500.465	0.302545	-1.72478	0.000252743	1119.38	479.865	0.459564	-1.12166	0.0161398
tlr5b	toll-like receptor 5b [Source:ZFIN;Acc:ZDB-GENE-040219-15]	37.6553	186.382	4.07933	2.02833	0.000276084	72.1189	331.866	3.46343	1.7922	0.00413889
sesn1	sestrin 1 [Source:ZFIN;Acc:ZDB-GENE-040718-408]	814.413	257.325	0.339491	-1.55856	0.000305034	158.978	496.134	2.72363	1.44553	0.00589231
maptb	microtubule-associated protein tau b [Source:ZFIN;Acc:ZDB-GENE-081027-2]	1047.87	2674.96	2.45263	1.29433	0.000322271	480.639	1016.12	1.99172	0.994012	0.0362828
cyp3a65	cytochrome P450, family 3, subfamily A, polypeptide 65 [Source:ZFIN;Acc:ZDB-GENE-050604-1]	159.972	20.9192	0.186104	-2.42582	0.000329885	5346.58	2618.82	0.524715	-0.930393	0.0977349
arid5b	AT-rich interaction domain 5B [Source:ZFIN;Acc:ZDB-GENE-121214-272]	1861.94	727.595	0.406786	-1.29766	0.0003441	2325.12	1152.83	0.513191	-0.962432	0.00616789
CU856539.2		48.8301	227.318	3.93725	1.97719	0.000344595	621.737	1179.45	1.82278	0.866144	0.0417422
si:dkey-25o1.7	si:dkey-25o1.7 [Source:ZFIN;Acc:ZDB-GENE-091204-375]	0.977451	28.2002	9.14869	3.19357	0.000398588	0.977739	67.3787	10.5495	3.3991	6.6722e-06
phkg1b	phosphorylase kinase, gamma 1b (muscle) [Source:ZFIN;Acc:ZDB-GENE-050522-52]	270.485	914.196	3.10908	1.63649	0.000410804	843.14	1760.39	1.98901	0.992048	0.0206285
cbln1	cerebellin 1 precursor [Source:ZFIN;Acc:ZDB-GENE-040718-226]	87.4768	281.139	2.96168	1.56642	0.000417266	161.249	566.227	3.05154	1.60954	0.000909818
tfcp2l1	transcription factor CP2-like 1 [Source:ZFIN;Acc:ZDB-GENE-040704-58]	395.758	109.02	0.303799	-1.71881	0.000421756	163.852	715.07	3.26525	1.70719	0.0092865
angptl3	angiopoietin-like 3 [Source:ZFIN;Acc:ZDB-GENE-010817-3]	184.54	712.213	3.41648	1.77251	0.000456132	122.639	568.407	3.45915	1.79042	0.00482312
opn4a	opsin 4a (melanopsin) [Source:ZFIN;Acc:ZDB-GENE-070111-2]	63.0115	5.89834	0.161133	-2.63367	0.000492019	121.468	2.76994	0.103944	-3.26613	2.04802e-06
GRIK2	glutamate ionotropic receptor kainate type subunit 2 [Source:HGNC Symbol;Acc:HGNC:4580]	473.314	1604.37	3.09482	1.62986	0.000493508	305.438	960.413	2.94104	1.55632	3.72344e-06
si:dkey-83m22.7	si:dkey-83m22.7 [Source:ZFIN;Acc:ZDB-GENE-070912-603]	402.025	132.654	0.352073	-1.50605	0.000516364	617.351	292.803	0.507604	-0.978226	0.0702958
trpc1	transient receptor potential cation channel, subfamily C, member 1 [Source:ZFIN;Acc:ZDB-GENE-070830-1]	174.543	589.668	3.09241	1.62873	0.000525223	24.0613	109.961	3.37426	1.75457	0.00822159
chd3	chromodomain helicase DNA binding protein 3 [Source:ZFIN;Acc:ZDB-GENE-121031-4]	16.0246	128.046	5.34974	2.41947	0.000549369	132.527	297.725	2.0609	1.04327	0.0688553
smc1a	structural maintenance of chromosomes 1A [Source:ZFIN;Acc:ZDB-GENE-090506-9]	44.8298	169.459	3.36775	1.75178	0.000551244	64.3104	224.466	2.73322	1.4506	0.036423
arhgef12b	Rho guanine nucleotide exchange factor (GEF) 12b [Source:ZFIN;Acc:ZDB-GENE-070705-36]	668.6	1670.95	2.4007	1.26346	0.00056602	47.4815	253.767	4.06474	2.02316	0.000312197
ank3b	ankyrin 3b [Source:ZFIN;Acc:ZDB-GENE-060621-2]	148.806	645.519	3.71429	1.89309	0.000582327	103.441	315.791	2.60666	1.3822	0.0216357
lenep	lens epithelial protein [Source:ZFIN;Acc:ZDB-GENE-060130-3]	135.204	564.064	3.59822	1.84728	0.000590436	113.026	332.119	2.64509	1.40332	0.00384412
glra3	glycine receptor, alpha 3 [Source:ZFIN;Acc:ZDB-GENE-020402-1]	31.1321	158.049	4.08826	2.03149	0.00059662	230.244	15.038	0.116362	-3.1033	4.96503e-08
elp4	elongator acetyltransferase complex subunit 4 [Source:ZFIN;Acc:ZDB-GENE-050417-114]	463.167	1611.48	3.15307	1.65676	0.000606402	306.462	566.853	1.76579	0.820311	0.0933269
rasa4	RAS p21 protein activator 4 [Source:ZFIN;Acc:ZDB-GENE-060526-349]	1031.6	2723.46	2.51931	1.33303	0.000608262	2377.52	1123.29	0.490534	-1.02757	0.00299843
lca5	Leber congenital amaurosis 5 [Source:ZFIN;Acc:ZDB-GENE-090313-268]	277.32	764.252	2.61297	1.38569	0.000617655	452.406	1146.6	2.3008	1.20213	0.0208334
si:ch211-157j23.2	si:ch211-157j23.2 [Source:ZFIN;Acc:ZDB-GENE-030131-5686]	9.4729	58.1606	4.7004	2.23278	0.000624158	25.6805	100.31	3.02063	1.59485	0.0161719
etv5b	ets variant 5b [Source:ZFIN;Acc:ZDB-GENE-991228-4]	7394.26	2963.19	0.416926	-1.26214	0.000636086	25954.3	8166.85	0.333179	-1.58563	1.57727e-07
BX324188.1		58.785	3.83428	0.144061	-2.79525	0.000657047	15.3428	0	0.393385	-1.34598	0.0310844
eda	ectodysplasin A [Source:ZFIN;Acc:ZDB-GENE-050107-6]	155.701	43.884	0.312234	-1.6793	0.000678332	48.8941	159.459	2.56528	1.35911	0.0637692
ctnnd2b	catenin (cadherin-associated protein), delta 2b [Source:ZFIN;Acc:ZDB-GENE-070912-532]	3354.28	1295.02	0.403816	-1.30823	0.000693427	991.975	152.45	0.173143	-2.52996	1.03698e-15
plekha7b	pleckstrin homology domain containing, family A member 7b [Source:ZFIN;Acc:ZDB-GENE-091014-2]	200.217	34.5666	0.225127	-2.15119	0.000793056	48.5961	9.07971	0.315062	-1.66629	0.0430059
rgs5a	regulator of G protein signaling 5a [Source:ZFIN;Acc:ZDB-GENE-030131-7570]	11306.1	31354.4	2.62143	1.39035	0.000825327	4397.36	9665.96	2.07085	1.05022	0.0204473
si:dkeyp-81f3.4	si:dkeyp-81f3.4 [Source:ZFIN;Acc:ZDB-GENE-160113-129]	273.656	53.4479	0.241531	-2.04972	0.000848495	427.424	144.942	0.376587	-1.40895	0.00343592
gulp1b	GULP, engulfment adaptor PTB domain containing 1b [Source:ZFIN;Acc:ZDB-GENE-120228-2]	145.506	25.9713	0.229017	-2.12648	0.00084862	9.84429	409.95	18.0528	4.17415	1.54614e-14
tenm4	teneurin transmembrane protein 4 [Source:ZFIN;Acc:ZDB-GENE-990714-20]	426.742	145.684	0.364191	-1.45723	0.000919091	298.087	22.0235	0.113911	-3.13402	1.17263e-09
pkib	protein kinase (cAMP-dependent, catalytic) inhibitor beta [Source:ZFIN;Acc:ZDB-GENE-041014-312]	886.503	274.491	0.337275	-1.568	0.000949452	1262.65	664.758	0.546088	-0.872795	0.034194
dab2ipa	DAB2 interacting protein a [Source:ZFIN;Acc:ZDB-GENE-081104-516]	533.391	133.378	0.286728	-1.80225	0.000963346	275.852	120.173	0.474802	-1.0746	0.0458761
camkvb	CaM kinase-like vesicle-associated b [Source:ZFIN;Acc:ZDB-GENE-040426-1140]	37.7503	182.858	3.90792	1.9664	0.00102214	113.084	23.2355	0.267681	-1.90141	0.000847874
rasgef1ba	RasGEF domain family, member 1Ba [Source:ZFIN;Acc:ZDB-GENE-030131-5783]	6094.04	2651.07	0.449319	-1.15419	0.00111239	4376.25	2509.99	0.59124	-0.758185	0.0735269
galr2b	galanin receptor 2b [Source:ZFIN;Acc:ZDB-GENE-131121-48]	7.89388	71.6386	5.40818	2.43514	0.00115199	368.39	1578.15	3.62975	1.85987	7.36942e-05
serpini1	serpin peptidase inhibitor, clade I (neuroserpin), member 1 [Source:ZFIN;Acc:ZDB-GENE-060503-390]	5057.83	11568	2.21534	1.14753	0.00117458	911.922	4499.54	4.32777	2.11362	2.13541e-08
ank3b	ankyrin 3b [Source:ZFIN;Acc:ZDB-GENE-060621-2]	1403.05	3507.34	2.39317	1.25892	0.00121743	79.1556	378.791	4.1874	2.06606	1.7775e-07
zbtb4	zinc finger and BTB domain containing 4 [Source:ZFIN;Acc:ZDB-GENE-100318-5]	511.767	1461.16	2.67336	1.41866	0.00129075	36.6402	241.114	4.64943	2.21705	0.000131816
lhfpl3	LHFPL tetraspan subfamily member 3 [Source:ZFIN;Acc:ZDB-GENE-040801-180]	1709.89	678.827	0.414892	-1.26919	0.00129735	598.676	240.948	0.449321	-1.15418	0.0509029
LO017850.1		127.336	329.333	2.45994	1.29862	0.00136742	181.185	633.726	3.1572	1.65864	3.84346e-05
emp2	epithelial membrane protein 2 [Source:ZFIN;Acc:ZDB-GENE-040822-24]	53.5777	201.228	3.32914	1.73515	0.00139985	390.783	34.075	0.138908	-2.8478	2.1976e-07
large2	LARGE xylosyl- and glucuronyltransferase 2 [Source:ZFIN;Acc:ZDB-GENE-050419-253]	1081.55	414.527	0.403244	-1.31028	0.00145812	1357.78	636.983	0.49734	-1.00769	0.0291872
lrriq1	leucine-rich repeats and IQ motif containing 1 [Source:ZFIN;Acc:ZDB-GENE-050419-235]	283.014	798.371	2.65537	1.40891	0.00148173	413.02	1004.59	2.2852	1.19232	0.00303432
rfx6	regulatory factor X, 6 [Source:ZFIN;Acc:ZDB-GENE-041014-299]	1782.78	4310.99	2.32372	1.21644	0.00163884	393.855	1194.64	2.72377	1.4456	0.00188243
unc5c	unc-5 netrin receptor C [Source:ZFIN;Acc:ZDB-GENE-030131-9196]	435.158	2051.94	3.85652	1.9473	0.00164039	249.392	815.374	2.90626	1.53917	0.000826754
scinlb	scinderin like b [Source:ZFIN;Acc:ZDB-GENE-040426-2068]	2406.9	35127.2	6.19277	2.63058	0.00169798	15962.6	41193	2.46613	1.30225	2.7289e-05
kcnj8	potassium inwardly-rectifying channel, subfamily J, member 8 [Source:ZFIN;Acc:ZDB-GENE-060308-1]	6.09762	71.3923	5.91281	2.56384	0.00174819	38.1052	230.425	4.23519	2.08243	0.000593349
egfra	epidermal growth factor receptor a (erythroblastic leukemia viral (v-erb-b) oncogene homolog, avian) [Source:ZFIN;Acc:ZDB-GENE-030918-1]	307.9	810.741	2.49845	1.32103	0.00176492	819.402	1378.96	1.64012	0.713804	0.0804453
zgc:123010	zgc:123010 [Source:ZFIN;Acc:ZDB-GENE-051120-15]	6830.84	2775.99	0.424309	-1.23681	0.00182007	2750.76	1563.52	0.585818	-0.771476	0.0620514
mpdu1b	mannose-P-dolichol utilization defect 1b [Source:ZFIN;Acc:ZDB-GENE-040625-135]	1050.7	2881.8	2.58291	1.369	0.00183769	733.171	1930.89	2.39485	1.25993	0.0103854
selenow2b	selenoprotein W, 2b [Source:ZFIN;Acc:ZDB-GENE-030428-2]	438.435	165.461	0.398553	-1.32716	0.00189011	1790.23	671.146	0.404888	-1.30441	0.00187423
CABZ01088149.1		158.962	509.681	2.9143	1.54315	0.00210525	120.626	329.065	2.4018	1.26412	0.0333507
csrp3	cysteine and glycine-rich protein 3 (cardiac LIM protein) [Source:ZFIN;Acc:ZDB-GENE-041010-119]	75.11	15.0585	0.253771	-1.9784	0.00224202	107.345	23.1898	0.300227	-1.73587	0.0104398
vangl1	VANGL planar cell polarity protein 1 [Source:ZFIN;Acc:ZDB-GENE-040621-2]	35.911	2.9864	0.167148	-2.5808	0.00231356	30.3353	4.022	0.342804	-1.54454	0.0963065
prkar1ab	protein kinase, cAMP-dependent, regulatory, type I, alpha (tissue specific extinguisher 1) b [Source:ZFIN;Acc:ZDB-GENE-050417-238]	392.06	1088.58	2.60081	1.37896	0.00248072	493.122	946.126	1.83209	0.87349	0.062274
unm_sa1261	un-named sa1261 [Source:ZFIN;Acc:ZDB-GENE-120411-10]	112.092	24.5757	0.270412	-1.88677	0.00249411	117.18	266.998	2.06991	1.04957	0.0919365
hcn2b	hyperpolarization activated cyclic nucleotide-gated potassium channel 2b [Source:ZFIN;Acc:ZDB-GENE-030131-8228]	438.219	1058.21	2.31011	1.20796	0.00263535	363.523	772.203	2.02302	1.01651	0.0145165
cd99l2	CD99 molecule-like 2 [Source:ZFIN;Acc:ZDB-GENE-030131-1986]	14140.3	5351.4	0.400808	-1.31902	0.0027555	2227.15	1211.99	0.56473	-0.824367	0.0637047
cpne4a	copine IVa [Source:ZFIN;Acc:ZDB-GENE-060503-427]	1646.17	540.847	0.357698	-1.48319	0.0030172	1813.92	493.919	0.299809	-1.73788	2.83791e-06
henmt1	HEN methyltransferase 1 [Source:ZFIN;Acc:ZDB-GENE-050417-387]	110.292	310.92	2.64421	1.40284	0.00305617	183.503	37.8408	0.330643	-1.59665	0.0511851
slc25a14	solute carrier family 25 (mitochondrial carrier, brain), member 14 [Source:ZFIN;Acc:ZDB-GENE-040426-749]	7042.9	2966.98	0.439101	-1.18738	0.00310721	4744.76	1994.11	0.440651	-1.18229	0.000750018
sox4b	SRY (sex determining region Y)-box 4b [Source:ZFIN;Acc:ZDB-GENE-040426-1274]	832.872	2126.04	2.42089	1.27554	0.00310809	1124.35	2528.53	2.08903	1.06283	0.0347649
pard3bb	par-3 family cell polarity regulator beta b [Source:ZFIN;Acc:ZDB-GENE-070912-290]	12.1517	61.6723	4.00524	2.00189	0.00320441	18.3081	92.8879	3.33954	1.73965	0.0174256
BX284638.1		1101.46	4283.95	3.34083	1.7402	0.00324786	104.272	283.599	2.34186	1.22765	0.0548501
ncam1a	neural cell adhesion molecule 1a [Source:ZFIN;Acc:ZDB-GENE-990415-31]	1536.09	4299.45	2.61187	1.38508	0.0032849	184.208	670.255	3.31059	1.72709	3.84498e-06
shc1	SHC (Src homology 2 domain containing) transforming protein 1 [Source:ZFIN;Acc:ZDB-GENE-030131-2538]	1791.86	3942.79	2.12977	1.0907	0.00331563	4234.56	11723	2.6022	1.37973	0.00010138
tdgf1	teratocarcinoma-derived growth factor 1 [Source:ZFIN;Acc:ZDB-GENE-990415-198]	75.2096	239.449	2.91528	1.54364	0.00331563	6.99635	325.342	21.8122	4.44706	9.65261e-19
kcnn1b	potassium intermediate/small conductance calcium-activated channel, subfamily N, member 1b [Source:ZFIN;Acc:ZDB-GENE-060503-397]	66.8319	221.992	2.95615	1.56372	0.0033607	962.429	418.942	0.466669	-1.09953	0.0179658
eml3	echinoderm microtubule associated protein like 3 [Source:ZFIN;Acc:ZDB-GENE-110304-3]	24.2324	114.939	3.84795	1.94409	0.00360021	249.197	497.065	1.90416	0.929158	0.0373913
ctif	CBP80/20-dependent translation initiation factor [Source:ZFIN;Acc:ZDB-GENE-130530-1003]	21.1085	89.7224	3.50135	1.80791	0.00378481	112.659	301.171	2.3981	1.26189	0.0191655
pfkfb3	6-phosphofructo-2-kinase/fructose-2,6-biphosphatase 3 [Source:ZFIN;Acc:ZDB-GENE-040426-2724]	1375.9	382.748	0.317155	-1.65674	0.00379348	2494.69	765.461	0.338332	-1.56349	0.000132477
pkma	pyruvate kinase M1/2a [Source:ZFIN;Acc:ZDB-GENE-031201-4]	11051.8	32318.4	2.69832	1.43206	0.00392534	4416.36	8845.79	1.90815	0.932175	0.0384266
cspp1a	centrosome and spindle pole associated protein 1a [Source:ZFIN;Acc:ZDB-GENE-120709-73]	360.387	994.879	2.57887	1.36674	0.00411928	75.2569	336.781	3.23948	1.69576	0.0134258
fhl3b	four and a half LIM domains 3b [Source:ZFIN;Acc:ZDB-GENE-030131-8356]	38.549	3.22299	0.177421	-2.49475	0.00434993	53.0954	1.78221	0.128231	-2.96318	5.40348e-05
notch2	notch 2 [Source:ZFIN;Acc:ZDB-GENE-000329-4]	122.16	350.933	2.67347	1.41871	0.00437083	1198.6	313.258	0.312127	-1.6798	0.00147288
olfm3a	olfactomedin 3a [Source:ZFIN;Acc:ZDB-GENE-080219-11]	122.72	29.3283	0.286717	-1.8023	0.00450462	59.5194	13.5508	0.351303	-1.50921	0.073568
nutf2l	nuclear transport factor 2, like [Source:ZFIN;Acc:ZDB-GENE-020416-1]	297.71	109.602	0.393087	-1.34708	0.00457518	559.331	296.092	0.552306	-0.85646	0.0569726
col2a1b	collagen, type II, alpha 1b [Source:ZFIN;Acc:ZDB-GENE-050302-9]	7450.77	3238.3	0.45218	-1.14503	0.00458324	1346.53	565.698	0.447794	-1.15909	0.00739449
hapln1a	hyaluronan and proteoglycan link protein 1a [Source:ZFIN;Acc:ZDB-GENE-050302-175]	69465.1	31610.7	0.471042	-1.08607	0.00535629	3010.81	236.532	0.108743	-3.201	4.71211e-13
adam8b	ADAM metallopeptidase domain 8b [Source:ZFIN;Acc:ZDB-GENE-070808-1]	36.2567	4.8551	0.212991	-2.23114	0.00539881	196.685	37.0831	0.262402	-1.93015	0.00158313
tspan18b	tetraspanin 18b [Source:ZFIN;Acc:ZDB-GENE-040718-137]	1780.97	784.067	0.457514	-1.12811	0.00539881	281.107	31.5479	0.166559	-2.58589	2.04802e-06
hsd17b12a	hydroxysteroid (17-beta) dehydrogenase 12a [Source:ZFIN;Acc:ZDB-GENE-030131-5628]	3460.87	1626.75	0.484581	-1.04519	0.00561454	2496.31	1119.04	0.471576	-1.08444	0.00620094
ppp1r3b	protein phosphatase 1, regulatory subunit 3B [Source:ZFIN;Acc:ZDB-GENE-030131-5496]	1590.47	616.019	0.410833	-1.28338	0.00561454	14.4361	508.324	22.1529	4.46942	9.71958e-27
rap1gap2a	RAP1 GTPase activating protein 2a [Source:ZFIN;Acc:ZDB-GENE-061013-179]	1296.4	4322	2.96256	1.56684	0.00565109	1900.63	3894.63	1.98097	0.986206	0.0037854
ntd5	ntl-dependent gene 5 [Source:ZFIN;Acc:ZDB-GENE-031030-7]	3508	1621.23	0.477651	-1.06597	0.00567816	178.524	438.475	2.18033	1.12455	0.0702958
cntn5	contactin 5 [Source:ZFIN;Acc:ZDB-GENE-030131-5640]	864.863	1919	2.138	1.09626	0.00590347	484.202	1002.93	1.98479	0.98899	0.0131012
LO017739.1		476.156	1766.25	3.18668	1.67205	0.00599706	488.285	1276.24	2.362	1.24001	0.0170479
odc1	ornithine decarboxylase 1 [Source:ZFIN;Acc:ZDB-GENE-010816-1]	3232.89	8678.33	2.50817	1.32663	0.00601122	6014.64	14349.3	2.26546	1.1798	0.00136689
calca	calcitonin/calcitonin-related polypeptide, alpha [Source:ZFIN;Acc:ZDB-GENE-040718-173]	1718.74	617.628	0.387171	-1.36896	0.0060251	64779.8	10541.6	0.189634	-2.39871	1.51349e-10
her4.1	hairy-related 4, tandem duplicate 1 [Source:ZFIN;Acc:ZDB-GENE-980526-521]	430.056	126.757	0.333387	-1.58473	0.00607279	19.1162	0	0.324279	-1.62469	0.0112111
cacna2d1a	calcium channel, voltage-dependent, alpha 2/delta subunit 1a [Source:ZFIN;Acc:ZDB-GENE-041210-215]	365.469	1030.65	2.61011	1.38411	0.00614277	809.236	1564.31	1.83453	0.875414	0.0888793
scarf1	scavenger receptor class F, member 1 [Source:ZFIN;Acc:ZDB-GENE-030131-8778]	17.8924	74.4313	3.39837	1.76484	0.00614277	63.2931	342.913	4.16561	2.05853	0.000144411
cbfa2t2	core-binding factor, runt domain, alpha subunit 2; translocated to, 2 [Source:ZFIN;Acc:ZDB-GENE-070209-1]	367.881	1299.88	3.07126	1.61883	0.00702738	107.425	589.738	4.23073	2.08091	7.63918e-05
si:dkey-280e21.3	si:dkey-280e21.3 [Source:ZFIN;Acc:ZDB-GENE-140106-61]	9079.34	4246.66	0.48326	-1.04913	0.00711993	2047.87	335.688	0.189884	-2.39681	1.11917e-10
triqk	triple QxxK/R motif containing [Source:ZFIN;Acc:ZDB-GENE-070705-75]	1377.8	663.17	0.495727	-1.01238	0.00717951	4471.04	2333.77	0.539622	-0.889978	0.0182231
cldnc	claudin c [Source:ZFIN;Acc:ZDB-GENE-010328-3]	189.246	49.6282	0.310375	-1.68792	0.00766979	4700.3	11365.2	2.30383	1.20403	0.000541119
rnf19a	ring finger protein 19A, RBR E3 ubiquitin protein ligase [Source:ZFIN;Acc:ZDB-GENE-030131-9414]	3663.51	1827.86	0.51188	-0.966123	0.00775541	6850.71	3933.48	0.591987	-0.756363	0.0747739
pfkfb4a	6-phosphofructo-2-kinase/fructose-2,6-biphosphatase 4a [Source:ZFIN;Acc:ZDB-GENE-051120-51]	2832.22	1112.73	0.41715	-1.26136	0.00775585	6250.84	2917.73	0.495635	-1.01265	0.0310481
dennd6b	DENN/MADD domain containing 6B [Source:ZFIN;Acc:ZDB-GENE-030131-9382]	1607.33	681.684	0.44467	-1.16919	0.00796676	220.724	489.034	2.07966	1.05635	0.0241987
rragca	Ras-related GTP binding Ca [Source:ZFIN;Acc:ZDB-GENE-050522-355]	518.577	1116.79	2.07932	1.05611	0.00796676	821.826	452.236	0.572114	-0.805625	0.085689
arhgef10lb	Rho guanine nucleotide exchange factor (GEF) 10-like b [Source:ZFIN;Acc:ZDB-GENE-090313-222]	630.007	1647.48	2.45033	1.29298	0.00867398	99.7096	318.654	2.62458	1.39209	0.0325976
bambib	BMP and activin membrane-bound inhibitor homolog (Xenopus laevis) b [Source:ZFIN;Acc:ZDB-GENE-040704-30]	659.421	1402.2	2.05877	1.04178	0.00882344	444.297	893.189	1.9368	0.953676	0.0111487
eya1	EYA transcriptional coactivator and phosphatase 1 [Source:ZFIN;Acc:ZDB-GENE-990712-18]	766.991	1569.16	1.9886	0.991753	0.00893343	909.297	385.197	0.446811	-1.16226	0.00200025
thrb	thyroid hormone receptor beta [Source:ZFIN;Acc:ZDB-GENE-990415-268]	2496.82	1225.91	0.504982	-0.985697	0.00897958	948.321	417.188	0.47862	-1.06305	0.0495841
galnt14	UDP-N-acetyl-alpha-D-galactosamine:polypeptide N-acetylgalactosaminyltransferase 14 (GalNAc-T14) [Source:ZFIN;Acc:ZDB-GENE-041014-351]	170.484	50.29	0.337673	-1.5663	0.009063	656.691	174.095	0.30728	-1.70238	0.000454853
si:ch73-46j18.5	si:ch73-46j18.5 [Source:ZFIN;Acc:ZDB-GENE-030131-7892]	6016.67	2996.39	0.511455	-0.967322	0.00910763	2918.97	1551.92	0.549883	-0.862804	0.0275678
ncs1b	neuronal calcium sensor 1b [Source:ZFIN;Acc:ZDB-GENE-050930-1]	27.6893	95.1363	3.01873	1.59394	0.00922964	20.0312	117.101	3.31404	1.72859	0.0325976
alox12	arachidonate 12-lipoxygenase [Source:ZFIN;Acc:ZDB-GENE-030131-1452]	3928.9	1959.16	0.512114	-0.965464	0.00949765	1262.77	296.336	0.262969	-1.92704	3.50017e-07
hs6st1b	heparan sulfate 6-O-sulfotransferase 1b [Source:ZFIN;Acc:ZDB-GENE-070103-2]	114.701	361.77	2.79917	1.485	0.00978682	68.5504	197.52	2.4487	1.29202	0.0467338
efhd2	EF-hand domain family, member D2 [Source:ZFIN;Acc:ZDB-GENE-060531-152]	801.127	324.913	0.429441	-1.21947	0.00993925	1980.33	813.097	0.436166	-1.19705	0.00259428
chia.6	chitinase, acidic.6 [Source:ZFIN;Acc:ZDB-GENE-030131-1140]	0.503246	16.9868	6.01935	2.58961	0.0103009	1780.86	323.33	0.213942	-2.22471	5.67628e-08
slc43a2a	solute carrier family 43 (amino acid system L transporter), member 2a [Source:ZFIN;Acc:ZDB-GENE-040426-964]	1893.29	4743.92	2.35786	1.23748	0.0103149	274.986	1249.98	3.91253	1.9681	3.5801e-06
si:dkey-21e5.1	si:dkey-21e5.1 [Source:ZFIN;Acc:ZDB-GENE-141210-6]	23.1242	89.5038	3.18904	1.67312	0.0105651	12.8041	56.318	2.9107	1.54136	0.0588012
si:dkey-201l21.4	si:dkey-201l21.4 [Source:ZFIN;Acc:ZDB-GENE-060531-98]	2.59611	24.5441	4.87605	2.28571	0.0110769	2.80707	40.5191	4.86008	2.28098	0.00346284
amacr	alpha-methylacyl-CoA racemase [Source:ZFIN;Acc:ZDB-GENE-050522-484]	378.499	170.244	0.468901	-1.09264	0.0110995	199.43	64.3445	0.399039	-1.3254	0.0626857
pdgfba	platelet-derived growth factor beta polypeptide a [Source:ZFIN;Acc:ZDB-GENE-050208-525]	61.7581	183.62	2.70723	1.43682	0.0120375	128.552	581.804	3.6203	1.85611	0.000585249
ldlrad2	low density lipoprotein receptor class A domain containing 2 [Source:ZFIN;Acc:ZDB-GENE-110204-1]	53.4213	144.76	2.49268	1.3177	0.0122221	6.84545	46.3015	3.09772	1.63121	0.0706445
alcama	activated leukocyte cell adhesion molecule a [Source:ZFIN;Acc:ZDB-GENE-990415-30]	2140.16	5921.77	2.54274	1.34638	0.0124901	1701.65	4379.94	2.45997	1.29864	3.05824e-05
prune	prune exopolyphosphatase [Source:ZFIN;Acc:ZDB-GENE-100609-1]	1365.75	614.56	0.469692	-1.09021	0.0125292	221.374	84.5734	0.437254	-1.19346	0.054033
zgc:172120	zgc:172120 [Source:ZFIN;Acc:ZDB-GENE-080204-46]	63.0657	172.701	2.52705	1.33745	0.0128418	1563.71	3213.15	1.96052	0.971234	0.0225216
fbxo25	F-box protein 25 [Source:ZFIN;Acc:ZDB-GENE-040801-19]	563.76	1226.4	2.0952	1.06709	0.0129359	814.734	1622.99	1.90052	0.926397	0.0383519
ttll10	tubulin tyrosine ligase-like family, member 10 [Source:ZFIN;Acc:ZDB-GENE-081104-350]	1727.72	4195.79	2.29301	1.19724	0.0129359	388.965	1022.45	2.4205	1.27531	0.00457485
unc80	unc-80 homolog (C. elegans) [Source:ZFIN;Acc:ZDB-GENE-140106-167]	767.182	1849.02	2.27861	1.18816	0.0129962	625.319	1639.76	2.33795	1.22524	0.0296398
si:ch211-209l18.4	si:ch211-209l18.4 [Source:ZFIN;Acc:ZDB-GENE-110411-221]	1696.48	809.084	0.493216	-1.01971	0.0135016	887.318	319.774	0.394981	-1.34014	0.00279656
stoml3b	stomatin (EPB72)-like 3b [Source:ZFIN;Acc:ZDB-GENE-050417-366]	114.157	322.666	2.56943	1.36145	0.0136279	12947.1	6926.36	0.549005	-0.865109	0.00830132
atp1a3a	ATPase Na+/K+ transporting subunit alpha 3a [Source:ZFIN;Acc:ZDB-GENE-001212-7]	23606.2	12039.9	0.523542	-0.933622	0.0141654	8069.53	1929.95	0.262743	-1.92828	1.57931e-08
si:ch211-264f5.8	si:ch211-264f5.8 [Source:ZFIN;Acc:ZDB-GENE-081104-209]	179.375	65.8299	0.396378	-1.33505	0.0143851	119.536	22.1731	0.26415	-1.92057	0.0028837
dusp23a	dual specificity phosphatase 23a [Source:ZFIN;Acc:ZDB-GENE-030131-2554]	83.7569	25.8836	0.35332	-1.50095	0.0146867	689.729	240.295	0.4037	-1.30865	0.0304137
sp8a	sp8 transcription factor a [Source:ZFIN;Acc:ZDB-GENE-030131-9849]	41.2814	7.74181	0.263299	-1.92522	0.0150728	18.0025	0.453332	0.324709	-1.62278	0.0568491
tcn2	transcobalamin II [Source:ZFIN;Acc:ZDB-GENE-030131-4648]	248.931	827.641	2.88834	1.53024	0.0151369	732.34	2578.59	3.00068	1.58529	0.00280463
agtr1b	angiotensin II receptor, type 1b [Source:ZFIN;Acc:ZDB-GENE-110411-117]	18.8279	0.863893	0.17972	-2.47618	0.0157937	1.63267	21.713	3.23618	1.69429	0.0579925
alx1	ALX homeobox 1 [Source:ZFIN;Acc:ZDB-GENE-050419-191]	1.28353	22.0513	4.99272	2.31983	0.0158702	1.63267	40.8306	5.70941	2.51334	0.00116403
agxt2	alanine--glyoxylate aminotransferase 2 [Source:ZFIN;Acc:ZDB-GENE-050913-100]	204.845	4.13053	0.270528	-1.88615	0.0160126	94.8296	20.8416	0.310104	-1.68918	0.0150337
cacna1c	calcium channel, voltage-dependent, L type, alpha 1C subunit [Source:ZFIN;Acc:ZDB-GENE-020129-1]	1655.6	3394.93	1.9858	0.989717	0.0164038	516.812	935.826	1.74054	0.799534	0.0960506
slc4a3	solute carrier family 4 (anion exchanger), member 3 [Source:ZFIN;Acc:ZDB-GENE-141006-1]	292.617	934.303	2.80295	1.48694	0.0165161	128.794	377.061	2.5258	1.33674	0.024806
stk17al	serine/threonine kinase 17a like [Source:ZFIN;Acc:ZDB-GENE-061103-427]	50.5471	8.56326	0.251479	-1.99149	0.0167859	219.575	70.2008	0.385948	-1.37352	0.0324822
prom1b	prominin 1 b [Source:ZFIN;Acc:ZDB-GENE-031003-1]	90.2851	230.705	2.39177	1.25808	0.0176704	10.2932	91.5741	4.47677	2.16246	0.00309414
smcr8b	Smith-Magenis syndrome chromosome region, candidate 8b [Source:ZFIN;Acc:ZDB-GENE-061122-1]	187.988	57.1718	0.350155	-1.51394	0.0179567	215.668	442.523	1.9361	0.953153	0.0569726
dcxr	dicarbonyl/L-xylulose reductase [Source:ZFIN;Acc:ZDB-GENE-030131-7002]	73.5524	180.819	2.32097	1.21473	0.0189737	88.8925	196.698	2.03517	1.02515	0.0815628
a1cf	apobec1 complementation factor [Source:ZFIN;Acc:ZDB-GENE-060824-3]	4651.83	9266.2	1.93268	0.950605	0.0203429	1499.53	3021.02	1.90431	0.929269	0.0622522
mdh1b	malate dehydrogenase 1B, NAD (soluble) [Source:ZFIN;Acc:ZDB-GENE-060929-384]	35.7423	133.971	3.07886	1.62239	0.0203579	254.813	121.315	0.508171	-0.976613	0.0721002
pnp5a	purine nucleoside phosphorylase 5a [Source:ZFIN;Acc:ZDB-GENE-040426-2553]	943.436	405.064	0.453359	-1.14127	0.0206297	1475.65	577.355	0.422473	-1.24307	0.00457485
FO905040.1		697.665	335.189	0.498777	-1.00353	0.0207904	281.07	66.5484	0.291017	-1.78082	0.00120361
gria2b	glutamate receptor, ionotropic, AMPA 2b [Source:ZFIN;Acc:ZDB-GENE-020125-4]	2774.08	5388.22	1.89015	0.9185	0.0208785	1803.53	3380.14	1.80316	0.850526	0.0513328
si:dkey-71d15.2	si:dkey-71d15.2 [Source:ZFIN;Acc:ZDB-GENE-050309-272]	20.1751	1.63211	0.208366	-2.26281	0.0210546	151.509	25.7372	0.247389	-2.01515	0.00131563
zmynd10	zinc finger, MYND-type containing 10 [Source:ZFIN;Acc:ZDB-GENE-040426-1218]	157.316	407.078	2.3971	1.26129	0.0210607	301.379	608.637	1.89451	0.921827	0.0848953
calb2a	calbindin 2a [Source:ZFIN;Acc:ZDB-GENE-040426-1677]	19.177	1.12049	0.197983	-2.33655	0.0211153	423.24	2.76994	0.0247201	-5.33817	1.67523e-20
casz1	castor zinc finger 1 [Source:ZFIN;Acc:ZDB-GENE-060130-108]	13.9848	59.0222	3.25627	1.70322	0.0215276	322.222	866.695	2.45969	1.29848	0.00547443
si:dkey-234i14.3	si:dkey-234i14.3 [Source:ZFIN;Acc:ZDB-GENE-131121-422]	14.1608	53.3248	3.15197	1.65626	0.021618	257.259	53.9375	0.249096	-2.00523	1.44308e-05
ak1	adenylate kinase 1 [Source:ZFIN;Acc:ZDB-GENE-040822-37]	21.1565	68.6254	2.80638	1.48871	0.0223117	2232.13	1105.13	0.527014	-0.924088	0.0853662
aco1	aconitase 1, soluble [Source:ZFIN;Acc:ZDB-GENE-031118-76]	634.418	1473.71	2.19605	1.13491	0.0223879	1181.03	2205.01	1.78161	0.833183	0.0989782
gas7a	growth arrest-specific 7a [Source:ZFIN;Acc:ZDB-GENE-130128-1]	1200.23	2630.03	2.09362	1.066	0.022558	35.184	140.54	2.71145	1.43907	0.0853662
kcnq5b	potassium voltage-gated channel, KQT-like subfamily, member 5b [Source:ZFIN;Acc:ZDB-GENE-090312-178]	19.7959	0.668536	0.192686	-2.37567	0.0227477	27.4126	2.80334	0.275035	-1.86231	0.0296114
sec61a1	Sec61 translocon alpha 1 subunit [Source:ZFIN;Acc:ZDB-GENE-020418-2]	18366.1	9476.88	0.530477	-0.914637	0.0231663	19721.9	9422.22	0.500805	-0.997678	0.0157609
si:ch211-278a6.1	si:ch211-278a6.1 [Source:ZFIN;Acc:ZDB-GENE-060503-699]	624.574	1679.35	2.46178	1.2997	0.023584	672.637	1346.46	1.89622	0.923126	0.0599511
si:dkey-9a6.4	si:dkey-9a6.4 [Source:ZFIN;Acc:ZDB-GENE-160114-12]	1.75774	20.0717	4.5419	2.1833	0.02412	46.1936	169.7	2.74139	1.45491	0.0579884
CABZ01067151.1		9.73709	52.7123	3.6583	1.87117	0.0243517	4.27771	29.7492	2.90457	1.53832	0.0976011
syt6a	synaptotagmin VIa [Source:ZFIN;Acc:ZDB-GENE-090601-2]	184.664	9.57608	0.231971	-2.10798	0.024777	855.208	82.4834	0.123649	-3.01568	8.79122e-14
xirp2a	xin actin binding repeat containing 2a [Source:ZFIN;Acc:ZDB-GENE-040108-7]	1561.44	776.743	0.514458	-0.958875	0.0249437	2281.22	961.181	0.44334	-1.17352	0.00129398
mmp14a	matrix metallopeptidase 14a (membrane-inserted) [Source:ZFIN;Acc:ZDB-GENE-030901-1]	51.1012	10.9424	0.286804	-1.80187	0.0252237	152.438	17.6245	0.166477	-2.5866	5.33376e-07
anxa5a	annexin A5a [Source:ZFIN;Acc:ZDB-GENE-080220-29]	166.848	53.4072	0.365198	-1.45325	0.0253007	1745.09	431.839	0.273605	-1.86984	2.30365e-07
gpc1a	glypican 1a [Source:ZFIN;Acc:ZDB-GENE-051120-147]	1428.96	3134.26	2.09226	1.06506	0.0253762	657.963	1175.58	1.72362	0.785442	0.083569
map1b	microtubule-associated protein 1B [Source:ZFIN;Acc:ZDB-GENE-130530-690]	5204.97	2521.14	0.502703	-0.992222	0.0254819	2967.79	1355.5	0.475865	-1.07138	0.00252604
meis1b	Meis homeobox 1 b [Source:ZFIN;Acc:ZDB-GENE-020122-1]	1454.53	3299.79	2.15064	1.10476	0.0257038	804.051	260.787	0.377199	-1.4066	0.0137057
slc6a17	solute carrier family 6 (neutral amino acid transporter), member 17 [Source:ZFIN;Acc:ZDB-GENE-030131-8187]	631.807	1331.48	2.02094	1.01503	0.0259558	36.0776	163.814	3.45119	1.78709	0.00355762
gphb5	glycoprotein hormone beta 5 [Source:ZFIN;Acc:ZDB-GENE-090319-4]	11.0591	0	0.248546	-2.00842	0.0259825	36.8389	0.906663	0.320194	-1.64298	0.0308614
atf2	activating transcription factor 2 [Source:ZFIN;Acc:ZDB-GENE-030911-8]	32.5352	119.395	3.02413	1.59652	0.02664	14.9426	64.0242	2.7771	1.47358	0.0872874
sema3aa	sema domain, immunoglobulin domain (Ig), short basic domain, secreted, (semaphorin) 3Aa [Source:ZFIN;Acc:ZDB-GENE-991209-3]	77.2565	19.3959	0.3145	-1.66887	0.0279826	141.485	52.8453	0.419563	-1.25304	0.0252135
igfbp1a	insulin-like growth factor binding protein 1a [Source:ZFIN;Acc:ZDB-GENE-021231-1]	381.292	142.862	0.409956	-1.28646	0.0280781	5596.78	2056.21	0.411781	-1.28005	0.0174064
ddit3	DNA-damage-inducible transcript 3 [Source:ZFIN;Acc:ZDB-GENE-070410-90]	802.771	2208.04	2.49082	1.31662	0.0281391	3453.61	6443.97	1.79477	0.843796	0.0537704
cftr	cystic fibrosis transmembrane conductance regulator (ATP-binding cassette sub-family C, member 7) [Source:ZFIN;Acc:ZDB-GENE-050517-20]	22.5937	72.8596	2.82595	1.49874	0.0287768	723.802	186.403	0.313762	-1.67226	0.00283676
plin1	perilipin 1 [Source:ZFIN;Acc:ZDB-GENE-050419-213]	1.75886	20.1357	4.39865	2.13706	0.0297936	124.225	11.1677	0.175333	-2.51183	0.000145067
ppat	phosphoribosyl pyrophosphate amidotransferase [Source:ZFIN;Acc:ZDB-GENE-041210-323]	344.481	790.712	2.1618	1.11223	0.0299505	185.297	572.388	2.71945	1.44332	0.00546403
otulina	OTU deubiquitinase with linear linkage specificity a [Source:ZFIN;Acc:ZDB-GENE-040426-2157]	67.658	181.874	2.42563	1.27836	0.0300449	52.5423	211.228	2.77418	1.47206	0.0705671
sgms1	sphingomyelin synthase 1 [Source:ZFIN;Acc:ZDB-GENE-061103-295]	2125.49	1058.49	0.515174	-0.956869	0.0301139	574.152	155.178	0.298622	-1.74361	5.79229e-06
ampd2a	adenosine monophosphate deaminase 2a [Source:ZFIN;Acc:ZDB-GENE-091204-4]	179.101	597.293	2.8331	1.50238	0.0301208	355.711	675.599	1.81283	0.858243	0.0841094
fkbp9	FK506 binding protein 9 [Source:ZFIN;Acc:ZDB-GENE-040801-23]	296.18	86.0582	0.344357	-1.53802	0.0302451	63.346	9.26265	0.338021	-1.56481	0.085689
zic3	zic family member 3 heterotaxy 1 (odd-paired homolog, Drosophila) [Source:ZFIN;Acc:ZDB-GENE-030708-2]	40.6307	7.46399	0.272026	-1.87818	0.0302773	16.3149	1052.91	35.9924	5.16962	6.2432e-34
zbtb16b	zinc finger and BTB domain containing 16b [Source:ZFIN;Acc:ZDB-GENE-100923-1]	414.766	195.447	0.491923	-1.02349	0.030413	52.7926	338.971	4.63443	2.21239	6.86901e-05
meis2a	Meis homeobox 2a [Source:ZFIN;Acc:ZDB-GENE-020122-2]	884.624	413.687	0.488163	-1.03457	0.0305477	1035.41	352.411	0.38138	-1.3907	0.00519555
stk38l	serine/threonine kinase 38 like [Source:ZFIN;Acc:ZDB-GENE-040426-798]	910.411	1936.5	2.03444	1.02463	0.0306325	896.015	2472.57	2.5629	1.35778	0.000628526
ldb2a	LIM domain binding 2a [Source:ZFIN;Acc:ZDB-GENE-990415-136]	235.034	540.811	2.18038	1.12458	0.0311883	2909.02	6538.14	2.16347	1.11335	0.000616795
rmdn3	regulator of microtubule dynamics 3 [Source:ZFIN;Acc:ZDB-GENE-041014-256]	507.534	948.851	1.82189	0.865433	0.0311886	325.441	903.114	2.62714	1.39349	2.2644e-05
tctex1d1	Tctex1 domain containing 1 [Source:ZFIN;Acc:ZDB-GENE-040912-49]	125.464	33.6582	0.332294	-1.58947	0.0318814	138.469	28.7342	0.289491	-1.78841	0.00800958
foxq1a	forkhead box Q1a [Source:ZFIN;Acc:ZDB-GENE-070424-74]	253.918	75.6502	0.351756	-1.50735	0.0320214	679.725	275.044	0.441098	-1.18083	0.0200216
fam19a5a	family with sequence similarity 19 (chemokine (C-C motif)-like), member A5a [Source:ZFIN;Acc:ZDB-GENE-041210-344]	525.004	218.037	0.444185	-1.17077	0.0322453	135.51	567.575	3.12263	1.64276	0.0151392
ghrl	ghrelin/obestatin prepropeptide [Source:ZFIN;Acc:ZDB-GENE-070622-2]	30693.6	81036.3	2.41188	1.27016	0.0325673	6158.89	26485.4	3.96626	1.98778	1.22719e-10
cacnb1	calcium channel, voltage-dependent, beta 1 subunit [Source:ZFIN;Acc:ZDB-GENE-040718-399]	1148.39	2941.95	2.35696	1.23693	0.0328242	938.546	1793.17	1.83242	0.873752	0.0463147
kmo	kynurenine 3-monooxygenase [Source:ZFIN;Acc:ZDB-GENE-030424-4]	17.7472	56.5201	2.73945	1.45389	0.034346	1712.2	306.03	0.207736	-2.26718	3.08962e-09
lmo4a	LIM domain only 4a [Source:ZFIN;Acc:ZDB-GENE-010702-1]	538.067	256.484	0.497287	-1.00785	0.035168	1035.42	229.617	0.269923	-1.88938	0.000197025
foxp1b	forkhead box P1b [Source:ZFIN;Acc:ZDB-GENE-041203-1]	698.998	1703.98	2.26596	1.18012	0.0355777	592.951	1295.99	2.03484	1.02491	0.0514177
mid1ip1a	MID1 interacting protein 1a [Source:ZFIN;Acc:ZDB-GENE-990415-81]	364.041	159.84	0.466073	-1.10137	0.0363826	89.2091	479.283	4.30099	2.10467	1.7678e-05
sema3c	sema domain, immunoglobulin domain (Ig), short basic domain, secreted, (semaphorin) 3C [Source:ZFIN;Acc:ZDB-GENE-050513-5]	14.8366	0.805444	0.213426	-2.22819	0.0363826	94.7359	14.3802	0.267349	-1.90321	0.0115227
tfcp2	transcription factor CP2 [Source:ZFIN;Acc:ZDB-GENE-030131-2523]	2844.4	5127.31	1.76269	0.817776	0.0367054	1855.98	3507.43	1.83571	0.876341	0.0124596
pnoca	prepronociceptin a [Source:ZFIN;Acc:ZDB-GENE-101229-1]	4102.67	349.807	0.243642	-2.03717	0.03672	359.822	66.3377	0.283067	-1.82078	0.0112578
si:dkey-94e7.1	si:dkey-94e7.1 [Source:ZFIN;Acc:ZDB-GENE-070912-610]	0	8.87831	3.62969	1.85985	0.0367988	64.7975	7.12457	0.263592	-1.92362	0.0192517
spink4	serine peptidase inhibitor, Kazal type 4 [Source:ZFIN;Acc:ZDB-GENE-130821-1]	104.819	30.679	0.351501	-1.5084	0.0367988	1023.44	265.356	0.2893	-1.78936	3.23335e-06
sorl1	sortilin-related receptor, L(DLR class) A repeats containing [Source:ZFIN;Acc:ZDB-GENE-050208-22]	2423.26	4405	1.77584	0.828502	0.0368023	4112.2	10486.4	2.45247	1.29424	6.08158e-06
nkx2.2a	NK2 homeobox 2a [Source:ZFIN;Acc:ZDB-GENE-980526-403]	10444.3	20340.2	1.88632	0.915574	0.0375338	5936.85	12865.4	2.07021	1.04978	0.00636569
rpz5	rapunzel 5 [Source:ZFIN;Acc:ZDB-GENE-030131-4678]	31.8727	92.9773	2.60202	1.37963	0.0382605	1665.24	825.023	0.515515	-0.955914	0.0136093
dock11	dedicator of cytokinesis 11 [Source:ZFIN;Acc:ZDB-GENE-060503-196]	1296.17	680.933	0.540865	-0.886661	0.0385455	2757.23	1072.1	0.410472	-1.28464	0.000218288
btr33	bloodthirsty-related gene family, member 33 [Source:ZFIN;Acc:ZDB-GENE-090512-4]	223.622	84.6327	0.414044	-1.27214	0.0389842	3000.94	1698.7	0.581157	-0.783001	0.0337579
ccdc85a	coiled-coil domain containing 85A [Source:ZFIN;Acc:ZDB-GENE-080220-55]	259.018	83.5843	0.37256	-1.42445	0.0389842	137.872	24.7932	0.266085	-1.91004	0.00414912
rorab	RAR-related orphan receptor A, paralog b [Source:ZFIN;Acc:ZDB-GENE-040426-855]	84.1529	23.0945	0.336678	-1.57056	0.0396147	1601.23	697.117	0.463608	-1.10902	0.0116225
abca1b	ATP-binding cassette, sub-family A (ABC1), member 1B [Source:ZFIN;Acc:ZDB-GENE-030131-9826]	497.461	942.088	1.84095	0.880447	0.0399339	1217.68	2627.59	2.01769	1.0127	0.0454214
si:ch211-237l4.6	si:ch211-237l4.6 [Source:ZFIN;Acc:ZDB-GENE-040724-42]	592.194	1339.02	2.13641	1.09519	0.0405161	1616.85	3093.25	1.81548	0.860348	0.0998962
adad2	adenosine deaminase domain containing 2 [Source:ZFIN;Acc:ZDB-GENE-130530-788]	91.7883	31.9224	0.394006	-1.34371	0.040853	26.5759	1.96318	0.275212	-1.86138	0.0282656
hapln1b	hyaluronan and proteoglycan link protein 1b [Source:ZFIN;Acc:ZDB-GENE-050920-1]	263.382	583.433	2.10496	1.07379	0.0411387	15.1509	64.3998	2.99563	1.58286	0.0369185
nploc4	NPL4 homolog, ubiquitin recognition factor [Source:ZFIN;Acc:ZDB-GENE-030131-5658]	456.296	1198.87	2.38728	1.25537	0.0411387	315.129	640.729	1.92298	0.943344	0.0609991
pcmtd2	protein-L-isoaspartate (D-aspartate) O-methyltransferase domain containing 2 [Source:ZFIN;Acc:ZDB-GENE-060312-14]	202.078	408.237	1.94807	0.962046	0.0413836	60.8887	164.24	2.35704	1.23697	0.0426644
map1lc3cl	microtubule-associated protein 1 light chain 3 gamma, like [Source:ZFIN;Acc:ZDB-GENE-140819-1]	119.711	32.9876	0.33909	-1.56026	0.0417429	3.21402	87.2737	6.26245	2.64673	0.000208967
chchd10	coiled-coil-helix-coiled-coil-helix domain containing 10 [Source:ZFIN;Acc:ZDB-GENE-040426-1753]	1042.31	1925.13	1.79852	0.846812	0.0433314	2507.26	4483.63	1.73173	0.792212	0.0579925
magi3b	membrane associated guanylate kinase, WW and PDZ domain containing 3b [Source:ZFIN;Acc:ZDB-GENE-060503-301]	414.128	926.392	2.11075	1.07775	0.0439767	124.004	20.2743	0.219472	-2.18789	6.97868e-05
zgc:172341	zgc:172341 [Source:ZFIN;Acc:ZDB-GENE-080204-116]	240.698	116.201	0.504193	-0.987953	0.0439867	69.6091	13.2408	0.307776	-1.70005	0.0297656
kcna6a	potassium voltage-gated channel, shaker-related, subfamily, member 6 a [Source:ZFIN;Acc:ZDB-GENE-080722-21]	11.7841	0.373498	0.239267	-2.06331	0.0444166	15.5354	0.226666	0.379631	-1.39733	0.0691405
nxn	nucleoredoxin [Source:ZFIN;Acc:ZDB-GENE-050522-75]	81.4859	22.7138	0.340272	-1.55524	0.0446231	574.619	125.273	0.248889	-2.00643	5.33376e-07
mrap2a	melanocortin 2 receptor accessory protein 2a [Source:ZFIN;Acc:ZDB-GENE-100729-3]	231.129	439.49	1.84503	0.883641	0.0446579	163.236	25.5752	0.24577	-2.02462	0.00292796
abhd4	abhydrolase domain containing 4 [Source:ZFIN;Acc:ZDB-GENE-050417-83]	924.399	1861.29	1.93596	0.953047	0.0448168	7639.31	4327.7	0.586041	-0.770926	0.0817674
znf704	zinc finger protein 704 [Source:ZFIN;Acc:ZDB-GENE-060503-775]	57.3155	13.0088	0.307975	-1.69912	0.0449993	52.583	147.941	2.33877	1.22575	0.0844812
nmrk2	nicotinamide riboside kinase 2 [Source:ZFIN;Acc:ZDB-GENE-040912-44]	40.1431	126.19	2.72435	1.44591	0.0453293	1828.31	4380.55	2.24807	1.16869	0.00581671
hip1	huntingtin interacting protein 1 [Source:ZFIN;Acc:ZDB-GENE-010328-15]	3048.06	1594.69	0.539776	-0.889568	0.0462948	2231.06	935.946	0.443274	-1.17373	0.0024495
mef2ab	myocyte enhancer factor 2ab [Source:ZFIN;Acc:ZDB-GENE-120614-2]	144.191	362.461	2.32078	1.21461	0.0468753	31.3998	98.8473	2.48821	1.31511	0.0806896
g6pca.2	glucose-6-phosphatase a, catalytic subunit, tandem duplicate 2 [Source:ZFIN;Acc:ZDB-GENE-050309-17]	1480.16	3491.65	2.19791	1.13613	0.0476523	864.951	19209.3	15.5702	3.96071	1.64144e-22
vgll2a	vestigial-like family member 2a [Source:ZFIN;Acc:ZDB-GENE-050913-38]	10.9234	41.557	3.03027	1.59944	0.0479752	4.26228	49.9484	4.15921	2.05631	0.0104581
npy	neuropeptide Y [Source:ZFIN;Acc:ZDB-GENE-980526-438]	6.979	39.7278	3.57512	1.83799	0.0484326	151.245	20.6485	0.187631	-2.41403	3.95816e-06
tbkbp1	TBK1 binding protein 1 [Source:ZFIN;Acc:ZDB-GENE-100203-1]	981.164	1758.13	1.7515	0.808587	0.0491406	198.198	453.046	2.09661	1.06806	0.0600565
BX530077.1		87.3818	31.1926	0.403495	-1.30938	0.0497905	30.6675	4.18217	0.32877	-1.60485	0.077654
ccser2a	coiled-coil serine-rich protein 2a [Source:ZFIN;Acc:ZDB-GENE-131121-492]	2188.24	1256.24	0.585772	-0.77159	0.0504972	4614.37	2623.68	0.584121	-0.775661	0.0411153
scin	scinderin [Source:ZFIN;Acc:ZDB-GENE-060503-6]	35.8434	92.2836	2.31894	1.21347	0.0509759	981.491	499.138	0.540532	-0.887547	0.0989782
sparcl1	SPARC-like 1 [Source:ZFIN;Acc:ZDB-GENE-060130-6]	31.036	4.69855	0.270887	-1.88424	0.0511471	182.459	18.6833	0.141357	-2.82258	3.53327e-09
slc7a7	solute carrier family 7 (amino acid transporter light chain, y+L system), member 7 [Source:ZFIN;Acc:ZDB-GENE-051127-5]	22443.6	39713	1.73024	0.790973	0.0521881	1686.67	3342.86	1.92087	0.941761	0.00545821
gadd45ga	growth arrest and DNA-damage-inducible, gamma a [Source:ZFIN;Acc:ZDB-GENE-040426-1882]	3044.36	6030.89	1.90817	0.932187	0.0522508	1380.77	3277.75	2.25534	1.17335	0.00135262
lrrc6	leucine rich repeat containing 6 [Source:ZFIN;Acc:ZDB-GENE-040827-2]	646.1	1150.08	1.73835	0.797715	0.0535715	603.119	1062.35	1.70511	0.769864	0.0692249
adm2a	adrenomedullin 2a [Source:ZFIN;Acc:ZDB-GENE-041210-100]	18006	42972	2.2114	1.14496	0.0541359	3469.73	12385.1	3.30185	1.72327	2.7057e-07
pou3f3a	POU class 3 homeobox 3a [Source:ZFIN;Acc:ZDB-GENE-980526-220]	462.377	220.513	0.498958	-1.00301	0.0542307	16.3706	0.729947	0.32665	-1.61418	0.0638405
si:ch73-167f10.1	si:ch73-167f10.1 [Source:ZFIN;Acc:ZDB-GENE-131121-334]	14.6584	54.153	2.9649	1.56799	0.0556103	6.35504	38.2069	3.21892	1.68657	0.0465179
gng3	guanine nucleotide binding protein (G protein), gamma 3 [Source:ZFIN;Acc:ZDB-GENE-010705-1]	27951.8	14311.6	0.531055	-0.913066	0.0568575	380.318	136.237	0.42589	-1.23145	0.0782326
scml2	Scm polycomb group protein like 2 [Source:ZFIN;Acc:ZDB-GENE-130530-546]	5396.01	2847.73	0.544955	-0.87579	0.0575236	3206.41	1591.4	0.518592	-0.947329	0.0240654
neurl1ab	neuralized E3 ubiquitin protein ligase 1Ab [Source:ZFIN;Acc:ZDB-GENE-060929-1210]	245.22	108.649	0.471758	-1.08388	0.0586857	95.7475	17.3628	0.340838	-1.55284	0.0816595
pdcd6	programmed cell death 6 [Source:ZFIN;Acc:ZDB-GENE-040426-1307]	1356.75	711.028	0.541847	-0.884043	0.0592173	3468.19	1313.17	0.410646	-1.28403	0.00362064
hbegfb	heparin-binding EGF-like growth factor b [Source:ZFIN;Acc:ZDB-GENE-070820-6]	94.9686	205.772	2.06233	1.04427	0.0592546	24866.4	7858.45	0.351957	-1.50653	0.000753227
fam84a	family with sequence similarity 84, member A [Source:ZFIN;Acc:ZDB-GENE-040426-1247]	1721.12	3604.5	1.99222	0.994379	0.0596246	656.221	1181.56	1.73649	0.796171	0.0832827
FADS6	fatty acid desaturase 6 [Source:HGNC Symbol;Acc:HGNC:30459]	845.354	1512.26	1.74502	0.803241	0.059733	7762.51	16066.9	1.94333	0.958534	0.0637047
hhatla	hedgehog acyltransferase like, a [Source:ZFIN;Acc:ZDB-GENE-040426-1865]	46.8561	154.911	2.74589	1.45727	0.0601367	1041.43	341.161	0.352675	-1.50359	2.7289e-05
ehd4	EH-domain containing 4 [Source:ZFIN;Acc:ZDB-GENE-060810-22]	2607.01	1428.09	0.562878	-0.829105	0.0617495	452.25	178.304	0.447388	-1.1604	0.0714075
krt18	keratin 18 [Source:ZFIN;Acc:ZDB-GENE-030411-6]	836.172	440.621	0.544131	-0.877975	0.062063	11867.5	5259.37	0.47154	-1.08455	0.0155273
plod2	procollagen-lysine, 2-oxoglutarate 5-dioxygenase 2 [Source:ZFIN;Acc:ZDB-GENE-070326-1]	320.353	168.309	0.543504	-0.879637	0.0622056	359.738	881.613	2.22552	1.15414	0.0370436
mapk14b	mitogen-activated protein kinase 14b [Source:ZFIN;Acc:ZDB-GENE-021007-1]	1269.73	700.387	0.566499	-0.819855	0.0622296	5525.23	2670.31	0.50467	-0.986588	0.0125618
aldh2.1	aldehyde dehydrogenase 2 family (mitochondrial), tandem duplicate 1 [Source:ZFIN;Acc:ZDB-GENE-040426-1262]	882.265	1616.5	1.77963	0.831581	0.0622881	557.281	1168.85	1.99382	0.995533	0.019506
prkcha	protein kinase C, eta, a [Source:ZFIN;Acc:ZDB-GENE-080402-5]	24.0972	3.91274	0.284482	-1.81359	0.063524	420.111	184.479	0.466926	-1.09874	0.0148114
irx2a	iroquois homeobox 2a [Source:ZFIN;Acc:ZDB-GENE-040426-1446]	23.0768	1.90714	0.260005	-1.94339	0.0638598	33.1412	3.75996	0.262691	-1.92856	0.019643
msrb1a	methionine sulfoxide reductase B1a [Source:ZFIN;Acc:ZDB-GENE-030411-3]	27.1223	93.0664	2.77005	1.46991	0.0638598	194.515	434.976	2.07458	1.05282	0.0434034
anxa5b	annexin A5b [Source:ZFIN;Acc:ZDB-GENE-030131-9076]	129.583	274.308	2.01931	1.01386	0.0639002	3454.32	1927.34	0.579395	-0.787381	0.0927414
si:ch211-66h3.4	si:ch211-66h3.4 [Source:ZFIN;Acc:ZDB-GENE-131127-531]	23.8029	75.0978	2.61952	1.3893	0.0639276	18.2401	193.991	7.30595	2.86907	6.70488e-09
si:ch211-145o7.3	si:ch211-145o7.3 [Source:ZFIN;Acc:ZDB-GENE-061207-6]	106.706	35.7839	0.390931	-1.35502	0.0640816	199.447	85.2086	0.465991	-1.10163	0.0480549
erich3	glutamate-rich 3 [Source:ZFIN;Acc:ZDB-GENE-070209-295]	64.405	147.712	2.1445	1.10064	0.064486	168.5	49.8242	0.357648	-1.48339	0.0192517
slc25a4	solute carrier family 25 (mitochondrial carrier; adenine nucleotide translocator), member 4 [Source:ZFIN;Acc:ZDB-GENE-030131-5275]	63.0579	146.072	2.16561	1.11477	0.0646763	192.201	442.358	2.14362	1.10005	0.0267268
pfkfb4b	6-phosphofructo-2-kinase/fructose-2,6-biphosphatase 4b [Source:ZFIN;Acc:ZDB-GENE-031031-4]	7543.86	4200.78	0.571583	-0.806965	0.06728	3078.63	7030.19	2.17122	1.1185	0.00351466
man2b2	mannosidase, alpha, class 2B, member 2 [Source:ZFIN;Acc:ZDB-GENE-140106-166]	118.685	242.388	1.9419	0.957471	0.0682484	173.395	437.045	2.24826	1.16881	0.0416899
neurod1	neuronal differentiation 1 [Source:ZFIN;Acc:ZDB-GENE-990415-172]	65728.2	111714	1.66634	0.736686	0.0690162	14844.4	25073.3	1.65171	0.723961	0.0454839
srebf1	sterol regulatory element binding transcription factor 1 [Source:ZFIN;Acc:ZDB-GENE-090812-3]	82.8778	242.933	2.53161	1.34006	0.0711934	211.183	455.185	1.99613	0.997206	0.0757037
DOCK4	si:dkey-81e3.1 [Source:ZFIN;Acc:ZDB-GENE-120703-34]	656.341	1427.5	2.04588	1.03272	0.0714139	186.292	444.66	2.19606	1.13492	0.0229028
dnah5	dynein, axonemal, heavy chain 5 [Source:ZFIN;Acc:ZDB-GENE-110411-177]	1101.16	607.594	0.567949	-0.816166	0.0718477	647.896	222.832	0.378528	-1.40153	0.00175111
pdgfbb	platelet-derived growth factor beta polypeptide b [Source:ZFIN;Acc:ZDB-GENE-131121-332]	20.4438	2.20096	0.269004	-1.8943	0.0721321	24.9154	2.89899	0.320307	-1.64247	0.0742716
gfer	growth factor, augmenter of liver regeneration (ERV1 homolog, S. cerevisiae) [Source:ZFIN;Acc:ZDB-GENE-060810-186]	1489.87	2526.59	1.66251	0.733361	0.0736816	1033.74	1998.27	1.8677	0.901265	0.0166634
avpr1ab	arginine vasopressin receptor 1Ab [Source:ZFIN;Acc:ZDB-GENE-041210-105]	19.2356	1.59088	0.270308	-1.88733	0.0737066	365.942	27.6481	0.305636	-1.71011	0.0375911
zgc:153018	zgc:153018 [Source:ZFIN;Acc:ZDB-GENE-060929-752]	664.768	331.33	0.521301	-0.939811	0.0742309	6879.22	2766.57	0.434668	-1.20201	0.00927191
nop2	NOP2 nucleolar protein homolog (yeast) [Source:ZFIN;Acc:ZDB-GENE-050309-7]	654.125	1225.98	1.81015	0.85611	0.0755485	539.76	1138.48	2.00036	1.00026	0.0225008
acp6	acid phosphatase 6, lysophosphatidic [Source:ZFIN;Acc:ZDB-GENE-050208-290]	1128.72	2247.35	1.90442	0.929355	0.0759394	1004.22	512.819	0.534284	-0.904321	0.0487435
loxl2b	lysyl oxidase-like 2b [Source:ZFIN;Acc:ZDB-GENE-050208-29]	6.85164	33.382	3.17021	1.66458	0.0765175	48.2138	213.123	3.40741	1.76867	0.00303715
tk2	thymidine kinase 2, mitochondrial [Source:ZFIN;Acc:ZDB-GENE-040718-243]	1780.44	955.605	0.554554	-0.850599	0.0767604	2667.77	1408.6	0.552453	-0.856075	0.0737461
klf9	Kruppel-like factor 9 [Source:ZFIN;Acc:ZDB-GENE-060526-244]	128.618	40.5977	0.381361	-1.39077	0.0774007	144.005	567.928	2.99297	1.58158	0.0203532
nek12	NIMA-related kinase 12 [Source:ZFIN;Acc:ZDB-GENE-050410-11]	480.711	252.107	0.544577	-0.876792	0.0791263	82.2456	245.803	2.52924	1.3387	0.0331575
si:dkey-28a3.2	si:dkey-28a3.2 [Source:ZFIN;Acc:ZDB-GENE-141216-60]	636.193	1128.23	1.73008	0.790836	0.0805452	678.149	1275.44	1.8068	0.853438	0.0547426
prkg1b	protein kinase, cGMP-dependent, type Ib [Source:ZFIN;Acc:ZDB-GENE-080225-40]	724.101	1451.51	1.91257	0.935511	0.0805781	417.888	807.287	1.86152	0.896479	0.0229423
bida	BH3 interacting domain death agonist [Source:ZFIN;Acc:ZDB-GENE-050419-35]	287.483	121.523	0.459447	-1.12203	0.0806981	703.527	255.738	0.401165	-1.31773	0.00709012
copz2	coatomer protein complex, subunit zeta 2 [Source:ZFIN;Acc:ZDB-GENE-000406-5]	3132.98	1723.59	0.566617	-0.819553	0.0809829	2517.26	1312.41	0.541473	-0.885039	0.0317401
si:dkey-251i10.3	si:dkey-251i10.3 [Source:ZFIN;Acc:ZDB-GENE-060526-271]	269.493	567.615	1.98545	0.989468	0.0810082	193.631	434.314	2.1115	1.07827	0.0140081
dll4	delta-like 4 (Drosophila) [Source:ZFIN;Acc:ZDB-GENE-041014-73]	785.291	1599.19	1.94006	0.956098	0.0827709	10420.9	20250.7	1.87584	0.907536	0.0171906
cntnap3	contactin associated protein like 3 [Source:ZFIN;Acc:ZDB-GENE-091113-51]	3.19319	23.6458	3.48729	1.80211	0.0829199	11.1962	124.869	6.39181	2.67623	8.65159e-06
pyyb	peptide YYb [Source:ZFIN;Acc:ZDB-GENE-060215-2]	938.963	508.795	0.559238	-0.838465	0.0839438	1.14322e+06	112978	0.109097	-3.19632	1.50461e-36
phf24	PHD finger protein 24 [Source:ZFIN;Acc:ZDB-GENE-091204-154]	860.592	1435.42	1.63632	0.710454	0.0849403	1139.53	137.734	0.168118	-2.57246	3.21904e-07
raver1	ribonucleoprotein, PTB-binding 1 [Source:ZFIN;Acc:ZDB-GENE-050522-99]	1889.38	3160.19	1.6405	0.714135	0.0849907	1622.4	768.147	0.492149	-1.02283	0.00384412
syt10	synaptotagmin X [Source:ZFIN;Acc:ZDB-GENE-041210-297]	2960.38	1631.43	0.56765	-0.816927	0.0859505	152.989	43.7032	0.355624	-1.49158	0.0200391
slc17a6b	solute carrier family 17 (vesicular glutamate transporter), member 6b [Source:ZFIN;Acc:ZDB-GENE-030616-554]	4424.91	2531.9	0.58657	-0.769624	0.0865668	454.527	58.1759	0.187931	-2.41173	1.44308e-05
bicc1a	BicC family RNA binding protein 1a [Source:ZFIN;Acc:ZDB-GENE-101223-3]	50.852	128.963	2.25759	1.17479	0.0879496	24.0255	148.61	4.22523	2.07903	0.000937698
zgc:152945	zgc:152945 [Source:ZFIN;Acc:ZDB-GENE-060929-800]	1.00649	11.9856	3.62762	1.85903	0.0894523	2812.37	16686.4	5.09311	2.34855	5.94297e-10
crhbp	corticotropin releasing hormone binding protein [Source:ZFIN;Acc:ZDB-GENE-040801-196]	23.5158	2.98798	0.289	-1.79086	0.0904778	1333.11	63.7853	0.0826126	-3.59749	9.44826e-13
snapc2	small nuclear RNA activating complex, polypeptide 2 [Source:ZFIN;Acc:ZDB-GENE-120328-2]	198.099	402.802	1.93105	0.949389	0.0906453	88.4592	329.322	3.04963	1.60863	0.00581671
tacr2	tachykinin receptor 2 [Source:ZFIN;Acc:ZDB-GENE-090312-188]	271.952	136.749	0.528104	-0.921106	0.0926539	500.975	185.767	0.431606	-1.21221	0.0664894
slco1d1	solute carrier organic anion transporter family, member 1D1 [Source:ZFIN;Acc:ZDB-GENE-030131-5044]	576.859	267.125	0.49404	-1.0173	0.0928259	9977.65	2109.55	0.246768	-2.01877	1.97754e-06
dgat2	diacylglycerol O-acyltransferase 2 [Source:ZFIN;Acc:ZDB-GENE-050913-15]	155.258	389.606	2.26726	1.18095	0.0939359	12.2165	84.3726	3.5587	1.83135	0.0233029
si:ch73-236c18.6	si:ch73-236c18.6 [Source:ZFIN;Acc:ZDB-GENE-121213-9]	0.335125	9.7142	3.08333	1.62449	0.0939359	1.43601	23.6738	3.25146	1.70109	0.048703
dnajc4	DnaJ (Hsp40) homolog, subfamily C, member 4 [Source:ZFIN;Acc:ZDB-GENE-030131-3093]	356.762	615.08	1.68095	0.749277	0.0959531	1536.87	766.805	0.529787	-0.916516	0.0800779
st5	suppression of tumorigenicity 5 [Source:ZFIN;Acc:ZDB-GENE-030131-2547]	159.702	356.537	2.06653	1.04721	0.0963382	794.733	2808.27	3.17551	1.66699	4.56291e-05
fam69ab	family with sequence similarity 69, member Ab [Source:ZFIN;Acc:ZDB-GENE-131126-27]	154.954	10.4832	0.313633	-1.67285	0.0968804	195.226	53.5719	0.3497	-1.51581	0.0248646
ttn.2	titin, tandem duplicate 2 [Source:ZFIN;Acc:ZDB-GENE-030113-2]	155.63	368.204	2.17191	1.11897	0.0971374	162.86	27.7861	0.307041	-1.7035	0.0387062
socs3b	suppressor of cytokine signaling 3b [Source:ZFIN;Acc:ZDB-GENE-040426-2528]	468.553	238.391	0.532364	-0.909516	0.0986319	223.846	683.327	2.71343	1.44012	0.0028837
scrt1a	scratch family zinc finger 1a [Source:ZFIN;Acc:ZDB-GENE-080219-30]	35.8613	8.34789	0.332912	-1.58679	0.099246	60.9802	5.68351	0.208001	-2.26533	0.00213202

## Sheet: GO enrich. in PEC&EEC
Category	Term	Count	%	PValue	Genes
GOTERM_Biological Process_DIRECT	GO:0007267~cell-cell signaling	8	1.72414	0.000592132	si:ch211-131k2.2	pyya	sst2	npy	adra2a	sst1.1	pyyb	gphb5
GOTERM_Biological Process_DIRECT	GO:0007417~central nervous system development	7	1.50862	0.00436142	glra1	tdgf1	smc1a	hapln1a	chd3	hapln1b	casz1
GOTERM_Biological Process_DIRECT	GO:0031018~endocrine pancreas development	5	1.07759	0.00446123	nkx2.2a	sox4b	neurod1	pdx1	rfx6
GOTERM_Biological Process_DIRECT	GO:0032098~regulation of appetite	3	0.646552	0.00489574	pyya	npy	pyyb
GOTERM_Biological Process_DIRECT	GO:0030154~cell differentiation	13	2.80172	0.00633462	nxn	henmt1	si:ch211-145o7.3	eya1	tenm4	notch2	hmx3a	neurod1	nog1	rfx6	sema3aa	pbxip1b	paqr5a
GOTERM_Biological Process_DIRECT	GO:0006469~negative regulation of protein kinase activity	5	1.07759	0.0135751	pkib	socs3b	socs3a	cish	rtn4rl2b
GOTERM_Biological Process_DIRECT	GO:0006813~potassium ion transport	8	1.72414	0.0171663	abcc9	si:dkey-21e5.1	hcn2b	kcnj8	kcnn1b	kcna6a	atp1a3a	kcnq5b
GOTERM_Biological Process_DIRECT	GO:0046627~negative regulation of insulin receptor signaling pathway	3	0.646552	0.0204395	socs3b	socs3a	cish
GOTERM_Biological Process_DIRECT	GO:0007631~feeding behavior	3	0.646552	0.0290981	pyya	pyyb	htr2cl1
GOTERM_Biological Process_DIRECT	GO:0006629~lipid metabolic process	10	2.15517	0.0296615	dgat2	angptl3	plcxd3	hsd17b12a	gdpd5b	plch1	abhd4	lipg	lipia	FADS6
GOTERM_Biological Process_DIRECT	GO:0017158~regulation of calcium ion-dependent exocytosis	4	0.862069	0.0475284	syt5b	syt6a	syt10	syt13
GOTERM_Molecular Function_DIRECT	GO:0005179~hormone activity	13	2.80172	1.0146e-06	insl5b	pyya	sst2	adm2a	adcyap1b	ghrl	mlnl	npy	calca	sst1.1	gcgb	pyyb	gphb5
GOTERM_Molecular Function_DIRECT	GO:0005509~calcium ion binding	29	6.25	0.00196257	calb2a	ehd4	clstn2	efhd2	pdcd6	edil3a	necab1	ryr2b	si:dkey-234i14.3	mmp14a	ncs1b	actn1	nid2a	syt5b	phf24	sparcl1	scin	anxa5a	plch1	syt10	fstl1a	fkbp9	anxa5b	notch2	pcdh11	syt6a	dll4	cabp5a	syt13
GOTERM_Molecular Function_DIRECT	GO:0005254~chloride channel activity	5	1.07759	0.00341316	glra1	slc26a2	slc26a1	slc26a5	cftr
GOTERM_Molecular Function_DIRECT	GO:0005516~calmodulin binding	6	1.2931	0.00848338	phkg1b	pcp4a	camkvb	kcnn1b	camk4	camk2d1
GOTERM_Molecular Function_DIRECT	GO:0005544~calcium-dependent phospholipid binding	6	1.2931	0.00848338	anxa5b	syt5b	syt6a	anxa5a	syt10	syt13
GOTERM_Molecular Function_DIRECT	GO:0003873~6-phosphofructo-2-kinase activity	3	0.646552	0.00923614	pfkfb4a	pfkfb4b	pfkfb3
GOTERM_Molecular Function_DIRECT	GO:0015106~bicarbonate transmembrane transporter activity	3	0.646552	0.0189559	slc26a2	slc26a1	slc26a5
GOTERM_Molecular Function_DIRECT	GO:0019531~oxalate transmembrane transporter activity	3	0.646552	0.0228388	slc26a2	slc26a1	slc26a5
GOTERM_Molecular Function_DIRECT	GO:0043565~sequence-specific DNA binding	22	4.74138	0.0330994	etv5b	foxq1a	hmx3a	pou3f3a	hmx4	cebpd	pdx1	tfcp2	atf2	rorab	hoxc3a	thrb	pparab	tfcp2l1	foxp1b	si:ch211-145o7.3	zbtb4	irx2a	alx1	nkx2.2a	foxj1b	ddit3
GOTERM_Molecular Function_DIRECT	GO:0005085~guanyl-nucleotide exchange factor activity	6	1.2931	0.0413105	DOCK4 (1 of many)	dock11	ric8b	rasgef1ba	rapgef3	dock9b
GOTERM_Molecular Function_DIRECT	GO:0031841~neuropeptide Y receptor binding	2	0.431034	0.0430797	pyya	npy
KEGG_PATHWAY	dre04010:MAPK signaling pathway	14	3.01724	0.0451276	cacnb1	pdgfba	mapk14b	cacna1c	atf2	flna	egfra	gadd45ga	prkcbb	maptb	pdgfbb	map2k6	dusp7	cacna2d1a
KEGG_PATHWAY	dre04020:Calcium signaling pathway	12	2.58621	0.0543576	egfra	prkcbb	phkg1b	tacr2	cacna1c	avpr1ab	camk4	slc25a4	camk2d1	chrm2b	htr2cl1	agtr1b

## Sheet: pax6-regulated in PEC only
Name	Desciption	PEC_WT	PEC_mPAX6	PEC_FC	PEC_log2	PEC_padj	EEC_WT	EEC_mPAX6	EEC_FC	EEC_log2	EEC_padj
sall1a	spalt-like transcription factor 1a [Source:ZFIN;Acc:ZDB-GENE-020228-2]	9842.9	134.593	0.016637	-5.90946	2.83983e-78	40.0269	14.7239	0.363325	-1.46067	0.429646
ins	preproinsulin [Source:ZFIN;Acc:ZDB-GENE-980526-110]	393222	2873.46	0.00997195	-6.64791	1.9711e-73	37.1721	84.3252	2.26748	1.18109	0.5459
nkx6.2	NK6 homeobox 2 [Source:ZFIN;Acc:ZDB-GENE-070626-1]	9949.32	258.929	0.0311538	-5.00445	2.09968e-52	184.063	234.009	1.26691	0.341308	0.797791
emx2	empty spiracles homeobox 2 [Source:ZFIN;Acc:ZDB-GENE-990415-54]	5961.4	34.7026	0.00955173	-6.71002	1.45137e-50	49.8617	44.3152	0.87844	-0.186985	0.93774
rorcb	RAR-related orphan receptor C b [Source:ZFIN;Acc:ZDB-GENE-040724-215]	2883.54	98.3169	0.0398306	-4.64998	7.64406e-49	9008.64	13008.9	1.44396	0.530031	0.511743
pcxb	pyruvate carboxylase b [Source:ZFIN;Acc:ZDB-GENE-000831-1]	25569.8	300.79	0.0165387	-5.91801	1.23595e-48	5555.67	845.855	0.152303	-2.71498	0.25324
hs3st3b1b	heparan sulfate (glucosamine) 3-O-sulfotransferase 3B1b [Source:ZFIN;Acc:ZDB-GENE-070202-5]	3625.75	100.764	0.0334613	-4.90136	6.89127e-48	490.736	233.182	0.476512	-1.06942	0.13515
arl3l1	ADP-ribosylation factor-like 3, like 1 [Source:ZFIN;Acc:ZDB-GENE-040426-1649]	1766.37	25.8843	0.0204403	-5.61244	6.52544e-42	11.2462	7.36203	0.645726	-0.631006	0.894037
grapb	GRB2-related adaptor protein b [Source:ZFIN;Acc:ZDB-GENE-050913-4]	2034.05	89.6214	0.0507912	-4.29928	1.91061e-41	17.9381	3.09651	0.175217	-2.51279	0.39994
ehbp1l1a	EH domain binding protein 1-like 1a [Source:ZFIN;Acc:ZDB-GENE-080917-27]	64.9457	1967.29	25.2269	4.65689	4.04408e-39	90.0724	49.1084	0.548434	-0.866609	0.591016
nmba	neuromedin Ba [Source:ZFIN;Acc:ZDB-GENE-050419-3]	49152.5	2841.82	0.0650225	-3.94292	3.09819e-38	1478.56	435.224	0.294539	-1.76347	0.586929
rgs16	regulator of G protein signaling 16 [Source:ZFIN;Acc:ZDB-GENE-050417-393]	3012.53	128.328	0.0498551	-4.32611	3.86161e-38	13885.4	10946.2	0.788427	-0.34295	0.64752
cntnap5l	contactin associated protein-like 5 like [Source:ZFIN;Acc:ZDB-GENE-140106-102]	22.726	785.278	27.3592	4.77395	8.54861e-38	186.895	108.311	0.578358	-0.789965	0.501337
arrb1	arrestin, beta 1 [Source:ZFIN;Acc:ZDB-GENE-060824-1]	38.2027	1023.02	22.3329	4.4811	8.10939e-37	14.1696	50.1915	3.58467	1.84184	0.167332
glsb	glutaminase b [Source:ZFIN;Acc:ZDB-GENE-030616-550]	6792.23	249.596	0.0444499	-4.49168	2.61285e-36	373.055	285.817	0.765572	-0.38539	0.665726
ndufa4l2a	NADH dehydrogenase (ubiquinone) 1 alpha subcomplex, 4-like 2a [Source:ZFIN;Acc:ZDB-GENE-070912-358]	51550.2	2105.45	0.0485999	-4.3629	4.56367e-36	59.6009	35.0855	0.594276	-0.750796	0.809137
atp8b3	ATPase phospholipid transporting 8B3 [Source:ZFIN;Acc:ZDB-GENE-050208-424]	33.0937	1548.64	34.897	5.12503	3.0819e-34	2557.44	3463.75	1.35431	0.437561	0.637394
elovl4b	ELOVL fatty acid elongase 4b [Source:ZFIN;Acc:ZDB-GENE-030131-7672]	1936.94	84.9581	0.0523027	-4.25697	1.00698e-33	103.274	28.5164	0.270428	-1.88668	0.238609
gchfr	GTP cyclohydrolase I feedback regulator [Source:ZFIN;Acc:ZDB-GENE-040426-1731]	5160.02	325.533	0.071235	-3.81127	1.01313e-33	3030.19	2048.29	0.676079	-0.564736	0.336284
bmp4	bone morphogenetic protein 4 [Source:ZFIN;Acc:ZDB-GENE-980528-2059]	148.119	2652.42	15.6285	3.96611	1.09709e-33	195.758	232.799	1.19049	0.251557	0.865278
arhgap12b	Rho GTPase activating protein 12b [Source:ZFIN;Acc:ZDB-GENE-040426-1727]	2289.88	122.817	0.0620852	-4.00961	2.96191e-32	11.916	2.64317	0.220034	-2.1842	0.534236
mkxa	mohawk homeobox a [Source:ZFIN;Acc:ZDB-GENE-080513-1]	80.3912	1939.64	19.755	4.30414	5.91001e-32	17.2901	5.50482	0.320905	-1.63978	0.551077
kcnip1b	Kv channel interacting protein 1 b [Source:ZFIN;Acc:ZDB-GENE-041212-57]	3026.59	198.33	0.0742192	-3.75206	4.95915e-31	303.476	142.351	0.468516	-1.09383	0.130084
slc30a2	solute carrier family 30 (zinc transporter), member 2 [Source:ZFIN;Acc:ZDB-GENE-041014-347]	915.034	6.25182	0.0138046	-6.1787	6.28909e-31	6.51956	2.8325	0.436167	-1.19705	NA
eva1a	eva-1 homolog A (C. elegans) [Source:ZFIN;Acc:ZDB-GENE-060929-200]	1579.55	52.9128	0.0427645	-4.54744	2.96602e-29	312.51	163.978	0.524882	-0.929936	0.511822
mao	monoamine oxidase [Source:ZFIN;Acc:ZDB-GENE-040329-3]	1703.09	18223.7	9.77984	3.28981	9.7508e-29	16571.7	21604.8	1.30382	0.382741	0.541224
dkk3b	dickkopf WNT signaling pathway inhibitor 3b [Source:ZFIN;Acc:ZDB-GENE-061207-74]	24092	2541.44	0.114131	-3.13124	3.71189e-28	379.549	420.84	1.10604	0.145406	0.932348
ntf3	neurotrophin 3 [Source:ZFIN;Acc:ZDB-GENE-031118-66]	791.9	9.29463	0.0202878	-5.62324	1.87272e-27	583.018	1087.61	1.86671	0.900496	0.228119
clic2	chloride intracellular channel 2 [Source:ZFIN;Acc:ZDB-GENE-040718-299]	3.02507	395.86	55.0089	5.78159	6.79245e-26	8.93083	14.8235	1.63696	0.711019	0.83152
stmn4	stathmin-like 4 [Source:ZFIN;Acc:ZDB-GENE-040426-2732]	229.197	3674.98	13.6282	3.76853	2.12173e-25	3.65867	27.0009	7.24376	2.85674	0.172662
itm2cb	integral membrane protein 2Cb [Source:ZFIN;Acc:ZDB-GENE-030131-7806]	4388.23	488.274	0.120778	-3.04957	4.05283e-25	1265.61	755.687	0.597332	-0.743394	0.158943
glra4a	glycine receptor, alpha 4a [Source:ZFIN;Acc:ZDB-GENE-010410-3]	1390.43	100.967	0.0831242	-3.58859	4.56702e-25	154.008	128.247	0.828658	-0.271152	0.889516
SLC5A10	si:dkeyp-9d4.5 [Source:ZFIN;Acc:ZDB-GENE-121214-88]	7651.73	314.281	0.0527864	-4.24369	3.45703e-24	21.3509	26.5447	1.22902	0.297513	0.933127
emilin1a	elastin microfibril interfacer 1a [Source:ZFIN;Acc:ZDB-GENE-041001-191]	8.1324	323.222	27.1581	4.76331	7.39138e-23	4.88689	0.372261	0.079282	-3.65686	NA
fam69c	family with sequence similarity 69, member C [Source:ZFIN;Acc:ZDB-GENE-030131-8001]	2028.43	151.231	0.0861831	-3.53645	1.35859e-22	48.8366	34.3775	0.710413	-0.49327	0.827605
stac3	SH3 and cysteine rich domain 3 [Source:ZFIN;Acc:ZDB-GENE-040801-248]	299.856	7.7406	0.03722	-4.74778	6.00526e-22	18.9736	6.27637	0.31969	-1.64526	0.500235
lypd6	LY6/PLAUR domain containing 6 [Source:ZFIN;Acc:ZDB-GENE-040912-117]	375.529	14.3699	0.0517721	-4.27168	6.53927e-22	82.276	25.7092	0.319192	-1.6475	0.404531
scxa	scleraxis bHLH transcription factor a [Source:ZFIN;Acc:ZDB-GENE-060503-414]	11.9104	340.675	20.3881	4.34966	1.40763e-21	28.3637	37.3274	1.32002	0.400555	0.850014
atcayb	ataxia, cerebellar, Cayman type b [Source:ZFIN;Acc:ZDB-GENE-070912-220]	22.95	701.316	22.3002	4.47898	2.35949e-21	67.9339	97.4504	1.43372	0.519763	0.734473
pcdh15a	protocadherin-related 15a [Source:ZFIN;Acc:ZDB-GENE-030616-3]	24.7736	396.3	12.8572	3.6845	6.17032e-20	31.8557	30.5673	0.966153	-0.0496758	0.992605
gabrb1	gamma-aminobutyric acid (GABA) A receptor, beta 1 [Source:ZFIN;Acc:ZDB-GENE-090313-230]	50.4945	685.342	11.3591	3.50577	6.78326e-20	29.2068	84.1493	2.84843	1.51017	0.240602
si:ch211-12m10.1	si:ch211-12m10.1 [Source:ZFIN;Acc:ZDB-GENE-060503-100]	30.0658	453.033	12.5516	3.6498	8.31664e-20	90.5848	114.604	1.26596	0.340235	0.791365
scn1a	sodium channel, voltage-gated, type I, alpha [Source:ZFIN;Acc:ZDB-GENE-040426-751]	54.5194	986.24	14.3265	3.84061	9.45555e-20	221.504	283.351	1.28597	0.362862	0.822043
si:ch211-214c7.4	si:ch211-214c7.4 [Source:ZFIN;Acc:ZDB-GENE-030131-6275]	753.75	72.5269	0.109085	-3.19647	1.62701e-19	487.036	323.713	0.666029	-0.586343	0.407125
cyp24a1	cytochrome P450, family 24, subfamily A, polypeptide 1 [Source:ZFIN;Acc:ZDB-GENE-060825-1]	5625.96	255.77	0.0605484	-4.04577	7.38015e-19	1228.66	213.641	0.173923	-2.52348	0.234661
nmur3	neuromedin U receptor 3 [Source:ZFIN;Acc:ZDB-GENE-130530-567]	152.111	1703.93	9.66924	3.2734	1.13156e-18	8.94874	29.9041	3.41981	1.77392	0.390116
sst1.2	somatostatin 1, tandem duplicate 2 [Source:ZFIN;Acc:ZDB-GENE-100910-2]	1.00757e+06	112718	0.124668	-3.00384	1.52867e-18	3050.63	1134.69	0.371895	-1.42703	0.505995
p4ha1b	prolyl 4-hydroxylase, alpha polypeptide I b [Source:ZFIN;Acc:ZDB-GENE-030131-4089]	4466.55	275.158	0.0765144	-3.70812	1.61454e-18	413.248	719.272	1.74506	0.803279	0.489711
si:dkey-167i21.2	si:dkey-167i21.2 [Source:ZFIN;Acc:ZDB-GENE-090313-198]	15.8386	485.918	21.1432	4.40212	1.64076e-18	3.19483	5.37774	1.73003	0.790798	NA
pappaa	pregnancy-associated plasma protein A, pappalysin 1a [Source:ZFIN;Acc:ZDB-GENE-121113-1]	989.546	46.9728	0.062398	-4.00236	1.88278e-18	11.4361	6.69858	0.563989	-0.826261	0.83152
urp1	urotensin-related peptide 1 [Source:ZFIN;Acc:ZDB-GENE-100922-138]	12.7829	7588.99	49.3407	5.62471	2.67922e-18	147.671	157.657	1.07092	0.0988485	0.976838
arhgap32a	Rho GTPase activating protein 32a [Source:ZFIN;Acc:ZDB-GENE-060503-918]	296.081	10.5104	0.0502299	-4.31531	6.86518e-18	1244.55	946.068	0.761297	-0.393468	0.673491
SHISAL2A	shisa like 2A [Source:HGNC Symbol;Acc:HGNC:28757]	19.3775	515.794	18.9768	4.24616	1.73107e-17	4.89802	16.5187	3.32141	1.73179	0.589848
hpda	4-hydroxyphenylpyruvate dioxygenase a [Source:ZFIN;Acc:ZDB-GENE-040426-986]	320.147	12.9756	0.0577991	-4.11281	1.94404e-17	6.19676	2.99464	0.490652	-1.02723	NA
alg13	ALG13, UDP-N-acetylglucosaminyltransferase subunit [Source:ZFIN;Acc:ZDB-GENE-060307-1]	24.3234	684.075	18.4031	4.20188	1.24726e-16	8.48617	39.6432	4.66029	2.22042	0.148675
pnocb	prepronociceptin b [Source:ZFIN;Acc:ZDB-GENE-040114-1]	538.098	16.7478	0.0486654	-4.36096	1.51532e-16	3.67229	2.46646	0.65765	-0.604608	NA
umps	uridine monophosphate synthetase [Source:ZFIN;Acc:ZDB-GENE-040426-785]	1248.16	7705.18	5.74659	2.52271	2.74286e-16	303.765	471.121	1.54592	0.628465	0.404531
kcnip3b	Kv channel interacting protein 3b, calsenilin [Source:ZFIN;Acc:ZDB-GENE-040426-1752]	1375.31	65.7434	0.0653857	-3.93488	3.50348e-16	669.555	939.944	1.40548	0.491067	0.467309
ucn3l	urocortin 3, like [Source:ZFIN;Acc:ZDB-GENE-060130-250]	367.707	0	0.00692275	-7.17444	7.92577e-16	9.50787	2.94666	0.322534	-1.63248	NA
cbsb	cystathionine-beta-synthase b [Source:ZFIN;Acc:ZDB-GENE-021030-3]	3970.53	450.864	0.128434	-2.9609	8.71568e-16	3166.8	2798.95	0.883949	-0.177965	0.869331
pcdh10b	protocadherin 10b [Source:ZFIN;Acc:ZDB-GENE-030721-4]	116.051	1116.06	8.287	3.05085	3.45852e-15	48.4073	23.9137	0.485137	-1.04353	0.564474
gna12a	guanine nucleotide binding protein (G protein) alpha 12a [Source:ZFIN;Acc:ZDB-GENE-050221-1]	617.078	62.3392	0.117102	-3.09416	4.28322e-15	258.766	217.261	0.838526	-0.254072	0.801817
prokr1a	prokineticin receptor 1a [Source:ZFIN;Acc:ZDB-GENE-110411-180]	388.173	9.00685	0.0429879	-4.53992	4.36687e-15	82.8469	5.3697	0.063539	-3.97621	0.277018
foxl1	forkhead box L1 [Source:ZFIN;Acc:ZDB-GENE-040426-1181]	334.316	29.5761	0.104973	-3.25191	4.52349e-15	236.286	382.622	1.62341	0.69903	0.500883
si:ch211-216b21.2	si:ch211-216b21.2 [Source:ZFIN;Acc:ZDB-GENE-130603-96]	372.763	15.1778	0.0606912	-4.04237	6.72287e-15	10.1917	1.99233	0.190418	-2.39276	NA
etaa1	ETAA1, ATR kinase activator [Source:ZFIN;Acc:ZDB-GENE-080204-12]	1060.09	102.016	0.112815	-3.14797	6.90356e-15	44.9181	68.6084	1.51894	0.603066	0.690757
adgra1a	adhesion G protein-coupled receptor A1a [Source:ZFIN;Acc:ZDB-GENE-130603-101]	2854.2	482.563	0.181977	-2.45817	8.27577e-15	15.8134	42.5679	2.68741	1.42621	0.348726
pde5ab	phosphodiesterase 5A, cGMP-specific, b [Source:ZFIN;Acc:ZDB-GENE-060824-4]	478.841	48.4897	0.118117	-3.08172	8.52253e-15	284.78	392.919	1.38043	0.46512	0.704602
foxb1b	forkhead box B1b [Source:ZFIN;Acc:ZDB-GENE-990415-77]	33.3138	490.016	11.8197	3.56312	8.66016e-15	53.7826	99.9126	1.87067	0.903555	0.383358
mboat1	membrane bound O-acyltransferase domain containing 1 [Source:ZFIN;Acc:ZDB-GENE-041114-98]	68.8466	538.552	6.94808	2.79661	1.32235e-14	428.246	586.604	1.36969	0.453845	0.605906
mafb	v-maf avian musculoaponeurotic fibrosarcoma oncogene homolog b (paralog b) [Source:ZFIN;Acc:ZDB-GENE-141211-38]	1221.33	165.803	0.150623	-2.73099	2.0071e-14	10.728	29.8126	2.78716	1.4788	0.534488
insl5a	insulin-like 5a [Source:ZFIN;Acc:ZDB-GENE-050310-4]	76.0575	957.004	10.3206	3.36745	2.75778e-14	160972	120893	0.751026	-0.413065	0.713983
plat	plasminogen activator, tissue [Source:ZFIN;Acc:ZDB-GENE-081104-181]	164.124	3.55926	0.0419929	-4.57371	2.87507e-14	16.5828	6.33238	0.385097	-1.37671	0.695962
CT025875.1		1573.52	230.229	0.161166	-2.63338	3.94986e-14	40.1194	20.1493	0.509516	-0.972801	0.549487
sept9a	septin 9a [Source:ZFIN;Acc:ZDB-GENE-030131-9187]	2717.53	334.65	0.139257	-2.84418	5.30605e-14	1146.59	1150.1	1.00347	0.00499943	0.996595
fam19a5b	family with sequence similarity 19 (chemokine (C-C motif)-like), member A5b [Source:ZFIN;Acc:ZDB-GENE-131127-365]	4.16281	146.933	20.5876	4.3637	1.00534e-13	13.5647	54.4172	4.08683	2.03098	0.239344
gadd45ab	growth arrest and DNA-damage-inducible, alpha, b [Source:ZFIN;Acc:ZDB-GENE-040704-60]	2546.78	476.025	0.199882	-2.32278	1.39418e-13	2158.22	1716.46	0.794832	-0.331279	0.662591
crocc2	ciliary rootlet coiled-coil, rootletin family member 2 [Source:ZFIN;Acc:ZDB-GENE-131121-625]	250.308	2086.36	7.31233	2.87033	1.51467e-13	155.738	185.228	1.18628	0.24644	0.817864
tmtops2a	teleost multiple tissue opsin 2a [Source:ZFIN;Acc:ZDB-GENE-130129-3]	13.0967	230.969	13.2857	3.7318	1.5293e-13	137.473	89.701	0.653592	-0.613537	0.653853
si:dkeyp-9d4.3	si:dkeyp-9d4.3 [Source:ZFIN;Acc:ZDB-GENE-110914-175]	13807.4	2531.89	0.196914	-2.34436	3.75418e-13	1531.99	2696.59	1.76182	0.817066	0.233506
tppp2	tubulin polymerization-promoting protein family member 2 [Source:ZFIN;Acc:ZDB-GENE-140106-24]	666.404	4205.42	5.76193	2.52655	5.60594e-13	39.4091	119.102	3.01057	1.59003	0.696303
rgs3a	regulator of G protein signaling 3a [Source:ZFIN;Acc:ZDB-GENE-040801-150]	1546.91	181.622	0.135238	-2.88643	6.54744e-13	1271.06	843.434	0.664597	-0.589448	0.40775
si:ch211-212o1.2	si:ch211-212o1.2 [Source:ZFIN;Acc:ZDB-GENE-041111-310]	1801.42	267.141	0.164124	-2.60714	6.738e-13	237.595	223.279	0.937544	-0.0930412	0.941218
cdh30	cadherin 30 [Source:ZFIN;Acc:ZDB-GENE-110406-4]	2.46039	112.978	22.6855	4.5037	7.69721e-13	19.3464	49.9707	2.61184	1.38507	0.290971
ACVR1C	activin A receptor type 1C [Source:HGNC Symbol;Acc:HGNC:18123]	209.186	6.97639	0.0555239	-4.17075	8.21278e-13	22.3367	5.77915	0.266407	-1.9083	0.478033
CR855320.3		268.357	8.89674	0.0550902	-4.18206	1.0138e-12	9.53873	2.12335	0.213369	-2.22858	NA
si:dkey-23i12.7	si:dkey-23i12.7 [Source:ZFIN;Acc:ZDB-GENE-160728-52]	379.969	27.7707	0.0948157	-3.39873	1.14337e-12	86.613	46.2967	0.535028	-0.902315	0.490683
rdh10a	retinol dehydrogenase 10a [Source:ZFIN;Acc:ZDB-GENE-070112-2242]	4468.53	693.991	0.171248	-2.54584	1.62721e-12	100.788	52.4748	0.521845	-0.938307	0.507862
slc39a13	solute carrier family 39 (zinc transporter), member 13 [Source:ZFIN;Acc:ZDB-GENE-030616-17]	1155.86	180.602	0.172029	-2.53928	1.63653e-12	251.261	207.871	0.82787	-0.272524	0.806375
sned1	sushi, nidogen and EGF-like domains 1 [Source:ZFIN;Acc:ZDB-GENE-100913-1]	14.1088	166.99	9.61193	3.26483	2.58958e-12	28.2359	3.87215	0.142816	-2.80777	0.144772
gdf6a	growth differentiation factor 6a [Source:ZFIN;Acc:ZDB-GENE-980526-373]	4703.56	601.912	0.146096	-2.77501	2.79139e-12	288.384	151.022	0.526771	-0.924751	0.454103
shisa9b	shisa family member 9b [Source:ZFIN;Acc:ZDB-GENE-081022-105]	23.0148	295.246	9.84576	3.2995	2.85623e-12	40.5095	20.9043	0.514047	-0.960027	0.706285
sash1b	SAM and SH3 domain containing 1b [Source:ZFIN;Acc:ZDB-GENE-110228-1]	2403.94	486.988	0.216075	-2.21039	2.86447e-12	270.898	94.0215	0.343577	-1.54129	0.131787
myo10l1	myosin X-like 1 [Source:ZFIN;Acc:ZDB-GENE-080425-1]	23.8945	438.035	13.0998	3.71148	3.76787e-12	15.989	22.7533	1.41042	0.496122	0.864464
TCIM	transcriptional and immune response regulator [Source:HGNC Symbol;Acc:HGNC:1357]	626.661	66.7231	0.125987	-2.98865	4.03629e-12	19169.7	20401.6	1.06429	0.089889	0.948114
uckl1b	uridine-cytidine kinase 1-like 1b [Source:ZFIN;Acc:ZDB-GENE-090311-45]	1057.59	5261.56	4.65859	2.21989	4.23154e-12	1814.48	2209.76	1.21772	0.284188	0.714399
si:ch211-131k2.3	si:ch211-131k2.3 [Source:ZFIN;Acc:ZDB-GENE-121214-210]	1257.73	161.793	0.147341	-2.76277	4.32228e-12	34.6843	20.8644	0.613479	-0.704915	0.810585
apln	apelin [Source:ZFIN;Acc:ZDB-GENE-070521-8]	8977.79	1057.5	0.137056	-2.86716	4.70912e-12	739.497	892.211	1.20579	0.26998	0.763812
upk1a	uroplakin 1a [Source:ZFIN;Acc:ZDB-GENE-060421-2603]	258.561	13.7635	0.0783574	-3.67379	4.82168e-12	145.777	80.4861	0.549741	-0.863176	0.419557
runx2b	runt-related transcription factor 2b [Source:ZFIN;Acc:ZDB-GENE-040629-4]	15.4108	265.84	11.9583	3.57994	8.48607e-12	30.5058	47.9043	1.59085	0.669797	0.79224
acot7	acyl-CoA thioesterase 7 [Source:ZFIN;Acc:ZDB-GENE-040912-42]	12.5505	156.518	9.64693	3.27007	9.16831e-12	53.5305	42.0687	0.791746	-0.336891	0.884252
chrna1	cholinergic receptor, nicotinic, alpha 1 (muscle) [Source:ZFIN;Acc:ZDB-GENE-980526-137]	58.5476	554.224	7.96102	2.99295	1.06217e-11	13.1529	7.55104	0.572212	-0.805379	0.844912
sema5a	sema domain, seven thrombospondin repeats (type 1 and type 1-like), transmembrane domain (TM) and short cytoplasmic domain, (semaphorin) 5A [Source:ZFIN;Acc:ZDB-GENE-030131-8969]	173.668	1148.82	5.9317	2.56845	1.10757e-11	1768.31	2507.59	1.41807	0.50393	0.33526
FO704786.1		341.842	2005.93	5.33727	2.4161	1.71755e-11	146.95	192.279	1.31618	0.396357	0.783777
pax6a	paired box 6a [Source:ZFIN;Acc:ZDB-GENE-990415-200]	92.6333	651.59	6.2593	2.646	1.90299e-11	9.85724	13.3552	1.34614	0.428824	0.905126
ptger2a	prostaglandin E receptor 2a (subtype EP2) [Source:ZFIN;Acc:ZDB-GENE-040426-1321]	203.469	7.78705	0.0651372	-3.94037	2.50604e-11	5.21345	2.23554	0.438009	-1.19097	NA
gata6	GATA binding protein 6 [Source:ZFIN;Acc:ZDB-GENE-000622-1]	126.929	1304.77	8.33723	3.05957	2.50604e-11	3420.49	4406.01	1.28832	0.365487	0.58815
si:dkeyp-77h1.4	si:dkeyp-77h1.4 [Source:ZFIN;Acc:ZDB-GENE-050208-18]	2.59835	97.692	19.9086	4.31532	2.55856e-11	9.19244	2.33118	0.262741	-1.92829	NA
si:dkeyp-86d6.2	si:dkeyp-86d6.2 [Source:ZFIN;Acc:ZDB-GENE-141216-459]	56.457	710.295	9.57983	3.26	2.7162e-11	118.723	109.153	0.927044	-0.10929	0.95327
si:dkey-159a18.1	si:dkey-159a18.1 [Source:ZFIN;Acc:ZDB-GENE-041210-204]	1537.34	185.985	0.141184	-2.82436	2.79198e-11	17.8295	12.016	0.664157	-0.590404	0.870096
foxg1b	forkhead box G1b [Source:ZFIN;Acc:ZDB-GENE-040426-2437]	303.618	26.7751	0.112273	-3.15492	2.91396e-11	266.686	181.521	0.684724	-0.546406	0.698655
p4ha2	procollagen-proline, 2-oxoglutarate 4-dioxygenase (proline 4-hydroxylase), alpha polypeptide 2 [Source:ZFIN;Acc:ZDB-GENE-030827-1]	2083.94	224.619	0.129306	-2.95114	3.29528e-11	504.489	784.163	1.55809	0.639778	0.532521
BX248510.12		97.9914	691.31	6.17089	2.62548	3.69038e-11	3.73905	13.1784	3.58459	1.84181	0.553694
lmna	lamin A [Source:ZFIN;Acc:ZDB-GENE-020424-3]	1080.48	5204.85	4.50195	2.17055	3.73869e-11	1171.85	1793.47	1.53095	0.614425	0.252113
dpp6a	dipeptidyl-peptidase 6a [Source:ZFIN;Acc:ZDB-GENE-090918-4]	465.467	33.137	0.0956204	-3.38654	3.95616e-11	31.5878	6.25754	0.196423	-2.34797	0.197132
bnc2	basonuclin 2 [Source:ZFIN;Acc:ZDB-GENE-030131-5784]	166.434	9.57449	0.0844146	-3.56636	5.05145e-11	24.4955	22.8045	0.939132	-0.0905994	0.981571
rbm47	RNA binding motif protein 47 [Source:ZFIN;Acc:ZDB-GENE-030131-9612]	3411.48	706.334	0.22171	-2.17325	6.45068e-11	18573.6	12867	0.692758	-0.529576	0.228997
cishb	cytokine inducible SH2-containing protein b [Source:ZFIN;Acc:ZDB-GENE-080204-120]	545.265	87.0434	0.177363	-2.49522	6.5893e-11	78.1779	83.3481	1.05506	0.0773271	0.976576
npb	neuropeptide B [Source:ZFIN;Acc:ZDB-GENE-040107-40]	708.12	55.2787	0.102496	-3.28636	6.6189e-11	126.642	57.8288	0.451907	-1.1459	0.485181
elf1	E74-like ETS transcription factor 1 [Source:ZFIN;Acc:ZDB-GENE-980526-335]	3410.2	830.963	0.25631	-1.96404	8.88533e-11	7405.33	5803.4	0.783733	-0.351565	0.579872
hgsnat	heparan-alpha-glucosaminide N-acetyltransferase [Source:ZFIN;Acc:ZDB-GENE-140106-144]	453.521	1965.16	4.09489	2.03382	1.01745e-10	290.236	470.881	1.61951	0.695553	0.238574
lpar5a	lysophosphatidic acid receptor 5a [Source:ZFIN;Acc:ZDB-GENE-030131-1193]	119.583	0	0.0192878	-5.69617	1.03489e-10	14.4088	8.07953	0.553144	-0.854272	0.848832
fras1	Fraser extracellular matrix complex subunit 1 [Source:ZFIN;Acc:ZDB-GENE-060526-68]	705.138	4091.12	5.2688	2.39747	1.03489e-10	405.847	711.561	1.75788	0.813836	0.28797
eef2k	eukaryotic elongation factor 2 kinase [Source:ZFIN;Acc:ZDB-GENE-020916-2]	1483.43	160.243	0.130752	-2.93509	1.60929e-10	1891.61	3309.27	1.74987	0.807246	0.266535
rtn4r	reticulon 4 receptor [Source:ZFIN;Acc:ZDB-GENE-040310-1]	415.039	1929	4.3428	2.11862	1.60929e-10	54.6039	74.6125	1.36993	0.454104	0.753594
aldob	aldolase b, fructose-bisphosphate [Source:ZFIN;Acc:ZDB-GENE-030131-383]	2028.08	299.511	0.167576	-2.57712	1.89299e-10	15233.7	18245.4	1.19778	0.260362	0.787771
BX927333.1		384.189	44.1394	0.137277	-2.86484	1.89784e-10	9.24068	3.77453	0.407387	-1.29553	0.73846
gria3a	glutamate receptor, ionotropic, AMPA 3a [Source:ZFIN;Acc:ZDB-GENE-020125-5]	263.009	26.1402	0.123283	-3.01996	1.95433e-10	18.1121	15.7424	0.874337	-0.193738	0.96051
viml	vimentin like [Source:ZFIN;Acc:ZDB-GENE-040426-1743]	37.6569	347.064	7.63951	2.93348	2.01233e-10	7.97838	15.955	1.98788	0.991231	0.718866
blk	BLK proto-oncogene, Src family tyrosine kinase [Source:ZFIN;Acc:ZDB-GENE-040724-106]	14.9902	177.978	8.87007	3.14894	2.20314e-10	7.24682	2.85329	0.378436	-1.40188	NA
tm4sf4	transmembrane 4 L six family member 4 [Source:ZFIN;Acc:ZDB-GENE-040801-231]	284.333	1377.63	4.51189	2.17373	2.42684e-10	137602	171533	1.24659	0.317985	0.579173
irx3b	iroquois homeobox 3b [Source:ZFIN;Acc:ZDB-GENE-030131-525]	93.7817	489.213	4.80687	2.2651	3.21505e-10	3.63391	5.5153	1.47557	0.561269	NA
si:dkeyp-9d4.2	si:dkeyp-9d4.2 [Source:ZFIN;Acc:ZDB-GENE-090312-156]	282.106	23.6397	0.10924	-3.19443	4.13433e-10	4.93265	8.89023	1.84041	0.880026	0.834945
kcnj19a	potassium voltage-gated channel subfamily J member 19a [Source:ZFIN;Acc:ZDB-GENE-060503-706]	1848.76	177.953	0.121219	-3.04431	4.16185e-10	821.878	660.844	0.803257	-0.316067	0.691909
si:ch211-106n13.3	si:ch211-106n13.3 [Source:ZFIN;Acc:ZDB-GENE-030131-9088]	8.1631	129.281	10.7879	3.43134	4.23173e-10	20.7794	9.01747	0.421865	-1.24515	0.726531
tppp3	tubulin polymerization-promoting protein family member 3 [Source:ZFIN;Acc:ZDB-GENE-040426-1909]	80.9324	468.253	5.23235	2.38746	4.34204e-10	604.112	587.193	0.973843	-0.0382388	0.983511
BX908782.3		4.07681	92.7112	14.4317	3.85117	4.5612e-10	15074.2	18195.5	1.20719	0.271647	0.753558
lrit1b	leucine-rich repeat, immunoglobulin-like and transmembrane domains 1b [Source:ZFIN;Acc:ZDB-GENE-060616-45]	374.009	19.3131	0.0802127	-3.64003	4.8767e-10	37.1078	41.3727	1.11981	0.163248	0.958633
nwd2	NACHT and WD repeat domain containing 2 [Source:ZFIN;Acc:ZDB-GENE-161213-1]	3513.14	790.797	0.239993	-2.05894	5.60088e-10	1305.42	998.356	0.765078	-0.386321	0.623347
CR352265.4		136.427	8.07566	0.0860904	-3.538	6.12906e-10	12.1375	2.15447	0.180033	-2.47367	0.489175
CT583723.1		51.1072	374.841	6.32102	2.66016	6.21877e-10	95.7337	161.924	1.68506	0.752801	0.482329
rcan3	regulator of calcineurin 3 [Source:ZFIN;Acc:ZDB-GENE-040718-445]	955.235	206.016	0.231487	-2.111	6.46883e-10	1607.65	1826.39	1.13645	0.184529	0.872042
btk	Bruton agammaglobulinemia tyrosine kinase [Source:ZFIN;Acc:ZDB-GENE-070531-1]	293.629	21.3163	0.0993168	-3.33182	7.20251e-10	114.869	118.928	1.03741	0.0529883	0.980198
phyhiplb	phytanoyl-CoA 2-hydroxylase interacting protein-like b [Source:ZFIN;Acc:ZDB-GENE-040927-27]	707.617	138.744	0.21296	-2.23134	8.90714e-10	131.898	211.747	1.60598	0.683454	0.629104
sox6	SRY (sex determining region Y)-box 6 [Source:ZFIN;Acc:ZDB-GENE-081120-6]	2062.94	417.928	0.219332	-2.18881	9.22015e-10	2626.14	2449.67	0.932936	-0.10015	0.930421
enah	enabled homolog (Drosophila) [Source:ZFIN;Acc:ZDB-GENE-010323-11]	4274.71	1031.15	0.255431	-1.96899	9.68705e-10	653.461	542.894	0.829523	-0.269646	0.800276
myl7	myosin, light chain 7, regulatory [Source:ZFIN;Acc:ZDB-GENE-991019-3]	146.432	0.746996	0.0215138	-5.5386	1.03245e-09	9.71853	0.372261	0.0398447	-4.64947	NA
cntn1b	contactin 1b [Source:ZFIN;Acc:ZDB-GENE-041210-236]	1128.02	202.003	0.197921	-2.337	1.07693e-09	310.075	167.46	0.542128	-0.883294	0.579996
slc25a24	solute carrier family 25 (mitochondrial carrier; phosphate carrier), member 24 [Source:ZFIN;Acc:ZDB-GENE-040912-183]	785.157	167.689	0.229809	-2.12149	1.12246e-09	1690.5	1399.63	0.827629	-0.272943	0.738616
dab2	Dab, mitogen-responsive phosphoprotein, homolog 2 (Drosophila) [Source:ZFIN;Acc:ZDB-GENE-040303-1]	86.3558	525.935	5.39965	2.43287	1.22111e-09	131.542	71.0614	0.53773	-0.895046	0.493049
zgc:66024	zgc:66024 [Source:ZFIN;Acc:ZDB-GENE-040426-1511]	12.2109	149.829	9.21031	3.20325	1.28115e-09	6.4528	36.4499	5.67308	2.50413	0.273836
eml1	echinoderm microtubule associated protein like 1 [Source:ZFIN;Acc:ZDB-GENE-060929-156]	3505.38	843.984	0.255165	-1.9705	1.28126e-09	900.254	550.488	0.612038	-0.708308	0.146275
sox1a	SRY (sex determining region Y)-box 1a [Source:ZFIN;Acc:ZDB-GENE-040718-186]	35.7244	270.857	6.39588	2.67714	1.68304e-09	5.26839	0.226666	0.069757	-3.84152	NA
dact2	dishevelled-binding antagonist of beta-catenin 2 [Source:ZFIN;Acc:ZDB-GENE-030131-9975]	261.897	41.1999	0.179388	-2.47884	2.01411e-09	669.898	1037.41	1.54875	0.631106	0.418751
dpydb	dihydropyrimidine dehydrogenase b [Source:ZFIN;Acc:ZDB-GENE-040426-2459]	419.049	1961.24	4.33057	2.11456	2.41842e-09	2677.27	2571.87	0.960832	-0.0576441	0.96049
socs2	suppressor of cytokine signaling 2 [Source:ZFIN;Acc:ZDB-GENE-041210-171]	150.047	17.1598	0.140403	-2.83235	2.60536e-09	33.3528	47.9269	1.42199	0.507911	0.851526
cpb1	carboxypeptidase B1 (tissue) [Source:ZFIN;Acc:ZDB-GENE-030131-1132]	817.964	65.2751	0.108708	-3.20147	2.77969e-09	92.899	123.372	1.32583	0.406895	0.95084
klhl30	kelch-like family member 30 [Source:ZFIN;Acc:ZDB-GENE-100913-2]	69.9005	579.067	6.91643	2.79003	2.815e-09	27.6146	5.32779	0.202866	-2.3014	0.342185
ppfibp1a	PTPRF interacting protein, binding protein 1a (liprin beta 1) [Source:ZFIN;Acc:ZDB-GENE-041210-298]	265.591	11.8703	0.0768792	-3.70126	3.20694e-09	40.2413	8.43658	0.218962	-2.19125	0.311776
adora1b	adenosine A1 receptor b [Source:ZFIN;Acc:ZDB-GENE-081105-156]	702.116	116.756	0.187413	-2.41571	3.49445e-09	14.4653	20.8583	1.44175	0.527822	0.895734
gabbr1b	gamma-aminobutyric acid (GABA) B receptor, 1b [Source:ZFIN;Acc:ZDB-GENE-060503-5]	872.705	3975.13	4.23707	2.08307	4.16948e-09	471.853	834.001	1.76299	0.818023	0.200531
kcng1	potassium voltage-gated channel, subfamily G, member 1 [Source:ZFIN;Acc:ZDB-GENE-080220-5]	1183.73	279.876	0.2517	-1.99022	4.16948e-09	46.5031	19.2905	0.417086	-1.26158	0.52147
si:dkeyp-75h12.2	si:dkeyp-75h12.2 [Source:ZFIN;Acc:ZDB-GENE-030131-7512]	209.206	865.789	3.88901	1.9594	4.67612e-09	998.647	658.032	0.65986	-0.599767	0.413302
vil1	villin 1 [Source:ZFIN;Acc:ZDB-GENE-040426-799]	129.013	4.8739	0.0700021	-3.83646	4.9548e-09	40218.4	28503.9	0.708738	-0.496677	0.403834
si:ch211-198m17.1	si:ch211-198m17.1 [Source:ZFIN;Acc:ZDB-GENE-131127-451]	178.92	848.841	4.39178	2.13481	5.06321e-09	9301.11	6015.56	0.646914	-0.628355	0.368414
si:ch211-202f5.3	si:ch211-202f5.3 [Source:ZFIN;Acc:ZDB-GENE-030131-1042]	428.208	43.0881	0.128386	-2.96144	5.56948e-09	353.122	264.972	0.749998	-0.415041	0.585937
pttg1ipb	PTTG1 interacting protein b [Source:ZFIN;Acc:ZDB-GENE-041010-10]	432.259	2701.73	5.50153	2.45983	5.85498e-09	46.7674	363.381	7.7516	2.95449	0.302026
ptprk	protein tyrosine phosphatase, receptor type, K [Source:ZFIN;Acc:ZDB-GENE-030131-9834]	1160.73	256.079	0.237327	-2.07505	6.79025e-09	611.875	612.971	1.0017	0.00245487	0.998394
glceb	glucuronic acid epimerase b [Source:ZFIN;Acc:ZDB-GENE-040630-8]	844.139	156.374	0.205234	-2.28466	6.79025e-09	762.356	550.257	0.721016	-0.471897	0.456702
cacng5a	calcium channel, voltage-dependent, gamma subunit 5a [Source:ZFIN;Acc:ZDB-GENE-120104-4]	22.8154	193.904	6.84331	2.77469	6.90595e-09	17.161	11.8788	0.683536	-0.548912	0.865278
pmaip1	phorbol-12-myristate-13-acetate-induced protein 1 [Source:ZFIN;Acc:ZDB-GENE-070119-3]	546.272	2937.92	4.86446	2.28228	7.25731e-09	3450.43	2377.58	0.689111	-0.537191	0.482678
chl1a	cell adhesion molecule L1-like a [Source:ZFIN;Acc:ZDB-GENE-090313-201]	56.2465	321.987	5.13925	2.36156	7.40387e-09	19.4807	7.07659	0.372757	-1.42369	0.699857
mt2	metallothionein 2 [Source:ZFIN;Acc:ZDB-GENE-030131-4174]	413.289	2401.46	5.16817	2.36965	1.23585e-08	13578	11722.8	0.86342	-0.211866	0.887268
mapta	microtubule-associated protein tau a [Source:ZFIN;Acc:ZDB-GENE-081027-1]	27.9864	206.93	6.35128	2.66705	1.39385e-08	123.083	187.693	1.52043	0.60448	0.580178
rem2	RAS (RAD and GEM)-like GTP binding 2 [Source:ZFIN;Acc:ZDB-GENE-081110-1]	665.536	3560.45	4.81866	2.26863	1.41793e-08	1524.56	1917.14	1.25766	0.330738	0.797824
cnksr2b	connector enhancer of kinase suppressor of Ras 2b [Source:ZFIN;Acc:ZDB-GENE-030131-8048]	174.225	18.9592	0.135762	-2.88085	1.59551e-08	94.9633	64.0852	0.675338	-0.566319	0.608929
si:ch211-201o1.1	si:ch211-201o1.1 [Source:ZFIN;Acc:ZDB-GENE-120709-60]	240.94	42.6662	0.198265	-2.33449	1.66199e-08	1209.63	1006.21	0.831945	-0.26544	0.740102
dclk1a	doublecortin-like kinase 1a [Source:ZFIN;Acc:ZDB-GENE-061013-124]	935.176	215.325	0.247505	-2.01447	1.74266e-08	87.2497	59.8174	0.690457	-0.534377	0.685521
mylk3	myosin light chain kinase 3 [Source:ZFIN;Acc:ZDB-GENE-030131-3497]	207.512	20.2274	0.127769	-2.96839	1.77147e-08	43.9154	44.8987	1.03188	0.0452713	0.987478
znf395b	zinc finger protein 395b [Source:ZFIN;Acc:ZDB-GENE-041001-193]	1949.81	403.366	0.225733	-2.14731	1.78818e-08	2887.53	3247.58	1.12457	0.169379	0.886614
gnrh2	gonadotropin-releasing hormone 2 [Source:ZFIN;Acc:ZDB-GENE-030516-1]	89.3797	0.963574	0.0391648	-4.6743	2.07697e-08	33.5152	13.0639	0.398731	-1.32651	0.569266
adgrv1	adhesion G protein-coupled receptor V1 [Source:ZFIN;Acc:ZDB-GENE-040624-6]	779.054	3410.66	4.06222	2.02227	2.36731e-08	114.017	105.429	0.921439	-0.118039	0.958223
si:dkey-194e6.1	si:dkey-194e6.1 [Source:ZFIN;Acc:ZDB-GENE-100922-43]	146.198	1.15893	0.0387425	-4.68994	2.36821e-08	3.86896	2.18984	0.557906	-0.841905	NA
il1rapl1a	interleukin 1 receptor accessory protein-like 1a [Source:ZFIN;Acc:ZDB-GENE-061013-249]	2493.86	664.162	0.28094	-1.83167	2.53184e-08	985.558	613.978	0.622891	-0.682948	0.276433
slc8a4a	solute carrier family 8 (sodium/calcium exchanger), member 4a [Source:ZFIN;Acc:ZDB-GENE-060110-2]	9.07746	150.211	10.7118	3.42114	2.75213e-08	15.3248	7.89856	0.516451	-0.953296	0.814873
kcnh3	potassium voltage-gated channel, subfamily H (eag-related), member 3 [Source:ZFIN;Acc:ZDB-GENE-070912-23]	37.8983	277.586	6.13497	2.61706	3.06546e-08	174.26	302.745	1.74697	0.804853	0.403104
znf385a	zinc finger protein 385A [Source:ZFIN;Acc:ZDB-GENE-090313-255]	218.325	16.5504	0.109042	-3.19704	3.45575e-08	272.071	130.903	0.479771	-1.05958	0.202973
cxcr4b	chemokine (C-X-C motif), receptor 4b [Source:ZFIN;Acc:ZDB-GENE-010614-1]	2033.64	215.486	0.136095	-2.87731	3.61123e-08	214.711	146.503	0.686259	-0.543176	0.650439
ppm1la	protein phosphatase, Mg2+/Mn2+ dependent, 1La [Source:ZFIN;Acc:ZDB-GENE-061103-118]	2103.22	8367.22	3.73888	1.9026	3.7126e-08	608.774	1014.45	1.66597	0.736361	0.190199
pdgfab	platelet-derived growth factor alpha polypeptide b [Source:ZFIN;Acc:ZDB-GENE-060929-124]	183.781	783.161	3.95102	1.98223	3.75067e-08	858.561	1129.25	1.31535	0.39545	0.652131
tbx2b	T-box 2b [Source:ZFIN;Acc:ZDB-GENE-990726-27]	1771.68	293.99	0.189487	-2.39983	4.13658e-08	37.1846	83.9753	2.25203	1.17122	0.461156
tlnrd1	talin rod domain containing 1 [Source:ZFIN;Acc:ZDB-GENE-130103-2]	227.925	948.348	3.89566	1.96187	4.13658e-08	138.683	189.173	1.36734	0.451377	0.64288
arl4aa	ADP-ribosylation factor-like 4aa [Source:ZFIN;Acc:ZDB-GENE-040426-1878]	798.109	89.2248	0.14148	-2.82132	4.1844e-08	524.633	493.461	0.942406	-0.0855799	0.944066
mfsd4ab	major facilitator superfamily domain containing 4Ab [Source:ZFIN;Acc:ZDB-GENE-060810-38]	94.5463	3.95156	0.0783055	-3.67474	4.20525e-08	5.48244	0.875543	0.147433	-2.76187	NA
grin2da	glutamate receptor, ionotropic, N-methyl D-aspartate 2D, a [Source:ZFIN;Acc:ZDB-GENE-041008-124]	34.871	204.816	5.18361	2.37396	4.86633e-08	137.957	198.085	1.44689	0.532951	0.645963
adcyap1r1b	adenylate cyclase activating polypeptide 1b (pituitary) receptor type I [Source:ZFIN;Acc:ZDB-GENE-110127-1]	42.4459	245.414	5.11212	2.35392	5.36031e-08	9.14849	14.8504	1.61565	0.692114	0.831269
slc26a3.2	solute carrier family 26 (anion exchanger), member 3, tandem duplicate 2 [Source:ZFIN;Acc:ZDB-GENE-041210-179]	4813.47	803.419	0.191197	-2.38687	6.23263e-08	128.511	233.625	1.82642	0.869019	0.576176
grm2a	glutamate receptor, metabotropic 2a [Source:ZFIN;Acc:ZDB-GENE-030131-8097]	2.56707	109.131	16.3087	4.02757	6.43412e-08	5.99633	1.37882	0.214687	-2.21969	NA
fstl1b	follistatin-like 1b [Source:ZFIN;Acc:ZDB-GENE-030131-3029]	5683.88	1503.09	0.280062	-1.83618	6.50799e-08	902.018	636.868	0.705038	-0.504228	0.526476
si:dkey-49n23.1	si:dkey-49n23.1 [Source:ZFIN;Acc:ZDB-GENE-050208-762]	66.6113	809.921	8.53412	3.09324	6.60219e-08	23.1201	11.5934	0.51811	-0.94867	0.762418
zgc:66447	zgc:66447 [Source:ZFIN;Acc:ZDB-GENE-030131-4748]	4846.81	1391.37	0.301183	-1.73129	7.11568e-08	1010.27	947.385	0.938314	-0.0918579	0.948114
epd	ependymin [Source:ZFIN;Acc:ZDB-GENE-980526-111]	4246.94	6.271	0.152034	-2.71753	7.28628e-08	1.23935	0.226666	0.296423	-1.75427	NA
wnk2	WNK lysine deficient protein kinase 2 [Source:ZFIN;Acc:ZDB-GENE-160114-3]	103.075	548.411	4.76498	2.25247	7.63851e-08	75.258	91.6559	1.23222	0.301257	0.873776
si:ch211-207e14.4	si:ch211-207e14.4 [Source:ZFIN;Acc:ZDB-GENE-030131-3405]	24.2816	304.439	8.7812	3.13442	7.89091e-08	6.47937	15.761	2.46247	1.3001	0.689126
si:dkey-97a13.12	si:dkey-97a13.12 [Source:ZFIN;Acc:ZDB-GENE-070912-614]	122.824	4.22537	0.073396	-3.76815	7.89091e-08	7.54125	2.75765	0.353554	-1.5	NA
si:rp71-17i16.6	si:rp71-17i16.6 [Source:ZFIN;Acc:ZDB-GENE-090313-410]	566.531	2064	3.45156	1.78725	8.63407e-08	23.2654	7.43034	0.321581	-1.63674	0.681076
npas4a	neuronal PAS domain protein 4a [Source:ZFIN;Acc:ZDB-GENE-060616-396]	276.604	1781.34	5.51035	2.46214	9.04721e-08	235.739	251.215	1.0646	0.0903062	0.976576
pleca	plectin a [Source:ZFIN;Acc:ZDB-GENE-030131-8984]	628.724	2939.65	4.2765	2.09643	9.42567e-08	2095.94	3139.96	1.49901	0.584008	0.361903
si:ch211-214p16.3	si:ch211-214p16.3 [Source:ZFIN;Acc:ZDB-GENE-120709-93]	48.5363	243.32	4.54163	2.18321	1.23854e-07	3458.36	1779.3	0.51491	-0.957608	0.180922
myl4	myosin, light chain 4, alkali; atrial, embryonic [Source:ZFIN;Acc:ZDB-GENE-050626-112]	15.7207	168.976	7.66712	2.93869	1.34919e-07	6.78117	9.16882	1.37384	0.45821	0.927051
grik1a	glutamate receptor, ionotropic, kainate 1a [Source:ZFIN;Acc:ZDB-GENE-030131-6502]	16.9144	148.73	6.82475	2.77078	1.42736e-07	17.9278	26.869	1.49826	0.583292	0.825154
fut9b	fucosyltransferase 9b [Source:ZFIN;Acc:ZDB-GENE-030131-9925]	2.01187	74.1726	14.8637	3.89372	1.43595e-07	12.5493	12.5731	1.00133	0.00191835	0.999805
pfkpa	phosphofructokinase, platelet a [Source:ZFIN;Acc:ZDB-GENE-091112-22]	120.503	577.925	4.32902	2.11404	1.4475e-07	201.523	444.792	2.21768	1.14905	0.254398
dhrs7ca	dehydrogenase/reductase (SDR family) member 7Ca [Source:ZFIN;Acc:ZDB-GENE-050320-114]	8.18878	133.673	9.98589	3.31989	1.46066e-07	6.10524	8.93183	1.47162	0.557402	0.92679
si:ch211-93e11.8	si:ch211-93e11.8 [Source:ZFIN;Acc:ZDB-GENE-121214-283]	10.5827	165.327	9.9767	3.31856	1.49668e-07	99.2539	75.7531	0.769554	-0.377906	0.883249
si:ch211-218o21.4	si:ch211-218o21.4 [Source:ZFIN;Acc:ZDB-GENE-081104-178]	320.902	69.7915	0.2382	-2.06975	1.49668e-07	43.1761	17.1529	0.39152	-1.35284	0.558729
sstr1a	somatostatin receptor 1a [Source:ZFIN;Acc:ZDB-GENE-090429-1]	552.25	1954.84	3.35731	1.7473	1.52074e-07	146.01	229.146	1.56417	0.645396	0.585937
nanos1	nanos homolog 1 [Source:ZFIN;Acc:ZDB-GENE-030131-1623]	2825.95	10433	3.48414	1.8008	1.85329e-07	210.737	110.288	0.522354	-0.936901	0.208622
kif26ab	kinesin family member 26Ab [Source:ZFIN;Acc:ZDB-GENE-100716-6]	3571.84	1082.62	0.316982	-1.65753	1.86693e-07	24.1758	10.9364	0.454889	-1.13641	0.675527
dgkaa	diacylglycerol kinase, alpha a [Source:ZFIN;Acc:ZDB-GENE-060616-305]	2964.95	703.473	0.25627	-1.96426	2.17181e-07	1313.49	1228.62	0.93626	-0.0950189	0.928442
ecm1b	extracellular matrix protein 1b [Source:ZFIN;Acc:ZDB-GENE-121204-2]	273.05	1246.39	4.15905	2.05625	2.26106e-07	302.155	318.572	1.05426	0.0762274	0.947308
dmtn	dematin actin binding protein [Source:ZFIN;Acc:ZDB-GENE-030131-9438]	3131.36	638.055	0.225984	-2.14571	2.28913e-07	141.032	186.661	1.32051	0.401092	0.762108
adgrl1a	adhesion G protein-coupled receptor L1a [Source:ZFIN;Acc:ZDB-GENE-131127-267]	151.992	1155.93	6.15258	2.62119	2.30967e-07	27.1055	16.4786	0.613537	-0.704778	0.811639
si:ch211-243j20.2	si:ch211-243j20.2 [Source:ZFIN;Acc:ZDB-GENE-041014-345]	9691.04	2789.95	0.302988	-1.72267	2.50502e-07	2226.72	1561.98	0.701822	-0.510823	0.416613
SAMD5	sterile alpha motif domain containing 5 [Source:HGNC Symbol;Acc:HGNC:21180]	883.859	133.617	0.179408	-2.47869	2.6265e-07	5.47439	10.3069	1.82244	0.86587	0.886319
thnsl2	threonine synthase-like 2 [Source:ZFIN;Acc:ZDB-GENE-051127-19]	18.7498	138.835	6.11122	2.61146	2.71558e-07	22.9241	30.828	1.34183	0.424207	0.851526
ush1c	Usher syndrome 1C [Source:ZFIN;Acc:ZDB-GENE-060312-41]	3705.76	1126.46	0.318125	-1.65234	2.71558e-07	12025.6	8868.86	0.737544	-0.4392	0.500516
cntn3a.1	contactin 3a, tandem duplicate 1 [Source:ZFIN;Acc:ZDB-GENE-081030-10]	11.0083	105.581	7.28965	2.86585	2.74049e-07	9.955	17.7824	1.80825	0.854597	0.807627
zgc:113691	zgc:113691 [Source:ZFIN;Acc:ZDB-GENE-050220-7]	191.778	877.834	4.18566	2.06545	2.80399e-07	38.211	57.196	1.47386	0.559596	0.762307
ca5a	carbonic anhydrase Va [Source:ZFIN;Acc:ZDB-GENE-080220-57]	833.956	202.59	0.261879	-1.93303	3.02982e-07	216.796	184.314	0.853251	-0.228958	0.862818
wnk4b	WNK lysine deficient protein kinase 4b [Source:ZFIN;Acc:ZDB-GENE-131120-119]	3099.04	797.787	0.275258	-1.86115	3.03891e-07	751.398	820.896	1.0938	0.129343	0.911444
ak3	adenylate kinase 3 [Source:ZFIN;Acc:ZDB-GENE-040426-2142]	355.594	55.5193	0.183292	-2.44779	3.21499e-07	398.558	866.761	2.1794	1.12393	0.13249
plppr4a	phospholipid phosphatase related 4a [Source:ZFIN;Acc:ZDB-GENE-070705-280]	89.9897	388.263	3.96668	1.98793	3.3613e-07	21.0879	13.0621	0.609	-0.715486	0.803271
cx28.8	connexin 28.8 [Source:ZFIN;Acc:ZDB-GENE-050616-1]	127.326	540.982	3.90752	1.96625	3.37457e-07	1566.8	1553.05	0.990901	-0.0131866	0.993538
agrp	agouti related neuropeptide [Source:ZFIN;Acc:ZDB-GENE-040817-1]	0.168121	77.8629	26.4851	4.72711	3.3892e-07	2.26285	0.729947	0.305236	-1.712	NA
tnni1c	troponin I, skeletal, slow c [Source:ZFIN;Acc:ZDB-GENE-060825-192]	35.6993	353.785	7.46321	2.8998	3.60926e-07	3.95491	0.598927	0.163304	-2.61436	NA
gck	glucokinase (hexokinase 4) [Source:ZFIN;Acc:ZDB-GENE-060825-204]	12232	2930.57	0.259071	-1.94858	3.72556e-07	7476.55	9757.34	1.30518	0.384244	0.54723
tmem45a	transmembrane protein 45a [Source:ZFIN;Acc:ZDB-GENE-050522-34]	483.82	59.3018	0.154857	-2.69099	3.91355e-07	180.485	355.771	1.9739	0.981047	0.28959
nitr3r.1l	novel immune-type receptor 3, related 1-like [Source:ZFIN;Acc:ZDB-GENE-030616-364]	0.503246	60.0425	24.1363	4.59313	3.95506e-07	0.891788	0	0.215242	-2.21597	NA
asap2a	ArfGAP with SH3 domain, ankyrin repeat and PH domain 2a [Source:ZFIN;Acc:ZDB-GENE-041210-256]	562.04	119.252	0.234732	-2.09091	4.3713e-07	37.8334	43.4184	1.13784	0.186302	0.953879
afdna	afadin, adherens junction formation factor a [Source:ZFIN;Acc:ZDB-GENE-050419-52]	3492.24	1034.24	0.311405	-1.68313	5.15711e-07	2062.49	1890.88	0.917146	-0.124777	0.893926
si:ch211-246i5.5	si:ch211-246i5.5 [Source:ZFIN;Acc:ZDB-GENE-131121-529]	168.747	922.997	4.81294	2.26692	5.16072e-07	92.7528	43.8284	0.473079	-1.07985	0.467309
kctd15a	potassium channel tetramerization domain containing 15a [Source:ZFIN;Acc:ZDB-GENE-041010-105]	41.0881	204.014	4.41896	2.14371	5.24e-07	19.3626	21.28	1.10496	0.143996	0.976576
pkd2l1	polycystic kidney disease 2-like 1 [Source:ZFIN;Acc:ZDB-GENE-030616-558]	50.5494	453.113	6.93112	2.79309	5.24158e-07	47.016	93.5932	2.01344	1.00966	0.531084
TTC28	tetratricopeptide repeat domain 28 [Source:HGNC Symbol;Acc:HGNC:29179]	344.357	64.6695	0.213549	-2.22736	5.47254e-07	58.3759	13.9976	0.243563	-2.03763	0.148604
ablim3	actin binding LIM protein family, member 3 [Source:ZFIN;Acc:ZDB-GENE-070112-1122]	213.293	31.0329	0.174989	-2.51466	5.49245e-07	655.18	410.668	0.627851	-0.671507	0.257843
ldha	lactate dehydrogenase A4 [Source:ZFIN;Acc:ZDB-GENE-991026-5]	6227.71	1247.59	0.224206	-2.1571	5.50691e-07	10368.5	6500.8	0.627078	-0.673283	0.213064
ccl44	chemokine (C-C motif) ligand 44 [Source:ZFIN;Acc:ZDB-GENE-131121-642]	86.7373	5.01443	0.101949	-3.29408	6.22315e-07	9.30045	2.4622	0.275256	-1.86116	NA
ptgdsb.1	prostaglandin D2 synthase b, tandem duplicate 1 [Source:ZFIN;Acc:ZDB-GENE-030131-8436]	1580.43	169.44	0.142573	-2.81023	6.24492e-07	96.4902	145.845	1.50178	0.586674	0.674286
ppp1r3aa	protein phosphatase 1, regulatory subunit 3Aa [Source:ZFIN;Acc:ZDB-GENE-110914-122]	347.48	1692.98	4.36553	2.12616	6.38468e-07	250.033	416.576	1.66285	0.733656	0.322857
slc38a5b	solute carrier family 38, member 5b [Source:ZFIN;Acc:ZDB-GENE-040718-395]	4074.22	1281.09	0.328482	-1.60612	6.60325e-07	1208.9	701.236	0.581035	-0.783304	0.189888
nrip2	nuclear receptor interacting protein 2 [Source:ZFIN;Acc:ZDB-GENE-030131-9425]	238.749	915.89	3.59502	1.846	7.03072e-07	53.1002	74.4487	1.39634	0.481655	0.809101
si:ch73-22o12.1	si:ch73-22o12.1 [Source:ZFIN;Acc:ZDB-GENE-110411-27]	3034.06	924.126	0.319508	-1.64608	7.41847e-07	2165.35	1726.53	0.7975	-0.326443	0.626683
pcbd1	pterin-4 alpha-carbinolamine dehydratase/dimerization cofactor of hepatocyte nuclear factor 1 alpha [Source:ZFIN;Acc:ZDB-GENE-040426-1787]	6463.83	1368.33	0.235012	-2.08919	7.99035e-07	1438.53	1075.15	0.746853	-0.421104	0.607209
pik3cd	phosphatidylinositol-4,5-bisphosphate 3-kinase, catalytic subunit delta [Source:ZFIN;Acc:ZDB-GENE-040426-1128]	41.1915	216.54	4.65473	2.2187	8.11972e-07	42.6848	66.2398	1.54572	0.628276	0.643359
tmeff2a	transmembrane protein with EGF-like and two follistatin-like domains 2a [Source:ZFIN;Acc:ZDB-GENE-070912-622]	27.4804	219.263	6.26784	2.64797	8.19659e-07	57.2814	36.5372	0.630257	-0.665989	0.726531
si:dkeyp-94g1.1	si:dkeyp-94g1.1 [Source:ZFIN;Acc:ZDB-GENE-030131-7910]	14.2317	111.863	6.12577	2.61489	8.56736e-07	39.3837	110.847	2.77821	1.47416	0.332089
ptger1b	prostaglandin E receptor 1b (subtype EP1) [Source:ZFIN;Acc:ZDB-GENE-100922-278]	12.226	175.042	9.10531	3.18671	8.75725e-07	1.82377	0	0.106287	-3.23396	NA
slc7a8a	solute carrier family 7 (amino acid transporter light chain, L system), member 8a [Source:ZFIN;Acc:ZDB-GENE-121120-2]	12086.3	4002.11	0.344393	-1.53787	9.28388e-07	7630.24	6826.31	0.894754	-0.160438	0.844632
npffr1l3	neuropeptide FF receptor 1 like 3 [Source:ZFIN;Acc:ZDB-GENE-070424-44]	92.1451	9.49082	0.139099	-2.84582	9.6641e-07	22.2322	65.6388	2.96746	1.56923	0.385451
zgc:195245	zgc:195245 [Source:ZFIN;Acc:ZDB-GENE-081022-200]	69.6554	3.89152	0.0993168	-3.33182	9.81746e-07	3.37049	0	0.0570972	-4.13044	NA
ddhd1a	DDHD domain containing 1a [Source:ZFIN;Acc:ZDB-GENE-111020-16]	897.609	2945.23	3.12352	1.64317	1.10335e-06	1075.4	752.554	0.700095	-0.514377	0.387081
HHEX	hematopoietically expressed homeobox [Source:HGNC Symbol;Acc:HGNC:4901]	2826.4	706.539	0.269966	-1.88915	1.18896e-06	18.3648	4.62518	0.239719	-2.06059	0.480604
nid1b	nidogen 1b [Source:ZFIN;Acc:ZDB-GENE-070802-3]	1228.34	313.727	0.274889	-1.86308	1.26141e-06	84.169	172.979	2.04271	1.03048	0.347741
npy8br	neuropeptide Y receptor Y8b [Source:ZFIN;Acc:ZDB-GENE-980526-208]	57.4574	408.966	5.73018	2.51858	1.27845e-06	111.693	94.952	0.8495	-0.235315	0.938
st6galnac5a	ST6 (alpha-N-acetyl-neuraminyl-2,3-beta-galactosyl-1,3)-N-acetylgalactosaminide alpha-2,6-sialyltransferase 5a [Source:ZFIN;Acc:ZDB-GENE-070705-488]	47.9616	252.915	4.62984	2.21096	1.27845e-06	9.12621	6.66092	0.740653	-0.433131	0.922796
tnnc1b	troponin C type 1b (slow) [Source:ZFIN;Acc:ZDB-GENE-040625-62]	26.9402	163.996	5.18393	2.37405	1.2982e-06	19.7794	43.1591	2.15345	1.10665	0.570009
meis1a	Meis homeobox 1 a [Source:ZFIN;Acc:ZDB-GENE-020122-3]	10889.2	2235.95	0.230108	-2.11962	1.37666e-06	1225.31	1918.27	1.56391	0.645154	0.273836
zgc:195212	zgc:195212 [Source:ZFIN;Acc:ZDB-GENE-081022-196]	70.8669	4.73699	0.109253	-3.19426	1.38742e-06	15.916	3.9555	0.238376	-2.06869	0.41843
rasd3	RASD family member 3 [Source:ZFIN;Acc:ZDB-GENE-060818-9]	264.162	922.169	3.28752	1.717	1.39231e-06	564.348	1126.15	1.99175	0.994033	0.124929
tanc1a	tetratricopeptide repeat, ankyrin repeat and coiled-coil containing 1a [Source:ZFIN;Acc:ZDB-GENE-130530-819]	329.718	56.4509	0.199929	-2.32244	1.41513e-06	126.097	71.6176	0.572609	-0.804378	0.554371
myo10l3	myosin X-like 3 [Source:ZFIN;Acc:ZDB-GENE-070912-237]	889.257	204.6	0.252237	-1.98715	1.41974e-06	67.9571	58.4559	0.854838	-0.226277	0.899461
cpa6	carboxypeptidase A6 [Source:ZFIN;Acc:ZDB-GENE-091204-331]	263.756	38.2443	0.177745	-2.49212	1.47532e-06	20.7986	6.59214	0.32799	-1.60828	0.617966
zgc:194839	zgc:194839 [Source:ZFIN;Acc:ZDB-GENE-081022-153]	24.6765	265.049	7.62968	2.93162	1.47532e-06	32.6914	19.3199	0.587928	-0.766288	0.722045
ddx3a	DEAD (Asp-Glu-Ala-Asp) box helicase 3a [Source:ZFIN;Acc:ZDB-GENE-030131-1565]	5091.9	15297.2	2.88681	1.52947	1.49369e-06	6273.74	6689.9	1.06648	0.0928612	0.927544
egln2	egl-9 family hypoxia-inducible factor 2 [Source:ZFIN;Acc:ZDB-GENE-060503-757]	814.957	141.031	0.202028	-2.30737	1.55367e-06	235.15	553.708	2.35647	1.23662	0.152199
si:ch211-160f23.7	si:ch211-160f23.7 [Source:ZFIN;Acc:ZDB-GENE-141216-470]	40.1878	232.159	5.03398	2.3317	1.60253e-06	18.6178	21.4012	1.17219	0.229207	0.957769
kcnk3b	potassium channel, subfamily K, member 3b [Source:ZFIN;Acc:ZDB-GENE-120709-43]	1746.12	366.212	0.234114	-2.09471	1.63769e-06	710.832	435.944	0.613604	-0.70462	0.292702
actn2b	actinin, alpha 2b [Source:ZFIN;Acc:ZDB-GENE-051127-39]	148.429	17.1357	0.15162	-2.72147	1.63769e-06	72.8289	25.6644	0.353458	-1.50039	0.401412
osgin2	oxidative stress induced growth inhibitor family member 2 [Source:ZFIN;Acc:ZDB-GENE-081028-57]	173.372	20.3639	0.153903	-2.69991	1.7049e-06	18.4286	5.63584	0.30751	-1.7013	0.534236
cilp	cartilage intermediate layer protein, nucleotide pyrophosphohydrolase [Source:ZFIN;Acc:ZDB-GENE-050208-76]	134.485	593.455	4.01936	2.00697	1.76317e-06	164.594	89.9686	0.548764	-0.865742	0.456386
si:ch211-248e11.2	si:ch211-248e11.2 [Source:ZFIN;Acc:ZDB-GENE-081104-197]	239.021	44.0597	0.211863	-2.2388	1.88579e-06	965.476	602.476	0.623323	-0.681948	0.167449
elavl4	ELAV like neuron-specific RNA binding protein 4 [Source:ZFIN;Acc:ZDB-GENE-990415-246]	4049.55	1284.26	0.332195	-1.5899	1.93853e-06	1056.48	587.572	0.555727	-0.847552	0.172481
erbb4a	erb-b2 receptor tyrosine kinase 4a [Source:ZFIN;Acc:ZDB-GENE-030918-4]	0.839489	49.2599	15.5848	3.96206	2.05508e-06	8.8226	0.744523	0.0832683	-3.58609	NA
pcdh18b	protocadherin 18b [Source:ZFIN;Acc:ZDB-GENE-080804-1]	85.5966	527.691	5.1585	2.36695	2.11222e-06	7.75515	17.9095	2.36124	1.23955	0.646298
si:dkey-22o22.2	si:dkey-22o22.2 [Source:ZFIN;Acc:ZDB-GENE-100922-84]	81.5021	7.93875	0.135686	-2.88165	2.21384e-06	18.357	3.80368	0.207798	-2.26675	0.425171
il17rd	interleukin 17 receptor D [Source:ZFIN;Acc:ZDB-GENE-020320-5]	531.19	102.648	0.219856	-2.18537	2.28033e-06	103.41	38.7231	0.370428	-1.43273	0.224532
elf3	E74-like factor 3 (ets domain transcription factor, epithelial-specific ) [Source:ZFIN;Acc:ZDB-GENE-030131-8760]	836.743	153.47	0.2111	-2.244	2.33044e-06	23191.3	41745.8	1.8	0.847993	0.186407
afap1	actin filament associated protein 1 [Source:ZFIN;Acc:ZDB-GENE-100316-6]	55.135	307.942	4.86237	2.28166	2.49261e-06	8.67727	0.956613	0.110412	-3.17903	NA
or111-11	odorant receptor, family D, subfamily 111, member 11 [Source:ZFIN;Acc:ZDB-GENE-010308-10]	0	36.9204	17.6684	4.1431	2.55127e-06	1.1744	4.02625	3.35716	1.74724	NA
si:dkeyp-86h10.3	si:dkeyp-86h10.3 [Source:ZFIN;Acc:ZDB-GENE-100922-65]	0.335125	57.8155	19.8526	4.31125	2.63087e-06	108.708	152.847	1.4181	0.503956	0.697638
dapk3	death-associated protein kinase 3 [Source:ZFIN;Acc:ZDB-GENE-030131-3026]	83.8284	7.01604	0.126161	-2.98666	2.70892e-06	124.866	87.2107	0.706652	-0.500928	0.762757
foxp2	forkhead box P2 [Source:ZFIN;Acc:ZDB-GENE-041203-2]	858.704	4568.23	4.62455	2.20931	2.72257e-06	513.506	778.59	1.51442	0.59877	0.404531
si:ch211-197l9.5	si:ch211-197l9.5 [Source:ZFIN;Acc:ZDB-GENE-091204-323]	38.2909	0	0.0566765	-4.1411	2.80861e-06	1.96105	0.372261	0.195909	-2.35174	NA
bpifcl	BPI fold containing family C, like [Source:ZFIN;Acc:ZDB-GENE-070912-360]	1146.51	325.862	0.302439	-1.72528	2.80861e-06	132.729	69.2947	0.522556	-0.936342	0.56005
slc4a4a	solute carrier family 4 (sodium bicarbonate cotransporter), member 4a [Source:ZFIN;Acc:ZDB-GENE-060526-274]	226.916	17.6486	0.122604	-3.02793	3.01158e-06	27.1376	46.7414	1.73675	0.79639	0.804681
ctnnd2a	catenin (cadherin-associated protein), delta 2a [Source:ZFIN;Acc:ZDB-GENE-030616-60]	336.786	72.6323	0.240987	-2.05297	3.31355e-06	129.486	170.116	1.31984	0.400362	0.800937
hpgd	15-hydroxyprostaglandin dehydrogenase [Source:ZFIN;Acc:ZDB-GENE-080728-2]	37.2655	218.107	4.93992	2.30449	3.32776e-06	855.897	866.113	1.01102	0.0158073	0.992418
flncb	filamin C, gamma b (actin binding protein 280) [Source:ZFIN;Acc:ZDB-GENE-041008-175]	212.355	47.6578	0.248678	-2.00765	3.57037e-06	40.8048	41.2385	1.01676	0.0239756	0.993538
kctd12b	potassium channel tetramerisation domain containing 12b [Source:ZFIN;Acc:ZDB-GENE-050417-104]	16.2636	139.445	6.43155	2.68517	3.57037e-06	22.2315	49.9507	2.20448	1.14044	0.640603
TSTA3	zgc:100864 [Source:ZFIN;Acc:ZDB-GENE-040801-35]	197.434	825.687	3.81917	1.93326	3.63875e-06	5470.52	4744.15	0.867161	-0.205629	0.826726
fabp6	fatty acid binding protein 6, ileal (gastrotropin) [Source:ZFIN;Acc:ZDB-GENE-040625-49]	274.553	47.0045	0.203078	-2.29989	3.82643e-06	628.721	782.206	1.24486	0.315989	0.940499
pcdh17	protocadherin 17 [Source:ZFIN;Acc:ZDB-GENE-090608-3]	104.501	13.498	0.164735	-2.60179	3.95864e-06	128.227	105.127	0.821326	-0.283974	0.810853
fgfr1b	fibroblast growth factor receptor 1b [Source:ZFIN;Acc:ZDB-GENE-060503-14]	1130.76	219.382	0.222611	-2.1674	4.08057e-06	15.9625	16.25	1.02283	0.032572	0.994229
il4r.1	interleukin 4 receptor, tandem duplicate 1 [Source:ZFIN;Acc:ZDB-GENE-050227-5]	74.4254	5.71899	0.122307	-3.03142	4.15111e-06	51.8619	43.8471	0.838201	-0.254631	0.923734
si:ch211-248a14.8	si:ch211-248a14.8 [Source:ZFIN;Acc:ZDB-GENE-131126-33]	4549.74	1597.28	0.364268	-1.45693	4.16341e-06	11139.3	7909.53	0.710072	-0.493963	0.44548
BFSP1	beaded filament structural protein 1 [Source:HGNC Symbol;Acc:HGNC:1040]	61.127	0.295038	0.0462305	-4.43501	4.39411e-06	24.6475	3.64548	0.154677	-2.69267	0.14066
ftr86	finTRIM family, member 86 [Source:ZFIN;Acc:ZDB-GENE-060929-108]	18.4397	121.775	5.42701	2.44016	4.39411e-06	6.87269	4.8602	0.697104	-0.520555	NA
gid8b	GID complex subunit 8 homolog b (S. cerevisiae) [Source:ZFIN;Acc:ZDB-GENE-030515-4]	3806.46	1185.75	0.327848	-1.6089	4.39832e-06	1240.98	831.367	0.66927	-0.579339	0.339568
LO018191.1		4.64596	108.16	10.3396	3.37011	4.5472e-06	15.874	4.85988	0.312694	-1.67718	0.684416
sash1a	SAM and SH3 domain containing 1a [Source:ZFIN;Acc:ZDB-GENE-030131-9960]	799.286	252.532	0.331617	-1.59241	4.7655e-06	528.952	272.361	0.51596	-0.95467	0.12
tekt3	tektin 3 [Source:ZFIN;Acc:ZDB-GENE-080130-2]	65.8796	2.3603	0.0891145	-3.4882	5.14049e-06	26.7131	15.9614	0.59716	-0.743809	0.819126
tmprss4a	transmembrane protease, serine 4a [Source:ZFIN;Acc:ZDB-GENE-061103-631]	195.689	755.402	3.58056	1.84019	5.49747e-06	871.367	873.243	1.00331	0.00476335	0.997214
pygma	phosphorylase, glycogen, muscle A [Source:ZFIN;Acc:ZDB-GENE-050522-482]	5305.43	14947.4	2.71605	1.44151	5.62058e-06	3685.07	4064.77	1.10262	0.140931	0.896264
C2orf88	Small membrane A-kinase anchor protein [Source:UniProtKB/Swiss-Prot;Acc:P0C8S0]	21.0074	133.174	5.29731	2.40526	5.77188e-06	1263.18	1686.22	1.33566	0.417557	0.691709
si:ch211-150j10.4	si:ch211-150j10.4 [Source:ZFIN;Acc:ZDB-GENE-110411-215]	25.5634	140.913	4.75997	2.25095	5.78113e-06	35.4195	20.5193	0.589613	-0.762159	0.696303
zdhhc8b	zinc finger, DHHC-type containing 8b [Source:ZFIN;Acc:ZDB-GENE-030407-3]	494.859	137.242	0.296737	-1.75274	6.19269e-06	405.232	446.087	1.09991	0.137387	0.918332
anos1b	anosmin 1b [Source:ZFIN;Acc:ZDB-GENE-000201-13]	228.269	46.6082	0.231306	-2.11212	6.25209e-06	52.6456	25.0259	0.473748	-1.07781	0.624439
sertad4	SERTA domain containing 4 [Source:ZFIN;Acc:ZDB-GENE-090313-199]	177.859	23.9172	0.171094	-2.54714	6.28619e-06	78.3964	40.7215	0.515938	-0.95473	0.454339
zeb1b	zinc finger E-box binding homeobox 1b [Source:ZFIN;Acc:ZDB-GENE-010621-1]	978.511	305.998	0.329694	-1.6008	6.62223e-06	34.7869	17.7056	0.509678	-0.972343	0.647085
wdr37	WD repeat domain 37 [Source:ZFIN;Acc:ZDB-GENE-030131-8101]	1359.46	4226.54	2.96115	1.56616	6.70416e-06	833.122	949.032	1.13816	0.186699	0.835183
wnt9a	wingless-type MMTV integration site family, member 9A [Source:ZFIN;Acc:ZDB-GENE-060825-97]	158.204	1121.98	5.60688	2.4872	6.78827e-06	88.1421	106.624	1.20993	0.274921	0.841104
CABZ01039304.1		97.3754	12.972	0.170837	-2.54931	6.90009e-06	6.14475	11.0843	1.76371	0.818609	0.818765
si:dkey-177p2.18	si:dkey-177p2.18 [Source:ZFIN;Acc:ZDB-GENE-130603-12]	230.948	974.562	3.81988	1.93353	6.90245e-06	128.886	245.703	1.9178	0.939449	0.39827
si:ch211-219a15.3	si:ch211-219a15.3 [Source:ZFIN;Acc:ZDB-GENE-060503-214]	0	31.6546	15.5433	3.95822	7.27291e-06	1.65367	7.55301	4.56819	2.19162	NA
b3galt2	UDP-Gal:betaGlcNAc beta 1,3-galactosyltransferase, polypeptide 2 [Source:ZFIN;Acc:ZDB-GENE-040426-2078]	2176.78	671.208	0.325388	-1.61977	7.62746e-06	3528.99	2788.19	0.790292	-0.339541	0.674016
ttc23	tetratricopeptide repeat domain 23 [Source:ZFIN;Acc:ZDB-GENE-050419-126]	324.634	1097.28	3.18632	1.67189	7.67085e-06	83.6335	38.4692	0.452606	-1.14367	0.470072
arvcfa	ARVCF, delta catenin family member a [Source:ZFIN;Acc:ZDB-GENE-091113-43]	145.747	22.5004	0.188089	-2.41051	7.68583e-06	28.8828	20.9836	0.721365	-0.471199	0.889402
emilin2b	elastin microfibril interfacer 2b [Source:ZFIN;Acc:ZDB-GENE-080416-1]	6.25568	79.6726	8.07536	3.01353	7.82208e-06	9.75209	23.3978	2.36097	1.23938	0.6024
rhobtb2a	Rho-related BTB domain containing 2a [Source:ZFIN;Acc:ZDB-GENE-060315-11]	175.346	1009.35	4.83831	2.2745	7.91191e-06	71.9401	61.8586	0.858908	-0.219425	0.906573
scarb2a	scavenger receptor class B, member 2a [Source:ZFIN;Acc:ZDB-GENE-020419-29]	2949.03	762.846	0.280797	-1.8324	7.91191e-06	369.89	229.9	0.621205	-0.686859	0.315203
cttnbp2	cortactin binding protein 2 [Source:ZFIN;Acc:ZDB-GENE-030131-8134]	547.858	2630.62	4.22886	2.08027	8.03571e-06	313.482	522.963	1.66922	0.739176	0.173687
abcg2a	ATP-binding cassette, sub-family G (WHITE), member 2a [Source:ZFIN;Acc:ZDB-GENE-050517-35]	6.37466	74.6078	7.53308	2.91324	8.03571e-06	3911.86	4435.47	1.13429	0.181786	0.895734
zgc:175177	zgc:175177 [Source:ZFIN;Acc:ZDB-GENE-080303-30]	5.95295	67.7231	7.47393	2.90187	8.03876e-06	20.1639	19.4528	0.975983	-0.0350727	0.993271
slc43a2b	solute carrier family 43 (amino acid system L transporter), member 2b [Source:ZFIN;Acc:ZDB-GENE-041212-6]	3627.56	1003.39	0.296793	-1.75247	8.34881e-06	7963.01	15955	2.00381	1.00274	0.272378
zbtb32	zinc finger and BTB domain containing 32 [Source:ZFIN;Acc:ZDB-GENE-131121-166]	6.53773	538.707	10.4805	3.38963	8.35577e-06	2.6296	5.03463	1.95111	0.964296	NA
slc25a38a	solute carrier family 25, member 38a [Source:ZFIN;Acc:ZDB-GENE-060929-320]	121.312	18.2963	0.1851	-2.43362	8.41524e-06	50.0154	166.064	3.35147	1.74479	0.1693
si:ch211-149l1.2	si:ch211-149l1.2 [Source:ZFIN;Acc:ZDB-GENE-090313-40]	204.962	29.3631	0.179796	-2.47557	8.44141e-06	469.556	616.764	1.31327	0.393162	0.6095
egf	epidermal growth factor [Source:ZFIN;Acc:ZDB-GENE-070922-1]	15.3867	133.118	6.19711	2.6316	9.45008e-06	4.86769	0.226666	0.0760267	-3.71735	NA
si:ch211-119o8.4	si:ch211-119o8.4 [Source:ZFIN;Acc:ZDB-GENE-070912-15]	67.0844	365.221	4.6849	2.22802	9.85002e-06	1.04269	0	0.185829	-2.42795	NA
zgc:92287	zgc:92287 [Source:ZFIN;Acc:ZDB-GENE-040718-350]	391.48	1406.79	3.34087	1.74022	9.85645e-06	317.089	269.95	0.85234	-0.230499	0.839788
synpo2b	synaptopodin 2b [Source:ZFIN;Acc:ZDB-GENE-101230-1]	104.987	448.267	3.858	1.94785	1.00382e-05	24.291	6.61128	0.268243	-1.89839	0.575005
rcn3	reticulocalbin 3, EF-hand calcium binding domain [Source:ZFIN;Acc:ZDB-GENE-040625-175]	781.426	188.757	0.265463	-1.91342	1.03734e-05	29.3513	67.7233	2.32554	1.21756	0.298572
moxd1	monooxygenase, DBH-like 1 [Source:ZFIN;Acc:ZDB-GENE-030131-9320]	122.468	11.7983	0.143278	-2.80311	1.05407e-05	14.6966	0.453332	0.0392349	-4.67172	0.132674
foxo3b	forkhead box O3b [Source:ZFIN;Acc:ZDB-GENE-990708-6]	756	218.743	0.308188	-1.69812	1.08111e-05	832.317	886.212	1.06559	0.0916516	0.941218
htra1a	HtrA serine peptidase 1a [Source:ZFIN;Acc:ZDB-GENE-040704-64]	56.4486	270.816	4.21769	2.07645	1.10501e-05	4.55227	3.49792	0.765441	-0.385637	NA
si:dkey-182o15.5	si:dkey-182o15.5 [Source:ZFIN;Acc:ZDB-GENE-160728-6]	0.839489	43.8459	13.4361	3.74804	1.11595e-05	33.6496	51.3294	1.51157	0.596044	0.754702
ccnb3	cyclin B3 [Source:ZFIN;Acc:ZDB-GENE-060929-684]	98.3103	353.231	3.34904	1.74375	1.11717e-05	21.1196	16.7683	0.780621	-0.357305	0.936171
ccdc175	coiled-coil domain containing 175 [Source:ZFIN;Acc:ZDB-GENE-101202-3]	85.537	367.709	3.89428	1.96136	1.12384e-05	15.0763	43.6172	2.89724	1.53468	0.393177
npr3	natriuretic peptide receptor 3 [Source:ZFIN;Acc:ZDB-GENE-060531-91]	878.016	189.62	0.243132	-2.04019	1.14972e-05	2230.8	3405.77	1.52763	0.6113	0.337728
ampd2b	adenosine monophosphate deaminase 2b [Source:ZFIN;Acc:ZDB-GENE-070713-5]	3046.61	9365.86	2.9269	1.54937	1.18938e-05	6838.53	6892.46	1.00797	0.0114481	0.992997
cnih2	cornichon family AMPA receptor auxiliary protein 2 [Source:ZFIN;Acc:ZDB-GENE-050320-96]	287.006	2042.45	5.57198	2.47819	1.21337e-05	13.1065	42.3384	3.17674	1.66755	0.430459
CABZ01020840.1	Danio rerio apoptosis facilitator Bcl-2-like protein 14 (LOC101885512), mRNA. [Source:RefSeq mRNA;Acc:NM_001328001]	204.847	29.7639	0.18413	-2.4412	1.24162e-05	208.215	53.753	0.259758	-1.94476	0.155456
rgl2	ral guanine nucleotide dissociation stimulator-like 2 [Source:ZFIN;Acc:ZDB-GENE-010131-1]	149.77	798.073	4.55443	2.18727	1.28196e-05	400.233	794.276	1.98177	0.986789	0.211691
il4r.1	interleukin 4 receptor, tandem duplicate 1 [Source:ZFIN;Acc:ZDB-GENE-050227-5]	95.8068	6.8783	0.122072	-3.0342	1.29379e-05	34.373	15.2894	0.447018	-1.1616	0.492147
sept9b	septin 9b [Source:ZFIN;Acc:ZDB-GENE-050327-17]	3024.07	880.325	0.310797	-1.68595	1.31047e-05	338.745	201.799	0.594853	-0.749395	0.300235
dachb	dachshund b [Source:ZFIN;Acc:ZDB-GENE-020402-4]	5098.11	1645	0.339491	-1.55856	1.33009e-05	2396.43	2549.53	1.064	0.0894954	0.930123
arxa	aristaless related homeobox a [Source:ZFIN;Acc:ZDB-GENE-990415-15]	1987.2	7432.16	3.45299	1.78785	1.33274e-05	1395	1731.39	1.24013	0.310486	0.693633
slc44a5a	solute carrier family 44, member 5a [Source:ZFIN;Acc:ZDB-GENE-070705-333]	7.43253	68.2767	6.56863	2.71559	1.34074e-05	48.7393	10.2402	0.208134	-2.26441	0.193007
slc25a36b	solute carrier family 25 (pyrimidine nucleotide carrier ), member 36b [Source:ZFIN;Acc:ZDB-GENE-080219-28]	1162.3	375.102	0.339432	-1.55881	1.43609e-05	1345.91	793.428	0.589521	-0.762384	0.247399
tshz2	teashirt zinc finger homeobox 2 [Source:ZFIN;Acc:ZDB-GENE-100322-2]	1473.41	395.802	0.291067	-1.78057	1.45194e-05	342.054	215.368	0.627957	-0.671263	0.506848
si:ch211-163l21.8	si:ch211-163l21.8 [Source:ZFIN;Acc:ZDB-GENE-041008-93]	16113.9	5409	0.351579	-1.50808	1.52895e-05	362.638	397.031	1.09674	0.133218	0.897269
si:dkey-31e10.1	si:dkey-31e10.1 [Source:ZFIN;Acc:ZDB-GENE-060503-356]	23.2511	122.336	4.52009	2.17635	1.53503e-05	37.8922	40.1538	1.04339	0.0612754	0.989151
insm1b	insulinoma-associated 1b [Source:ZFIN;Acc:ZDB-GENE-030131-2602]	3041.14	11244.4	3.41896	1.77356	1.55072e-05	22069.4	20592.1	0.933069	-0.0999436	0.91616
sh3rf2	SH3 domain containing ring finger 2 [Source:ZFIN;Acc:ZDB-GENE-141212-301]	277.354	1151.32	3.76107	1.91114	1.5752e-05	608.773	453.756	0.745089	-0.424515	0.641526
CABZ01007222.1		171.476	27.5449	0.198393	-2.33357	1.60634e-05	55.5186	12.5568	0.226484	-2.14252	0.119686
tnrc18	trinucleotide repeat containing 18 [Source:ZFIN;Acc:ZDB-GENE-100326-1]	2385.06	810.013	0.355179	-1.49338	1.66808e-05	1556.5	1963.59	1.262	0.335717	0.61905
serp1	stress-associated endoplasmic reticulum protein 1 [Source:ZFIN;Acc:ZDB-GENE-030131-8741]	10079.2	3153.15	0.330925	-1.59542	1.72408e-05	5839.94	3827.06	0.655333	-0.6097	0.192561
svopl	SVOP-like [Source:ZFIN;Acc:ZDB-GENE-041114-109]	225.819	853.074	3.46974	1.79483	1.82202e-05	1351.57	1107.78	0.820104	-0.28612	0.706285
acss2l	acyl-CoA synthetase short chain family member 2 like [Source:ZFIN;Acc:ZDB-GENE-130530-723]	430.599	136.512	0.33494	-1.57802	1.88723e-05	64.8048	45.8476	0.701946	-0.510567	0.83711
pla2g4aa	phospholipase A2, group IVAa (cytosolic, calcium-dependent) [Source:ZFIN;Acc:ZDB-GENE-990415-45]	3.32668	62.8188	9.07805	3.18238	1.91626e-05	20.4238	47.2973	2.30561	1.20515	0.625048
cytip	cytohesin 1 interacting protein [Source:ZFIN;Acc:ZDB-GENE-140106-76]	776.904	219.113	0.302771	-1.7237	2.00823e-05	35.4901	29.2163	0.822466	-0.281972	0.933606
chaf1a	chromatin assembly factor 1, subunit A (p150) [Source:ZFIN;Acc:ZDB-GENE-030131-5366]	2072.69	589.514	0.305391	-1.71127	2.03414e-05	691.371	394.786	0.570863	-0.808783	0.209178
rcan2	regulator of calcineurin 2 [Source:ZFIN;Acc:ZDB-GENE-040516-17]	805.614	2647.24	3.09526	1.63006	2.07123e-05	126.465	304.872	2.40038	1.26326	0.111419
wnt4b	wingless-type MMTV integration site family, member 4b [Source:ZFIN;Acc:ZDB-GENE-000411-1]	98.0723	549.855	4.6857	2.22826	2.07123e-05	59.2996	50.1711	0.841965	-0.248168	0.896264
shisa9a	shisa family member 9a [Source:ZFIN;Acc:ZDB-GENE-050320-78]	101.539	407.187	3.6199	1.85595	2.08211e-05	41.8775	14.0208	0.336798	-1.57004	0.460641
rasgrp4	RAS guanyl releasing protein 4 [Source:ZFIN;Acc:ZDB-GENE-050419-110]	21.5402	115.384	4.59012	2.19853	2.10978e-05	13.1288	61.228	4.68143	2.22695	0.145075
rprma	reprimo, TP53 dependent G2 arrest mediator candidate a [Source:ZFIN;Acc:ZDB-GENE-050522-218]	293.482	1506.2	4.40977	2.1407	2.19154e-05	418.319	351.338	0.838919	-0.253397	0.823094
trhra	thyrotropin-releasing hormone receptor a [Source:ZFIN;Acc:ZDB-GENE-100922-18]	706.237	100.853	0.183625	-2.44516	2.19154e-05	264.8	1129.29	4.26275	2.09178	0.231911
CU695117.1		152.367	30.3791	0.229106	-2.12591	2.19218e-05	7.54863	13.9795	1.81732	0.861815	0.821259
gas1a	growth arrest-specific 1a [Source:ZFIN;Acc:ZDB-GENE-050302-155]	295.656	69.8996	0.26325	-1.92549	2.22645e-05	94.3706	126.088	1.32979	0.411202	0.76818
id2a	inhibitor of DNA binding 2a [Source:ZFIN;Acc:ZDB-GENE-020910-1]	1159.69	4508.82	3.55607	1.83028	2.25649e-05	2340.32	2217.15	0.947109	-0.0783981	0.939774
gldn	gliomedin [Source:ZFIN;Acc:ZDB-GENE-050119-4]	976.73	251.168	0.281264	-1.83	2.25649e-05	12.0768	2.51641	0.195444	-2.35518	0.573604
cxcl12b	chemokine (C-X-C motif) ligand 12b (stromal cell-derived factor 1) [Source:ZFIN;Acc:ZDB-GENE-030721-1]	260.957	28.4808	0.154855	-2.69101	2.27021e-05	7.06311	0	0.0270389	-5.20882	NA
gnrhr1	gonadotropin releasing hormone receptor 1 [Source:ZFIN;Acc:ZDB-GENE-090128-2]	8.47253	75.9746	6.25407	2.64479	2.27373e-05	4.5047	2.30006	0.509577	-0.972628	NA
cfb	complement factor B [Source:ZFIN;Acc:ZDB-GENE-980526-487]	262.26	33.8727	0.172211	-2.53775	2.27737e-05	527.153	583.339	1.10815	0.148153	0.941218
ebf3a	early B cell factor 3a [Source:ZFIN;Acc:ZDB-GENE-070112-292]	86.491	9.39151	0.153013	-2.70828	2.35345e-05	12.527	2.15447	0.175512	-2.51036	0.366297
CABZ01061591.1		143.86	740.649	4.43133	2.14774	2.36633e-05	144.277	109.503	0.760708	-0.394584	0.851526
si:dkey-179k24.5	si:dkey-179k24.5 [Source:ZFIN;Acc:ZDB-GENE-110913-28]	2.82343	46.739	8.55561	3.09687	2.49343e-05	4.70746	0.598927	0.138926	-2.84761	NA
qsox2	quiescin Q6 sulfhydryl oxidase 2 [Source:ZFIN;Acc:ZDB-GENE-110203-4]	351.749	93.1218	0.287772	-1.797	2.50432e-05	144.806	75.7478	0.525317	-0.928741	0.470665
slitrk3a	SLIT and NTRK-like family, member 3a [Source:ZFIN;Acc:ZDB-GENE-130226-1]	18.466	146.085	5.77236	2.52916	2.52325e-05	45.5771	96.0447	2.12396	1.08676	0.235787
cd83	CD83 molecule [Source:ZFIN;Acc:ZDB-GENE-060503-762]	60.0328	3.65614	0.116792	-3.09798	2.52325e-05	182.869	95.3083	0.521049	-0.940508	0.520946
pnp4b	purine nucleoside phosphorylase 4b [Source:ZFIN;Acc:ZDB-GENE-040426-1887]	507.812	1529.06	2.86517	1.51862	2.60616e-05	3942.39	5008.81	1.27088	0.345824	0.740312
si:ch211-194p6.10	si:ch211-194p6.10 [Source:ZFIN;Acc:ZDB-GENE-160728-3]	62.1441	3.243	0.109828	-3.18668	2.60616e-05	11.5116	3.33775	0.295266	-1.75991	0.626636
ubtd1b	ubiquitin domain containing 1b [Source:ZFIN;Acc:ZDB-GENE-050913-62]	56.5525	248.3	3.88834	1.95915	2.66291e-05	217.835	315.626	1.44525	0.531315	0.620412
baiap2l1a	BAI1-associated protein 2-like 1a [Source:ZFIN;Acc:ZDB-GENE-031201-1]	259.727	809.062	2.95858	1.5649	2.69829e-05	520.496	387.758	0.746788	-0.42123	0.674016
si:ch73-194h10.2	si:ch73-194h10.2 [Source:ZFIN;Acc:ZDB-GENE-100921-21]	155.283	25.466	0.200337	-2.3195	2.70187e-05	9145.17	10944.2	1.1969	0.259304	0.74876
nrcama	neuronal cell adhesion molecule a [Source:ZFIN;Acc:ZDB-GENE-041210-235]	1471.69	473.964	0.340275	-1.55523	2.70411e-05	595.506	606.697	1.0187	0.0267295	0.983511
nid1a	nidogen 1a [Source:ZFIN;Acc:ZDB-GENE-050302-58]	904.69	125.232	0.179816	-2.47541	2.74862e-05	159.879	136.399	0.852154	-0.230814	0.906573
six3a	SIX homeobox 3a [Source:ZFIN;Acc:ZDB-GENE-990415-127]	31.8939	0	0.0775108	-3.68946	2.78671e-05	7.28453	10.3501	1.39813	0.483502	0.911785
si:dkey-195m11.8	si:dkey-195m11.8 [Source:ZFIN;Acc:ZDB-GENE-030131-3092]	449.807	110.877	0.271778	-1.8795	2.81316e-05	21.537	7.22676	0.332575	-1.58825	0.465223
hoxc5a	homeobox C5a [Source:ZFIN;Acc:ZDB-GENE-980526-533]	116.162	555.419	4.17844	2.06296	2.93915e-05	74.2112	35.4576	0.472462	-1.08173	0.370057
trpc5a	transient receptor potential cation channel, subfamily C, member 5a [Source:ZFIN;Acc:ZDB-GENE-040812-1]	37.6788	250.785	5.31305	2.40954	2.93915e-05	12.8134	18.8954	1.46693	0.552798	0.871638
pltp	phospholipid transfer protein [Source:ZFIN;Acc:ZDB-GENE-040801-22]	2123.65	530.415	0.275402	-1.86039	2.93915e-05	13.6396	56.053	4.00659	2.00237	0.160461
tmed3	transmembrane p24 trafficking protein 3 [Source:ZFIN;Acc:ZDB-GENE-030131-8335]	798.048	260.365	0.344143	-1.53892	3.11844e-05	755.449	526.099	0.696745	-0.521298	0.473134
synm	synemin, intermediate filament protein [Source:ZFIN;Acc:ZDB-GENE-050419-81]	8.7507	84.3942	6.51967	2.7048	3.15518e-05	11.3557	27.4052	2.37344	1.24698	0.638927
tshz3a	teashirt zinc finger homeobox 3a [Source:ZFIN;Acc:ZDB-GENE-100322-1]	267.097	897.568	3.14178	1.65158	3.18737e-05	13.4219	56.7464	4.1311	2.04652	0.146292
osbpl3a	oxysterol binding protein-like 3a [Source:ZFIN;Acc:ZDB-GENE-040912-77]	736.985	142.03	0.225949	-2.14593	3.22073e-05	3002.55	2876.16	0.958165	-0.0616537	0.948666
kcnab2b	potassium voltage-gated channel, shaker-related subfamily, beta member 2 b [Source:ZFIN;Acc:ZDB-GENE-080219-36]	45.3671	0.963574	0.0783356	-3.67419	3.53167e-05	6.28271	0.875543	0.128777	-2.95705	NA
slc1a4	solute carrier family 1 (glutamate/neutral amino acid transporter), member 4 [Source:ZFIN;Acc:ZDB-GENE-030616-566]	76296.2	29495.4	0.399636	-1.32324	3.54407e-05	5501.23	5480.84	0.996355	-0.00526838	0.996595
lpp	LIM domain containing preferred translocation partner in lipoma [Source:ZFIN;Acc:ZDB-GENE-040426-918]	360.191	77.4905	0.244401	-2.03268	3.54407e-05	567.887	394.755	0.697549	-0.519634	0.538821
ntrk1	neurotrophic tyrosine kinase, receptor, type 1 [Source:ZFIN;Acc:ZDB-GENE-980526-118]	16.7395	113.953	5.31724	2.41068	3.58924e-05	11.7045	11.6079	1.01802	0.0257639	0.996595
tspan9a	tetraspanin 9a [Source:ZFIN;Acc:ZDB-GENE-060503-632]	41.8517	1.39552	0.0914568	-3.45077	3.71624e-05	12.2215	8.516	0.706616	-0.501002	0.897375
hbegfa	heparin-binding EGF-like growth factor a [Source:ZFIN;Acc:ZDB-GENE-080204-119]	384.242	53.6998	0.181442	-2.46242	3.71624e-05	3617.89	2277.15	0.629673	-0.667325	0.214143
slc2a3b	solute carrier family 2 (facilitated glucose transporter), member 3b [Source:ZFIN;Acc:ZDB-GENE-121031-5]	110.843	10.5489	0.145072	-2.78516	3.73446e-05	30.9063	27.8856	0.898225	-0.154851	0.960817
gpr135	G protein-coupled receptor 135 [Source:ZFIN;Acc:ZDB-GENE-060420-3]	46.3982	240.138	4.40718	2.13986	3.80538e-05	25.0249	23.3416	0.918056	-0.123345	0.978533
elovl6l	ELOVL family member 6, elongation of long chain fatty acids like [Source:ZFIN;Acc:ZDB-GENE-031110-3]	14.9148	104.204	5.4751	2.45288	3.82465e-05	1368.78	1811.51	1.32397	0.404866	0.636037
otpa	orthopedia homeobox a [Source:ZFIN;Acc:ZDB-GENE-070216-1]	89.6596	13.6762	0.191256	-2.38642	3.87312e-05	29.3571	23.5662	0.800742	-0.32059	0.915078
cd82a	CD82 molecule a [Source:ZFIN;Acc:ZDB-GENE-030131-2818]	2128.22	5525.64	2.50979	1.32757	3.87312e-05	944.843	557.489	0.590857	-0.75912	0.111577
kcnh7	potassium channel, voltage gated eag related subfamily H, member 7 [Source:ZFIN;Acc:ZDB-GENE-120214-39]	385.99	1942.85	4.3035	2.10551	3.91227e-05	152.056	225.94	1.48468	0.570153	0.561665
dchs1b	dachsous cadherin-related 1b [Source:ZFIN;Acc:ZDB-GENE-050208-41]	437.368	128.955	0.316922	-1.6578	4.06053e-05	180.782	61.9901	0.342155	-1.54728	0.20165
gpr85	G protein-coupled receptor 85 [Source:ZFIN;Acc:ZDB-GENE-000710-2]	353.767	1054.33	2.83205	1.50184	4.23394e-05	192.74	292.436	1.5203	0.604359	0.490472
ccdc174	coiled-coil domain containing 174 [Source:ZFIN;Acc:ZDB-GENE-050320-54]	667.893	1976.16	2.81241	1.49181	4.23992e-05	626.638	652.691	1.04068	0.0575269	0.967953
kirrel1b	kirre like nephrin family adhesion molecule 1b [Source:ZFIN;Acc:ZDB-GENE-070912-173]	597.543	1875.96	2.96245	1.56679	4.34332e-05	46.2369	74.7016	1.61926	0.695339	0.566429
bmp16	bone morphogenetic protein 16 [Source:ZFIN;Acc:ZDB-GENE-100115-1]	59.4944	334.186	4.70581	2.23444	4.44423e-05	296.663	758.789	2.56078	1.35658	0.576722
baz1b	bromodomain adjacent to zinc finger domain, 1B [Source:ZFIN;Acc:ZDB-GENE-010328-16]	402.866	1668.85	3.71547	1.89354	4.50733e-05	1489.81	1957.93	1.31376	0.393698	0.682965
soga1	suppressor of glucose, autophagy associated 1 [Source:ZFIN;Acc:ZDB-GENE-090313-188]	1325.3	5620.38	3.78396	1.9199	4.59741e-05	1188.98	2153.34	1.81123	0.856967	0.103761
cadm4	cell adhesion molecule 4 [Source:ZFIN;Acc:ZDB-GENE-041114-138]	1613.39	421.237	0.286439	-1.8037	4.70704e-05	1080.95	934.742	0.865636	-0.208168	0.807523
smco4	single-pass membrane protein with coiled-coil domains 4 [Source:ZFIN;Acc:ZDB-GENE-131121-542]	565.372	153.802	0.296129	-1.7557	4.80238e-05	537.846	378.992	0.704486	-0.505356	0.525204
tpst1	tyrosylprotein sulfotransferase 1 [Source:ZFIN;Acc:ZDB-GENE-000210-10]	520.19	2047.98	3.56015	1.83194	4.91977e-05	4036.41	4811.43	1.19174	0.253072	0.755582
phlda1	pleckstrin homology-like domain, family A, member 1 [Source:ZFIN;Acc:ZDB-GENE-041010-103]	395.533	1231.32	2.9386	1.55513	5.03326e-05	104.666	170.655	1.62146	0.697297	0.511773
pclob	piccolo presynaptic cytomatrix protein b [Source:ZFIN;Acc:ZDB-GENE-030131-8100]	6812.07	2420.05	0.371288	-1.42939	5.18321e-05	5843.06	10170.8	1.74093	0.799861	0.118946
grap2a	GRB2-related adaptor protein 2a [Source:ZFIN;Acc:ZDB-GENE-050417-275]	271.453	61.9936	0.257982	-1.95466	5.32308e-05	111.337	30.9329	0.274468	-1.86529	0.133436
si:rp71-62i8.1	si:rp71-62i8.1 [Source:ZFIN;Acc:ZDB-GENE-131127-571]	207.643	26.948	0.176682	-2.50077	5.44275e-05	705.799	613.076	0.868197	-0.203906	0.804323
si:ch73-127m5.1	si:ch73-127m5.1 [Source:ZFIN;Acc:ZDB-GENE-130531-25]	184.955	49.1722	0.290722	-1.78229	5.58762e-05	13.9704	13.4261	0.956074	-0.0648051	0.990035
bmpr1ba	bone morphogenetic protein receptor, type IBa [Source:ZFIN;Acc:ZDB-GENE-991208-8]	311.303	60.1891	0.227991	-2.13295	5.63163e-05	29.0577	12.9707	0.436285	-1.19666	0.522241
gpr63	G protein-coupled receptor 63 [Source:ZFIN;Acc:ZDB-GENE-110411-183]	1777.55	4861.74	2.62438	1.39198	5.67053e-05	984.058	1408.55	1.43025	0.516267	0.448437
si:ch211-250c4.4	si:ch211-250c4.4 [Source:ZFIN;Acc:ZDB-GENE-081107-32]	1047.46	308.791	0.31672	-1.65872	5.83502e-05	32.364	10.4355	0.321291	-1.63805	0.445817
sept12	septin 12 [Source:ZFIN;Acc:ZDB-GENE-120215-68]	349.52	49.6714	0.185097	-2.43364	5.88675e-05	1978.38	1503.75	0.760133	-0.395677	0.480848
trim2b	tripartite motif containing 2b [Source:ZFIN;Acc:ZDB-GENE-090312-70]	80.4051	294.748	3.36191	1.74928	6.25588e-05	14.6488	24.5707	1.69139	0.758206	0.754035
prickle2a	prickle homolog 2a [Source:ZFIN;Acc:ZDB-GENE-061110-112]	495.152	146.7	0.317796	-1.65383	6.345e-05	64.7467	145.488	2.25253	1.17154	0.156438
fam131c	family with sequence similarity 131, member C [Source:ZFIN;Acc:ZDB-GENE-050706-119]	1204.77	4130.18	3.17956	1.66883	6.51046e-05	340.612	580.827	1.70533	0.770053	0.31574
klf12a	Kruppel-like factor 12a [Source:ZFIN;Acc:ZDB-GENE-030131-9188]	505.96	1427.51	2.69396	1.42973	6.61527e-05	128.118	57.3211	0.447398	-1.16037	0.244862
ripply1	ripply transcriptional repressor 1 [Source:ZFIN;Acc:ZDB-GENE-060113-1]	356.905	102.015	0.309591	-1.69156	6.65133e-05	210.727	120.796	0.574863	-0.798711	0.33016
obscnb	obscurin, cytoskeletal calmodulin and titin-interacting RhoGEF b [Source:ZFIN;Acc:ZDB-GENE-070119-5]	122.843	18.4544	0.192053	-2.38042	6.87165e-05	45.7965	9.88025	0.217472	-2.2011	0.146292
FAM124A	si:dkeyp-74a11.1 [Source:ZFIN;Acc:ZDB-GENE-081104-474]	256.767	45.9993	0.216026	-2.21073	6.88756e-05	33.0112	51.3761	1.5728	0.653331	0.707208
lypd6b	LY6/PLAUR domain containing 6B [Source:ZFIN;Acc:ZDB-GENE-050522-38]	86.1252	10.5957	0.172243	-2.53748	7.04068e-05	4.60984	5.70659	1.21892	0.285603	NA
adamts5	ADAM metallopeptidase with thrombospondin type 1 motif 5 [Source:NCBI gene;Acc:565053]	20.0461	127.311	4.9836	2.31719	7.11839e-05	30.9347	24.3089	0.775748	-0.366339	0.88725
picalma	phosphatidylinositol binding clathrin assembly protein a [Source:ZFIN;Acc:ZDB-GENE-040426-761]	559.439	1571.61	2.68742	1.42622	7.33697e-05	1285.81	896.123	0.697667	-0.519391	0.405769
gnaia	guanine nucleotide binding protein (G protein), alpha inhibiting activity polypeptide a [Source:ZFIN;Acc:ZDB-GENE-030131-2229]	1491.59	3796.77	2.46086	1.29916	7.67154e-05	4345.53	4864.34	1.11967	0.163076	0.838371
cnga3a	cyclic nucleotide gated channel alpha 3a [Source:ZFIN;Acc:ZDB-GENE-090611-2]	52.8125	211.129	3.60187	1.84875	7.7296e-05	9.27711	7.58641	0.822317	-0.282233	0.951692
fgfr2	fibroblast growth factor receptor 2 [Source:ZFIN;Acc:ZDB-GENE-030323-1]	599.256	151.874	0.280392	-1.83448	8.0316e-05	344.274	209.077	0.608084	-0.717657	0.34071
rgs20	regulator of G protein signaling 20 [Source:ZFIN;Acc:ZDB-GENE-040718-128]	442.614	1156.21	2.51712	1.33178	8.28894e-05	323.544	211.153	0.649927	-0.621651	0.491246
atn1	atrophin 1 [Source:ZFIN;Acc:ZDB-GENE-030131-426]	409.388	1553.07	3.44154	1.78305	8.61716e-05	110.226	82.7368	0.752361	-0.410503	0.7808
prr15la	proline rich 15-like a [Source:ZFIN;Acc:ZDB-GENE-040801-218]	235.005	722.052	2.89648	1.5343	8.7074e-05	4223.52	2738.7	0.648413	-0.625016	0.339258
fsta	follistatin a [Source:ZFIN;Acc:ZDB-GENE-990714-11]	447.454	108.29	0.271766	-1.87956	8.86749e-05	53.3943	22.4413	0.421304	-1.24707	0.428053
CSRNP3	cysteine and serine rich nuclear protein 3 [Source:HGNC Symbol;Acc:HGNC:30729]	85.1209	492.136	4.68652	2.22852	9.04287e-05	119.139	87.9998	0.733989	-0.446171	0.77018
trpm1a	transient receptor potential cation channel, subfamily M, member 1a [Source:ZFIN;Acc:ZDB-GENE-070112-1372]	8.37758	73.941	6.17821	2.62719	9.07134e-05	83.875	17.4003	0.205665	-2.28163	0.14307
zgc:194678	zgc:194678 [Source:ZFIN;Acc:ZDB-GENE-030131-8082]	191.514	926.549	4.12143	2.04315	9.76269e-05	60.4794	80.9901	1.35121	0.434252	0.882525
adora2aa	adenosine A2a receptor a [Source:ZFIN;Acc:ZDB-GENE-080723-28]	635.988	190.01	0.321137	-1.63874	0.000101621	1532.91	1069.51	0.698057	-0.518584	0.439013
plek	pleckstrin [Source:ZFIN;Acc:ZDB-GENE-040426-1506]	46.092	0.668536	0.074653	-3.74366	0.000102462	21.0791	4.29239	0.203487	-2.29699	0.302653
stxbp5l	syntaxin binding protein 5-like [Source:ZFIN;Acc:ZDB-GENE-041210-220]	174.49	519.096	2.82565	1.49858	0.000103556	279.642	326.001	1.16874	0.224957	0.825563
tulp1b	tubby like protein 1b [Source:ZFIN;Acc:ZDB-GENE-110411-113]	48.1895	3.94997	0.140357	-2.83282	0.00010367	2.88746	1.10221	0.378685	-1.40093	NA
si:ch211-106h4.9	si:ch211-106h4.9 [Source:ZFIN;Acc:ZDB-GENE-070705-17]	56.0353	243.438	3.81933	1.93332	0.000104558	43.3261	102.418	2.39088	1.25754	0.178861
dok4	docking protein 4 [Source:ZFIN;Acc:ZDB-GENE-041008-91]	2843.19	1074.66	0.393154	-1.34683	0.000105109	1573.63	2262.53	1.43871	0.524772	0.446778
ccdc166	coiled-coil domain containing 166 [Source:ZFIN;Acc:ZDB-GENE-160114-85]	43.2665	0.668536	0.0748822	-3.73923	0.000105109	25.8154	11.0298	0.434584	-1.20229	0.747073
cldn15lb	claudin 15-like b [Source:ZFIN;Acc:ZDB-GENE-040718-145]	306.321	885.043	2.74925	1.45904	0.000105209	19742.7	17866.3	0.905005	-0.144002	0.867645
si:ch211-63o20.7	si:ch211-63o20.7 [Source:ZFIN;Acc:ZDB-GENE-041001-194]	55.4824	5.97559	0.161309	-2.63211	0.000109226	13.7781	7.79228	0.573898	-0.801133	0.79372
si:ch211-15b10.6	si:ch211-15b10.6 [Source:ZFIN;Acc:ZDB-GENE-160728-113]	2258.88	839.401	0.387319	-1.36841	0.000110447	925.667	1297.64	1.40177	0.487254	0.621566
cplx2	complexin 2 [Source:ZFIN;Acc:ZDB-GENE-081113-1]	9012.28	3006.61	0.352881	-1.50275	0.000113301	22183.9	32796.4	1.47839	0.564031	0.238798
C1GALT1	si:dkey-202e17.1 [Source:ZFIN;Acc:ZDB-GENE-060503-810]	0.335125	30.3263	12.1099	3.59811	0.000113574	2.08162	5.40886	2.76035	1.46485	NA
zgc:136410	zgc:136410 [Source:ZFIN;Acc:ZDB-GENE-060421-6071]	49.4501	4.06966	0.142811	-2.80782	0.000117219	66.5979	65.5713	0.986482	-0.0196348	0.997619
onecutl	one cut domain, family member, like [Source:ZFIN;Acc:ZDB-GENE-020531-1]	206.78	33.6578	0.20722	-2.27076	0.000119348	9.976	6.85875	0.673648	-0.569934	0.903562
pi4k2b	phosphatidylinositol 4-kinase type 2 beta [Source:ZFIN;Acc:ZDB-GENE-070112-990]	5617.59	16266.8	2.74987	1.45936	0.000121631	2734.27	3069.8	1.12259	0.166834	0.838888
hmox2b	heme oxygenase 2b [Source:ZFIN;Acc:ZDB-GENE-091118-52]	65.5222	238.616	3.31861	1.73058	0.000126824	44.6891	74.0247	1.63605	0.710214	0.592849
dlg4a	discs, large homolog 4a (Drosophila) [Source:ZFIN;Acc:ZDB-GENE-130530-613]	52.3171	243.922	4.01867	2.00672	0.000129087	74.2468	127.485	1.71452	0.777807	0.665585
pipox	pipecolic acid oxidase [Source:ZFIN;Acc:ZDB-GENE-110627-2]	99.3141	18.3175	0.224655	-2.15421	0.000129488	98.3281	190.487	1.9448	0.959621	0.499212
si:dkey-145p14.5	si:dkey-145p14.5 [Source:ZFIN;Acc:ZDB-GENE-041008-117]	46.2625	179.48	3.4813	1.79963	0.000133044	154.686	171.524	1.10258	0.140888	0.940571
myo15b	myosin XVB [Source:ZFIN;Acc:ZDB-GENE-030131-4797]	536.906	108.459	0.23855	-2.06764	0.000135048	3683.59	2346.34	0.63721	-0.65016	0.31324
zgc:77938	zgc:77938 [Source:ZFIN;Acc:ZDB-GENE-040426-1910]	8.76967	77.2687	6.03756	2.59397	0.000137968	2232.89	3567.58	1.59795	0.676226	0.146275
enpp2	ectonucleotide pyrophosphatase/phosphodiesterase 2 [Source:ZFIN;Acc:ZDB-GENE-040426-1156]	102.093	338.157	3.0617	1.61433	0.000138239	55.8446	185.683	3.29484	1.72021	0.120013
si:ch211-168d1.3	si:ch211-168d1.3 [Source:ZFIN;Acc:ZDB-GENE-160113-13]	357.584	43.2419	0.173029	-2.53091	0.000138673	31.7089	20.9374	0.662999	-0.592921	0.781621
thsd7ba	thrombospondin, type I, domain containing 7Ba [Source:ZFIN;Acc:ZDB-GENE-070621-2]	52.0902	3.14453	0.126095	-2.98741	0.000142099	98.4441	24.4445	0.244192	-2.03391	0.134345
si:dkeyp-72e1.7	si:dkeyp-72e1.7 [Source:ZFIN;Acc:ZDB-GENE-120215-229]	2181.31	671.364	0.330166	-1.59874	0.000144071	1945.15	1058.7	0.543636	-0.879287	0.176738
fbp1b	fructose-1,6-bisphosphatase 1b [Source:ZFIN;Acc:ZDB-GENE-021206-11]	40.849	0.295038	0.0782657	-3.67548	0.000146783	2526.57	2572.81	1.01893	0.0270486	0.992605
plpp7	phospholipid phosphatase 7 (inactive) [Source:ZFIN;Acc:ZDB-GENE-040426-1822]	578.844	128.077	0.255496	-1.96863	0.000146783	13.1152	45.3912	3.45931	1.79048	0.325544
smad1	SMAD family member 1 [Source:ZFIN;Acc:ZDB-GENE-991119-8]	173.124	624.786	3.30115	1.72297	0.000148012	1338	2203.99	1.64608	0.719036	0.157039
c8a	complement component 8, alpha polypeptide [Source:ZFIN;Acc:ZDB-GENE-040801-239]	34.4672	183.739	4.39573	2.1361	0.000149557	230.95	103.702	0.446481	-1.16333	0.114499
b3glcta	beta 3-glucosyltransferase a [Source:ZFIN;Acc:ZDB-GENE-110411-147]	163.162	466.446	2.71123	1.43895	0.000150656	306.51	340.584	1.10998	0.150531	0.887363
kdelr3	KDEL (Lys-Asp-Glu-Leu) endoplasmic reticulum protein retention receptor 3 [Source:ZFIN;Acc:ZDB-GENE-040426-1387]	780.508	149.576	0.230015	-2.1202	0.000151739	382.966	429.521	1.12091	0.164676	0.870772
CR749775.2		57.0949	4.67975	0.144493	-2.79093	0.000152025	19.5451	14.4014	0.72869	-0.456622	0.896264
hrh2b	histamine receptor H2b [Source:ZFIN;Acc:ZDB-GENE-070928-20]	3409.16	10599	2.91703	1.5445	0.000152723	818.029	1131.31	1.38386	0.468694	0.681528
pvrl2l	poliovirus receptor-related 2 like [Source:ZFIN;Acc:ZDB-GENE-060503-249]	299.59	960.74	2.99796	1.58398	0.00015381	13.9235	10.1131	0.729185	-0.455644	0.924916
slit3	slit homolog 3 (Drosophila) [Source:ZFIN;Acc:ZDB-GENE-010306-4]	79.0104	378.541	4.07645	2.02731	0.000154125	205.923	261.261	1.27137	0.346387	0.772867
atp1a1a.4	ATPase Na+/K+ transporting subunit alpha 1a, tandem duplicate 4 [Source:ZFIN;Acc:ZDB-GENE-001212-4]	278.802	75.6174	0.299115	-1.74123	0.000158317	2916.2	1641.27	0.563255	-0.828139	0.230035
ptger4c	prostaglandin E receptor 4 (subtype EP4) c [Source:ZFIN;Acc:ZDB-GENE-070705-128]	665.255	215.565	0.344239	-1.53852	0.000158968	279.761	204.434	0.729433	-0.455154	0.694948
chrna6	cholinergic receptor, nicotinic, alpha 6 [Source:ZFIN;Acc:ZDB-GENE-090312-91]	619.69	1907.87	2.88802	1.53008	0.000165575	11.3279	5.13224	0.472215	-1.08248	0.806408
mthfs	5,10-methenyltetrahydrofolate synthetase (5-formyltetrahydrofolate cyclo-ligase) [Source:ZFIN;Acc:ZDB-GENE-130103-5]	929.82	233.977	0.281715	-1.82769	0.000167903	950.057	538.307	0.567418	-0.817515	0.143804
slitrk6	SLIT and NTRK-like family, member 6 [Source:ZFIN;Acc:ZDB-GENE-030131-2816]	120.727	420.299	3.19657	1.67653	0.000175372	66.9555	65.5453	0.986896	-0.0190307	0.993891
b3gnt2b	UDP-GlcNAc:betaGal beta-1,3-N-acetylglucosaminyltransferase 2b [Source:ZFIN;Acc:ZDB-GENE-050913-158]	4827.83	1942.52	0.416217	-1.26459	0.000175674	2037.61	1175.99	0.577363	-0.792449	0.15552
otc	ornithine carbamoyltransferase [Source:ZFIN;Acc:ZDB-GENE-070912-422]	72.7742	7.66857	0.164043	-2.60786	0.00017707	51.2321	6.69629	0.131313	-2.92892	0.125836
ugt5b2	UDP glucuronosyltransferase 5 family, polypeptide B2 [Source:ZFIN;Acc:ZDB-GENE-100406-4]	38.9053	151.417	3.49028	1.80334	0.000177335	133.347	348.778	2.61254	1.38545	0.156521
rergla	RERG/RAS-like a [Source:ZFIN;Acc:ZDB-GENE-040718-198]	562.168	197.21	0.368988	-1.43835	0.00017743	87.4428	41.9238	0.486062	-1.04079	0.513239
cdx1b	caudal type homeobox 1 b [Source:ZFIN;Acc:ZDB-GENE-070615-29]	2599.76	829.738	0.34104	-1.55199	0.00018298	23061.3	25108.3	1.08877	0.1227	0.899107
gpam	glycerol-3-phosphate acyltransferase, mitochondrial [Source:ZFIN;Acc:ZDB-GENE-101026-1]	435.073	1154.83	2.54784	1.34927	0.000183249	1107.63	1033.43	0.932305	-0.101126	0.931675
card11	caspase recruitment domain family, member 11 [Source:ZFIN;Acc:ZDB-GENE-100219-1]	85.265	10.0841	0.172396	-2.53621	0.000185016	249.282	485.808	1.94344	0.958614	0.308379
abhd17b	abhydrolase domain containing 17B [Source:ZFIN;Acc:ZDB-GENE-040718-244]	876.846	307.404	0.368815	-1.43903	0.000187961	1594.53	931.345	0.584298	-0.775223	0.160773
BX897729.1		258.354	43.3812	0.212739	-2.23285	0.000190581	35.7906	30.8971	0.855379	-0.225364	0.92679
GABRA2	gamma-aminobutyric acid type A receptor alpha2 subunit [Source:HGNC Symbol;Acc:HGNC:4076]	81.7087	371.002	3.90173	1.96412	0.000191148	2.80151	4.09881	1.51276	0.597179	NA
cbln4	cerebellin 4 precursor [Source:ZFIN;Acc:ZDB-GENE-080204-58]	6.92705	59.6779	5.92845	2.56765	0.000191884	101.793	82.0271	0.805456	-0.312122	0.877415
tmem256	transmembrane protein 256 [Source:ZFIN;Acc:ZDB-GENE-050417-92]	1265.49	459.519	0.380758	-1.39306	0.000192032	1080.36	711.282	0.657418	-0.605116	0.28303
her15.1	hairy and enhancer of split-related 15, tandem duplicate 1 [Source:ZFIN;Acc:ZDB-GENE-030707-2]	1325.29	300.011	0.260537	-1.94044	0.000199468	425.922	173.66	0.405388	-1.30262	0.231911
mapkbp1	mitogen-activated protein kinase binding protein 1 [Source:ZFIN;Acc:ZDB-GENE-120207-1]	227.771	860.585	3.41103	1.77021	0.000201208	433.203	409.405	0.948639	-0.0760691	0.962168
si:ch73-359m17.9	si:ch73-359m17.9 [Source:ZFIN;Acc:ZDB-GENE-141212-237]	4.07681	51.5614	7.10405	2.82864	0.000203626	18493.4	7948.45	0.429843	-1.21812	0.113302
rbm33b	RNA binding motif protein 33b [Source:ZFIN;Acc:ZDB-GENE-060526-276]	33.0401	187.084	4.4953	2.16842	0.000208955	5.6791	2.23357	0.390714	-1.35581	NA
nrbp2a	nuclear receptor binding protein 2a [Source:ZFIN;Acc:ZDB-GENE-070713-4]	179.253	44.4745	0.278555	-1.84397	0.000210024	131.548	147.559	1.13137	0.178071	0.930421
si:ch211-189a15.5	si:ch211-189a15.5 [Source:ZFIN;Acc:ZDB-GENE-141215-48]	345.522	120.911	0.368702	-1.43947	0.000210024	345.162	253.453	0.734799	-0.444578	0.522275
FQ976914.1		3.99805	54.3476	7.08209	2.82417	0.000210626	1.93448	2.54327	1.34427	0.426821	NA
enc2	ectodermal-neural cortex 2 [Source:ZFIN;Acc:ZDB-GENE-131014-1]	229.958	968.709	3.68952	1.88343	0.000215681	118.747	170.542	1.43088	0.516899	0.794867
dhrs4	dehydrogenase/reductase (SDR family) member 4 [Source:ZFIN;Acc:ZDB-GENE-040426-1498]	1148.14	3056.41	2.55126	1.35121	0.000216912	1478.72	2006.39	1.35658	0.439975	0.462836
neurod6b	neuronal differentiation 6b [Source:ZFIN;Acc:ZDB-GENE-010608-2]	3.71264	48.9741	7.23241	2.85448	0.000222903	5.45587	22.8482	4.23631	2.08281	0.455194
gfra3	GDNF family receptor alpha 3 [Source:ZFIN;Acc:ZDB-GENE-110512-1]	817.861	2146.3	2.51581	1.33102	0.000223309	5909.88	6017.41	1.01811	0.0258871	0.984402
lrit3a	info leucine-rich repeat, immunoglobulin-like and transmembrane domains 3a [Source:ZFIN;Acc:ZDB-GENE-080723-63]	71.7885	386.183	4.36584	2.12626	0.000226856	35.4697	68.449	1.90548	0.930155	0.666989
si:ch211-203d1.3	si:ch211-203d1.3 [Source:ZFIN;Acc:ZDB-GENE-160113-15]	765.651	286.629	0.391382	-1.35335	0.000229833	865.496	792.548	0.915626	-0.12717	0.899652
cd164l2	CD164 sialomucin-like 2 [Source:ZFIN;Acc:ZDB-GENE-120215-174]	482.214	102.783	0.249528	-2.00273	0.000232422	67.3688	19.2471	0.281187	-1.8304	0.113642
rasgef1bb	RasGEF domain family, member 1Bb [Source:ZFIN;Acc:ZDB-GENE-040801-220]	1629.67	579.916	0.374372	-1.41746	0.000232628	911.595	435.324	0.477085	-1.06768	0.110436
hhatlb	hedgehog acyltransferase like, b [Source:ZFIN;Acc:ZDB-GENE-050506-130]	192.902	33.516	0.216599	-2.2069	0.000234145	24.2913	4.98893	0.212554	-2.2341	0.26904
si:dkey-163m14.7	si:dkey-163m14.7 [Source:ZFIN;Acc:ZDB-GENE-120215-10]	0.474205	30.038	10.2861	3.36262	0.000234145	0.196662	5.5361	16.8221	4.07229	NA
asb15a	ankyrin repeat and SOCS box containing 15a [Source:ZFIN;Acc:ZDB-GENE-110421-5]	186.144	41.492	0.258951	-1.94925	0.000237189	58.1775	38.0804	0.653471	-0.613805	0.725488
roraa	RAR-related orphan receptor A, paralog a [Source:ZFIN;Acc:ZDB-GENE-060306-2]	110.09	376.347	3.12412	1.64345	0.000238358	160.34	228.262	1.43146	0.517489	0.767468
hnf4g	hepatocyte nuclear factor 4, gamma [Source:ZFIN;Acc:ZDB-GENE-060929-100]	250.883	688.207	2.61489	1.38675	0.000251953	5075.08	4057.41	0.799571	-0.322702	0.642855
dlgap3	discs, large (Drosophila) homolog-associated protein 3 [Source:ZFIN;Acc:ZDB-GENE-060503-413]	15.1002	87.184	4.51605	2.17506	0.000256433	9.13554	18.7667	2.03535	1.02528	0.710871
spon1b	spondin 1b [Source:ZFIN;Acc:ZDB-GENE-000427-10]	26459.8	8457.86	0.342177	-1.54718	0.000261395	12612.6	9702.86	0.769349	-0.37829	0.55616
zgc:193690	zgc:193690 [Source:ZFIN;Acc:ZDB-GENE-080721-12]	9.27909	75.2987	5.60277	2.48614	0.00027097	17.1615	30.2336	1.75731	0.813367	0.664756
CR854980.1		44.5187	359.538	5.54005	2.4699	0.000281118	108.512	129.426	1.18764	0.248099	0.906573
etnppl	ethanolamine-phosphate phospho-lyase [Source:ZFIN;Acc:ZDB-GENE-040426-1133]	113.451	9.4764	0.150038	-2.7366	0.000292748	14.6693	42.028	2.86643	1.51925	0.431903
osbpl10b	oxysterol binding protein-like 10b [Source:ZFIN;Acc:ZDB-GENE-081002-4]	339.798	109.329	0.345567	-1.53296	0.000298676	243.874	119.569	0.48811	-1.03472	0.232419
si:dkeyp-117b11.1	si:dkeyp-117b11.1 [Source:ZFIN;Acc:ZDB-GENE-081104-453]	11.7746	75.115	4.76334	2.25197	0.000301074	12.1721	37.0814	3.0701	1.61829	0.444631
ube2ql1	ubiquitin-conjugating enzyme E2Q family-like 1 [Source:ZFIN;Acc:ZDB-GENE-030131-8137]	414.078	1244.75	2.82193	1.49668	0.000305034	292.244	437.494	1.49104	0.576324	0.59325
lnx2b	ligand of numb-protein X 2b [Source:ZFIN;Acc:ZDB-GENE-040426-2500]	3214.24	1161.26	0.379598	-1.39746	0.000311538	3087.61	2911.16	0.942828	-0.0849335	0.92679
selenon	selenoprotein N [Source:ZFIN;Acc:ZDB-GENE-030327-7]	2218.44	765.46	0.365139	-1.45348	0.000312902	827.172	669.393	0.809325	-0.305209	0.661958
bcl2b	BCL2, apoptosis regulator b [Source:ZFIN;Acc:ZDB-GENE-110411-185]	68.8405	8.96357	0.185037	-2.43412	0.00032784	435.83	372.782	0.858038	-0.220887	0.890682
chrna2a	cholinergic receptor, nicotinic, alpha 2a (neuronal) [Source:ZFIN;Acc:ZDB-GENE-040108-2]	201.277	772.641	3.42109	1.77445	0.000327872	1129.78	1190.93	1.05387	0.0757027	0.953885
gas2l3	growth arrest-specific 2 like 3 [Source:ZFIN;Acc:ZDB-GENE-030131-2560]	49.716	290.495	4.58758	2.19773	0.000330814	11.0069	6.62554	0.612285	-0.707724	0.844301
cntn4	contactin 4 [Source:ZFIN;Acc:ZDB-GENE-060929-776]	518.141	109.632	0.249865	-2.00078	0.000336278	23.9026	2.03999	0.0939165	-3.41248	0.203109
ngb	neuroglobin [Source:ZFIN;Acc:ZDB-GENE-011102-1]	1502.89	4676.53	2.9044	1.53824	0.000336995	231.427	334.835	1.44184	0.527916	0.632452
cyr61l2	cysteine-rich, angiogenic inducer, 61 like 2 [Source:ZFIN;Acc:ZDB-GENE-060404-5]	22.7081	138.537	4.66821	2.22287	0.000341189	11.1083	28.6588	2.6218	1.39056	0.497902
cox6b1	cytochrome c oxidase subunit VIb polypeptide 1 [Source:ZFIN;Acc:ZDB-GENE-040718-448]	2302.9	572.016	0.281099	-1.83085	0.000341509	11186.5	12148.9	1.0861	0.119158	0.904167
hhipl2	HHIP-like 2 [Source:ZFIN;Acc:ZDB-GENE-131120-145]	110.093	16.4147	0.200256	-2.32008	0.000344595	47.6063	77.1825	1.63423	0.708607	0.664068
aldh3b1	aldehyde dehydrogenase 3 family, member B1 [Source:ZFIN;Acc:ZDB-GENE-021120-3]	219.995	592.307	2.56801	1.36065	0.000346798	321.554	534.637	1.65975	0.730969	0.425171
kat7b	K(lysine) acetyltransferase 7b [Source:ZFIN;Acc:ZDB-GENE-030131-1901]	1827.18	631.841	0.366172	-1.44941	0.000352076	918.799	629.858	0.685341	-0.545106	0.537144
CYP27A1	zgc:136333 [Source:ZFIN;Acc:ZDB-GENE-060616-143]	4.21477	60.6579	7.15932	2.83982	0.000352121	29.5287	22.3704	0.759531	-0.39682	0.883976
sec61g	Sec61 translocon gamma subunit [Source:ZFIN;Acc:ZDB-GENE-040718-203]	4148.45	1302.58	0.338048	-1.5647	0.000353161	1804.63	1736.96	0.962333	-0.0553912	0.970883
lmod1a	leiomodin 1a (smooth muscle) [Source:ZFIN;Acc:ZDB-GENE-081104-348]	45.2085	169.157	3.37173	1.75349	0.000353161	55.3749	100.662	1.83539	0.87609	0.525822
ttc7a	tetratricopeptide repeat domain 7A [Source:ZFIN;Acc:ZDB-GENE-010319-27]	472.949	119.508	0.284769	-1.81214	0.000354109	1749.85	1251.98	0.715206	-0.483569	0.496106
tnk1	tyrosine kinase, non-receptor, 1 [Source:ZFIN;Acc:ZDB-GENE-030131-7427]	386.895	1118.07	2.72577	1.44666	0.00035448	1388.39	1726.08	1.24336	0.314249	0.773389
ugt2a4	UDP glucuronosyltransferase 2 family, polypeptide A4 [Source:ZFIN;Acc:ZDB-GENE-080721-23]	883.206	330.817	0.391881	-1.35151	0.00036397	3712.28	3567.57	0.961287	-0.0569606	0.961857
nos1apb	nitric oxide synthase 1 (neuronal) adaptor protein b [Source:ZFIN;Acc:ZDB-GENE-100824-1]	20.4806	99.017	4.06642	2.02376	0.000373161	9.09716	16.7429	1.82278	0.866138	0.753872
CR388166.1		12.4427	79.718	4.79022	2.26009	0.000373695	10.7799	19.1534	1.7721	0.825463	0.77283
gstp1	glutathione S-transferase pi 1 [Source:ZFIN;Acc:ZDB-GENE-020806-4]	3031.48	892.222	0.321057	-1.6391	0.000373695	13106.1	8810.58	0.672326	-0.572766	0.468465
si:dkey-22o12.2	si:dkey-22o12.2 [Source:ZFIN;Acc:ZDB-GENE-060503-443]	356.154	98.1551	0.305149	-1.71241	0.000381503	86.8472	52.0848	0.597132	-0.743878	0.756061
tspearb	thrombospondin-type laminin G domain and EAR repeats b [Source:ZFIN;Acc:ZDB-GENE-030131-4270]	47.4415	183.442	3.45654	1.78933	0.000396996	16.5989	5.41311	0.330836	-1.59581	0.679254
agtr2	angiotensin II receptor, type 2 [Source:ZFIN;Acc:ZDB-GENE-050306-56]	7.89612	79.9549	5.9529	2.57359	0.00039789	6.33404	23.5464	3.72171	1.89596	0.60935
si:cabz01080528.1	si:cabz01080528.1 [Source:ZFIN;Acc:ZDB-GENE-160728-36]	28.5181	184.648	4.85893	2.28064	0.00039789	52.6309	100.698	1.91409	0.936657	0.405341
vegfc	vascular endothelial growth factor c [Source:ZFIN;Acc:ZDB-GENE-040303-4]	20.9197	0	0.111993	-3.15852	0.000399285	8.44779	1.34345	0.159709	-2.64648	NA
mtnr1c	melatonin receptor 1C [Source:ZFIN;Acc:ZDB-GENE-990415-158]	3.23844	42.5442	6.99969	2.80729	0.000399915	1.75882	5.62127	3.29866	1.72188	NA
pdgfrl	platelet-derived growth factor receptor-like [Source:ZFIN;Acc:ZDB-GENE-040426-901]	947.453	268.007	0.310768	-1.68609	0.000426721	127.724	89.2524	0.695536	-0.523802	0.749689
ascl1a	achaete-scute family bHLH transcription factor 1a [Source:ZFIN;Acc:ZDB-GENE-980526-90]	134.52	480.168	3.22004	1.68708	0.000428936	745.556	993.061	1.32918	0.410535	0.711313
adora2b	adenosine A2b receptor [Source:ZFIN;Acc:ZDB-GENE-060511-1]	21.0688	109.402	4.25302	2.08849	0.000437672	118.341	143.045	1.2087	0.273458	0.863866
vsig8a	V-set and immunoglobulin domain containing 8a [Source:ZFIN;Acc:ZDB-GENE-050417-338]	36.1841	1.39552	0.116783	-3.0981	0.000445012	10.0787	6.46569	0.627761	-0.671712	0.887363
eya4	EYA transcriptional coactivator and phosphatase 4 [Source:ZFIN;Acc:ZDB-GENE-050327-93]	189.071	31.2434	0.214289	-2.22237	0.000454621	29.4113	16.1855	0.556216	-0.846282	0.671057
rbpjb	recombination signal binding protein for immunoglobulin kappa J region b [Source:ZFIN;Acc:ZDB-GENE-070319-1]	657.516	240.736	0.385357	-1.37573	0.000455607	297.416	360.175	1.20818	0.272835	0.801637
padi2	peptidyl arginine deiminase, type II [Source:ZFIN;Acc:ZDB-GENE-031116-67]	750.557	2064.69	2.61065	1.38441	0.000456132	1104.93	1308.21	1.18509	0.244991	0.833499
si:ch73-185c24.2	si:ch73-185c24.2 [Source:ZFIN;Acc:ZDB-GENE-131121-189]	30.3585	138.798	3.86879	1.95188	0.000456132	478.339	816.637	1.70982	0.773844	0.297846
COX7A2	cytochrome c oxidase subunit 7A2 [Source:HGNC Symbol;Acc:HGNC:2288]	2909.16	975.916	0.357599	-1.48358	0.000456132	2040.3	2562.85	1.25667	0.32961	0.604882
pbld	phenazine biosynthesis like protein domain containing [Source:ZFIN;Acc:ZDB-GENE-050522-217]	72.81	11.0461	0.204771	-2.28792	0.000457347	116.955	145.286	1.24964	0.321516	0.807627
si:dkey-286j15.3	si:dkey-286j15.3 [Source:ZFIN;Acc:ZDB-GENE-060503-635]	309.5	97.0391	0.33905	-1.56043	0.000457347	2944.41	3412.23	1.15929	0.213241	0.811073
plxnb1a	plexin b1a [Source:ZFIN;Acc:ZDB-GENE-050302-63]	834.046	313.886	0.394393	-1.34229	0.000458474	2329.59	2006.43	0.861413	-0.215223	0.793526
tlr1	toll-like receptor 1 [Source:ZFIN;Acc:ZDB-GENE-040220-1]	5.27935	47.4392	5.84018	2.54601	0.000459983	7.16087	0.956613	0.133101	-2.90941	NA
rln1	relaxin 1 [Source:ZFIN;Acc:ZDB-GENE-120215-201]	191.407	52.3691	0.302269	-1.7261	0.000464685	500.598	857.759	1.71038	0.774316	0.316503
gyg1b	glycogenin 1b [Source:ZFIN;Acc:ZDB-GENE-040625-30]	16.8244	81.2459	4.02179	2.00784	0.00046677	7.93081	14.4576	1.84354	0.882479	0.805703
hivep3a	human immunodeficiency virus type I enhancer binding protein 3a [Source:ZFIN;Acc:ZDB-GENE-081029-2]	148.922	548.403	3.29739	1.72133	0.000466889	161.131	160.777	1.00156	0.00225171	0.999217
grin2bb	glutamate receptor, ionotropic, N-methyl D-aspartate 2B, genome duplicate b [Source:ZFIN;Acc:ZDB-GENE-061207-27]	34.6213	147.359	3.68785	1.88278	0.00046943	29.3526	34.3883	1.1776	0.235855	0.920063
cyp2k18	cytochrome P450, family 2, subfamily K, polypeptide 18 [Source:ZFIN;Acc:ZDB-GENE-040426-1584]	54.8796	5.85748	0.169384	-2.56163	0.000473816	155.455	63.5201	0.413006	-1.27576	0.450846
si:dkey-79f11.5	si:dkey-79f11.5 [Source:ZFIN;Acc:ZDB-GENE-030131-9145]	33.6723	0.746996	0.0950153	-3.3957	0.000475227	5.1485	0.226666	0.0718401	-3.79907	NA
pcdh9	protocadherin 9 [Source:ZFIN;Acc:ZDB-GENE-091015-1]	583.421	1482.27	2.44183	1.28796	0.000480534	229.762	337.604	1.46602	0.551907	0.645923
guk1b	guanylate kinase 1b [Source:ZFIN;Acc:ZDB-GENE-020916-1]	0.474205	24.1962	9.391	3.23128	0.000482462	2.08538	0.372261	0.187403	-2.41578	NA
calua	calumenin a [Source:ZFIN;Acc:ZDB-GENE-040625-166]	3303.4	1293.51	0.40808	-1.29307	0.000487071	1604.41	1446.24	0.901037	-0.150341	0.868895
tub	tubby bipartite transcription factor [Source:ZFIN;Acc:ZDB-GENE-121009-1]	898.765	304.01	0.359791	-1.47477	0.000487071	24.7033	3.20673	0.133954	-2.90019	0.111815
cdx4	caudal type homeobox 4 [Source:ZFIN;Acc:ZDB-GENE-980526-330]	5508.68	1667.11	0.328999	-1.60385	0.000488544	1313.51	958.2	0.728791	-0.456424	0.479518
kctd12.1	potassium channel tetramerisation domain containing 12.1 [Source:ZFIN;Acc:ZDB-GENE-030902-5]	617.307	1756.07	2.69139	1.42835	0.00049724	1226.38	1360.26	1.10925	0.149589	0.859396
CR392045.1		299.618	784.276	2.50564	1.32518	0.000505318	468.797	623.811	1.3338	0.415539	0.596083
vasna	vasorin a [Source:ZFIN;Acc:ZDB-GENE-050522-43]	1167.56	3014.78	2.47526	1.30758	0.000510024	531.588	297.654	0.560797	-0.834449	0.16383
csmd2	CUB and Sushi multiple domains 2 [Source:ZFIN;Acc:ZDB-GENE-030616-39]	60.3171	223.943	3.35298	1.74544	0.000512165	54.5631	17.059	0.316222	-1.66099	0.217964
gng10	guanine nucleotide binding protein (G protein), gamma 10 [Source:ZFIN;Acc:ZDB-GENE-091020-1]	251.329	56.6629	0.263623	-1.92345	0.000512165	205.165	174.968	0.851653	-0.231662	0.840416
CT027676.1		13.2034	120.406	5.83958	2.54587	0.000514894	2.60484	1.00656	0.368578	-1.43996	NA
c7a	complement component 7a [Source:ZFIN;Acc:ZDB-GENE-081104-392]	7.3778	51.4008	5.06444	2.3404	0.000522938	264.414	391.957	1.48647	0.571886	0.471115
vav2	vav 2 guanine nucleotide exchange factor [Source:ZFIN;Acc:ZDB-GENE-091204-420]	419.993	1076.56	2.45747	1.29717	0.000526817	1387.29	1100.78	0.794388	-0.332084	0.736399
fam3c	family with sequence similarity 3, member C [Source:ZFIN;Acc:ZDB-GENE-030131-6137]	7182.96	2655.27	0.388463	-1.36415	0.000535096	4406.79	3433.2	0.778931	-0.360433	0.647303
fmnl2a	formin-like 2a [Source:ZFIN;Acc:ZDB-GENE-081105-70]	144.774	515.739	3.23365	1.69316	0.00053821	228.444	367.935	1.61356	0.690249	0.301047
pygmb	phosphorylase, glycogen, muscle b [Source:ZFIN;Acc:ZDB-GENE-040426-1206]	5514.74	1770.19	0.345396	-1.53368	0.000558819	3467.59	3254.32	0.938764	-0.0911659	0.932928
cep68	centrosomal protein 68 [Source:ZFIN;Acc:ZDB-GENE-030616-565]	161.301	30.6814	0.235051	-2.08895	0.000562937	21.0642	3.24635	0.145567	-2.78025	0.334979
smpx	small muscle protein, X-linked [Source:ZFIN;Acc:ZDB-GENE-040704-24]	5.41954	44.557	5.56008	2.47511	0.00056602	17.9867	25.3837	1.41215	0.497897	0.893926
tshz1	teashirt zinc finger homeobox 1 [Source:ZFIN;Acc:ZDB-GENE-030820-3]	7524.05	2753.65	0.385377	-1.37566	0.000570767	4921.88	2897.98	0.588781	-0.764198	0.157736
im:6904045	im:6904045 [Source:ZFIN;Acc:ZDB-GENE-050506-75]	1169.07	397.813	0.362777	-1.46285	0.000589585	651.879	541.022	0.828526	-0.271381	0.775229
atp10a	ATPase phospholipid transporting 10A [Source:ZFIN;Acc:ZDB-GENE-101102-1]	1560.8	4204.5	2.56451	1.35868	0.000593913	636.574	1172.08	1.84008	0.87977	0.151002
kif13bb	kinesin family member 13Bb [Source:ZFIN;Acc:ZDB-GENE-090908-5]	97.463	22.3035	0.265389	-1.91382	0.000597155	120.335	51.7743	0.431824	-1.21149	0.151579
zeb2a	zinc finger E-box binding homeobox 2a [Source:ZFIN;Acc:ZDB-GENE-070912-553]	406.158	121.508	0.325713	-1.61833	0.000600042	532.642	344.208	0.646431	-0.629431	0.373545
mcf2a	MCF.2 cell line derived transforming sequence a [Source:ZFIN;Acc:ZDB-GENE-030616-52]	434.193	1057.62	2.34562	1.22997	0.000609484	2026.36	1943.15	0.959123	-0.0602117	0.958835
rnf123	ring finger protein 123 [Source:ZFIN;Acc:ZDB-GENE-050208-529]	162.542	623.909	3.39811	1.76473	0.000617655	109.954	279.572	2.53772	1.34353	0.102163
boka	BOK, BCL2 family apoptosis regulator a [Source:ZFIN;Acc:ZDB-GENE-040801-131]	50.2656	204.706	3.56926	1.83563	0.000617655	33.0536	10.4336	0.310114	-1.68913	0.534236
rreb1a	ras responsive element binding protein 1a [Source:ZFIN;Acc:ZDB-GENE-030219-137]	902.279	354.326	0.409207	-1.2891	0.000617655	1458.98	1387.05	0.950657	-0.0730038	0.942107
hmcn1	hemicentin 1 [Source:ZFIN;Acc:ZDB-GENE-041014-322]	2885.19	1105.02	0.400694	-1.31943	0.000622601	90.2628	45.0656	0.498189	-1.00524	0.377588
fhl1b	four and a half LIM domains 1b [Source:ZFIN;Acc:ZDB-GENE-031219-1]	2363.22	986.324	0.432136	-1.21044	0.000623119	36021.6	41252.5	1.14521	0.195615	0.816821
CR456624.1		19.3245	103.258	4.35143	2.12149	0.000624158	2.78051	1.58666	0.590879	-0.759065	NA
zgc:91818	zgc:91818 [Source:ZFIN;Acc:ZDB-GENE-040718-446]	142.404	21.5641	0.205484	-2.28291	0.000627942	181.314	231.209	1.27646	0.352146	0.738062
usp6nl	USP6 N-terminal like [Source:ZFIN;Acc:ZDB-GENE-041210-192]	892.977	2184.14	2.35739	1.23719	0.000635041	2442.55	2663.2	1.09097	0.125616	0.916075
pld1b	phospholipase D1b [Source:ZFIN;Acc:ZDB-GENE-070510-3]	71.0199	227.394	2.96874	1.56985	0.00064375	2226.67	1445.64	0.64976	-0.622021	0.282709
rxfp3.3a1	relaxin/insulin-like family peptide receptor 3.3a1 [Source:ZFIN;Acc:ZDB-GENE-121030-1]	312.794	82.4108	0.295685	-1.75787	0.00065386	53.4956	15.3436	0.28329	-1.81965	0.11681
cemip	cell migration inducing protein, hyaluronan binding [Source:ZFIN;Acc:ZDB-GENE-130103-7]	271.192	781.284	2.71212	1.43942	0.000661262	604.959	1010.15	1.67231	0.741846	0.230035
nup214	nucleoporin 214 [Source:ZFIN;Acc:ZDB-GENE-110203-3]	50.8961	349.212	4.93714	2.30368	0.00066629	95.8138	199.777	2.08168	1.05775	0.353008
armc2	armadillo repeat containing 2 [Source:ZFIN;Acc:ZDB-GENE-041014-7]	79.76	12.0124	0.207185	-2.27101	0.000678332	34.2047	21.5589	0.642163	-0.638988	0.765745
spock2	sparc/osteonectin, cwcv and kazal-like domains proteoglycan (testican) 2 [Source:ZFIN;Acc:ZDB-GENE-090312-170]	34.0354	130.702	3.4146	1.77172	0.000680725	38.3343	8.53483	0.221738	-2.17307	0.145639
eef1a1b	eukaryotic translation elongation factor 1 alpha 1b [Source:ZFIN;Acc:ZDB-GENE-050417-327]	35.2435	158.005	3.74612	1.9054	0.000684711	515.303	656.935	1.27404	0.349408	0.676058
si:ch211-251j10.3	si:ch211-251j10.3 [Source:ZFIN;Acc:ZDB-GENE-081105-110]	610.633	225.811	0.389535	-1.36018	0.000687909	353.991	263.044	0.744164	-0.426307	0.757169
srgap2	SLIT-ROBO Rho GTPase activating protein 2 [Source:ZFIN;Acc:ZDB-GENE-060915-2]	523.294	1431.12	2.59439	1.3754	0.000693427	844.159	1002.48	1.18709	0.247434	0.783777
si:dkey-8k3.2	si:dkey-8k3.2 [Source:ZFIN;Acc:ZDB-GENE-100922-98]	86.3592	253.978	2.77178	1.47081	0.000693673	140.025	63.3506	0.453739	-1.14006	0.819133
col7a1l	collagen type VII alpha 1-like [Source:ZFIN;Acc:ZDB-GENE-030131-9861]	63.183	8.86752	0.20034	-2.31948	0.000695217	33.68	14.7113	0.435778	-1.19833	0.525822
celf2	cugbp, Elav-like family member 2 [Source:ZFIN;Acc:ZDB-GENE-030826-35]	126.137	392.342	2.89334	1.53274	0.000698027	89.5332	50.2013	0.566958	-0.818687	0.634977
tmprss5	transmembrane protease, serine 5 [Source:ZFIN;Acc:ZDB-GENE-131121-184]	0.670249	26.8672	9.14429	3.19287	0.000708371	4.52013	7.32666	1.6096	0.686701	NA
zgc:110699	zgc:110699 [Source:ZFIN;Acc:ZDB-GENE-050522-487]	219.754	69.2432	0.341935	-1.54821	0.000711341	295.635	178.066	0.605326	-0.724217	0.649146
mal2	mal, T cell differentiation protein 2 (gene/pseudogene) [Source:ZFIN;Acc:ZDB-GENE-081022-204]	20.9052	170.451	5.45089	2.44649	0.000711762	38.8265	109.296	2.83304	1.50235	0.169944
mgll	monoglyceride lipase [Source:ZFIN;Acc:ZDB-GENE-031006-9]	5771.21	13714.6	2.29613	1.1992	0.000711881	1251.69	1069.02	0.855078	-0.225871	0.872231
idi1	isopentenyl-diphosphate delta isomerase 1 [Source:ZFIN;Acc:ZDB-GENE-050913-44]	832.089	1993.34	2.31379	1.21026	0.000714333	827.507	883.088	1.06564	0.0917175	0.942032
cdaa	cytidine deaminase a [Source:ZFIN;Acc:ZDB-GENE-170609-2]	31.1527	1.15893	0.116966	-3.09584	0.000714408	26.97	30.2014	1.13559	0.183445	0.960781
st3gal8	ST3 beta-galactoside alpha-2,3-sialyltransferase 8 [Source:ZFIN;Acc:ZDB-GENE-050417-286]	590.534	195.38	0.355551	-1.49187	0.00071703	807.559	671.01	0.832283	-0.264854	0.800808
gatsl2	GATS protein-like 2 [Source:ZFIN;Acc:ZDB-GENE-030131-5505]	7092.11	2901.74	0.424854	-1.23496	0.000724683	1869.21	2010.86	1.07546	0.104958	0.931792
lrrc7	leucine rich repeat containing 7 [Source:ZFIN;Acc:ZDB-GENE-130530-876]	33.1747	129.436	3.42481	1.77602	0.000745212	18.2693	40.6905	2.21479	1.14717	0.634763
si:ch73-160h15.3	si:ch73-160h15.3 [Source:ZFIN;Acc:ZDB-GENE-100922-213]	787.688	276.327	0.372764	-1.42366	0.000752435	81.6562	87.4871	1.07482	0.104091	0.962168
si:rp71-79p20.2	si:rp71-79p20.2 [Source:ZFIN;Acc:ZDB-GENE-030616-83]	51.7703	171.734	3.05696	1.6121	0.000768261	169.71	137.054	0.805572	-0.311915	0.863935
kitlga	kit ligand a [Source:ZFIN;Acc:ZDB-GENE-070424-1]	171.356	47.0333	0.306242	-1.70725	0.000792529	99.1225	132.027	1.3242	0.405123	0.753558
LO017650.1		44.5812	3.63772	0.156397	-2.67672	0.000795419	7.84305	1.18328	0.153735	-2.70148	NA
crip2	cysteine-rich protein 2 [Source:ZFIN;Acc:ZDB-GENE-040426-2889]	216.393	47.3419	0.258529	-1.9516	0.00079829	76.9012	57.7039	0.753111	-0.409065	0.854946
tnnt3b	troponin T type 3b (skeletal, fast) [Source:ZFIN;Acc:ZDB-GENE-030520-2]	30.6886	1.25861	0.124512	-3.00564	0.000809993	13.3539	3.35035	0.249714	-2.00165	0.614947
CDK18	si:dkey-166c18.1 [Source:ZFIN;Acc:ZDB-GENE-141215-51]	156.776	39.6606	0.28848	-1.79345	0.000818266	368.401	243.756	0.664551	-0.589549	0.571765
homeza	homeobox and leucine zipper encoding a [Source:ZFIN;Acc:ZDB-GENE-030616-592]	364.931	118.47	0.350733	-1.51156	0.000838325	388.599	239.221	0.616897	-0.696898	0.441133
pycr1a	pyrroline-5-carboxylate reductase 1a [Source:ZFIN;Acc:ZDB-GENE-040426-1675]	141.245	372.272	2.50963	1.32748	0.00084862	370.253	480.177	1.30071	0.3793	0.69897
cpm	carboxypeptidase M [Source:ZFIN;Acc:ZDB-GENE-041210-191]	1171.24	3482.73	2.77455	1.47225	0.000849342	591.517	970.265	1.64284	0.716193	0.305972
dnajc6	DnaJ (Hsp40) homolog, subfamily C, member 6 [Source:ZFIN;Acc:ZDB-GENE-080104-2]	3159.58	1364.3	0.445877	-1.16528	0.000849342	1250.44	888.886	0.710724	-0.492639	0.373545
gas2b	growth arrest-specific 2b [Source:ZFIN;Acc:ZDB-GENE-030616-552]	78.3184	14.1509	0.230928	-2.11448	0.000856148	16.324	6.0954	0.372154	-1.42603	0.602679
olfml2a	olfactomedin-like 2A [Source:ZFIN;Acc:ZDB-GENE-081105-107]	1.8147	33.8147	7.27172	2.8623	0.000861899	5.50163	14.5566	2.67454	1.41929	0.774845
chrna2b	cholinergic receptor, nicotinic, alpha 2b (neuronal) [Source:ZFIN;Acc:ZDB-GENE-041001-99]	134.246	34.9828	0.293778	-1.7672	0.000893454	171.722	138.308	0.806118	-0.310937	0.827605
amigo3	adhesion molecule with Ig-like domain 3 [Source:ZFIN;Acc:ZDB-GENE-050208-449]	277.2	852.447	2.8461	1.50898	0.000903045	921.883	1512.92	1.64009	0.713775	0.238609
amy2a	amylase, alpha 2A (pancreatic) [Source:ZFIN;Acc:ZDB-GENE-040426-2393]	683.003	268.236	0.410724	-1.28376	0.000903254	658.115	1024.02	1.55334	0.63537	0.408547
tram2	translocation associated membrane protein 2 [Source:ZFIN;Acc:ZDB-GENE-040426-2024]	186.324	57.3491	0.334768	-1.57877	0.000903254	71.261	111.82	1.56742	0.648388	0.594709
slc15a1b	solute carrier family 15 (oligopeptide transporter), member 1b [Source:ZFIN;Acc:ZDB-GENE-030131-4661]	461.012	1199.52	2.48267	1.31189	0.000903254	6073.54	4672.2	0.76947	-0.378063	0.653853
zic2a	zic family member 2 (odd-paired homolog, Drosophila), a [Source:ZFIN;Acc:ZDB-GENE-000710-4]	88.0002	18.7851	0.25505	-1.97115	0.000913161	15.6463	15.4848	0.996478	-0.00509015	0.999299
arl4cb	ADP-ribosylation factor-like 4Cb [Source:ZFIN;Acc:ZDB-GENE-040426-2382]	1010.99	356.175	0.374471	-1.41707	0.000933735	135.335	155.094	1.1422	0.191814	0.938783
tmem44	transmembrane protein 44 [Source:ZFIN;Acc:ZDB-GENE-060825-65]	705.904	251.493	0.37819	-1.40282	0.000937188	267.653	187.931	0.70116	-0.512184	0.605906
ppp4r4	protein phosphatase 4, regulatory subunit 4 [Source:ZFIN;Acc:ZDB-GENE-041001-164]	28.6594	121.438	3.59615	1.84645	0.000939445	9.04959	32.2657	3.5422	1.82464	0.370411
ghrhrb	growth hormone releasing hormone receptor b [Source:ZFIN;Acc:ZDB-GENE-110127-2]	170.378	44.1082	0.293682	-1.76767	0.000939445	14.0014	9.51996	0.694588	-0.52577	0.9289
slc25a15a	solute carrier family 25 (mitochondrial carrier; ornithine transporter) member 15a [Source:ZFIN;Acc:ZDB-GENE-070112-1072]	945.118	372.082	0.411177	-1.28217	0.000939445	682.269	957.531	1.40625	0.49185	0.588043
csmd1a	CUB and Sushi multiple domains 1a [Source:ZFIN;Acc:ZDB-GENE-050417-402]	9.75442	85.8212	5.54135	2.47024	0.000939708	8.9525	4.99744	0.541375	-0.8853	0.855999
jac7	jacalin 7 [Source:ZFIN;Acc:ZDB-GENE-080219-24]	0.335125	21.7799	8.65735	3.11392	0.00094753	23.128	57.9748	2.54438	1.34731	0.393177
si:zfos-128g4.2	si:zfos-128g4.2 [Source:ZFIN;Acc:ZDB-GENE-141212-308]	10.9419	81.3625	4.99214	2.31966	0.000963346	123.787	89.3707	0.727323	-0.459332	0.761688
rnf34b	ring finger protein 34b [Source:ZFIN;Acc:ZDB-GENE-071004-31]	18.7218	95.6335	4.13581	2.04817	0.000988019	26.2857	49.4887	1.89664	0.923444	0.570271
hpse2	heparanase 2 [Source:ZFIN;Acc:ZDB-GENE-090313-378]	54.1709	8.39313	0.211915	-2.23844	0.00100827	4.24309	1.88211	0.419138	-1.2545	NA
klhl24a	kelch-like family member 24a [Source:ZFIN;Acc:ZDB-GENE-061013-572]	360.435	885.842	2.35794	1.23753	0.00105399	142.757	222.857	1.55545	0.637335	0.520521
mtus1b	microtubule associated tumor suppressor 1b [Source:ZFIN;Acc:ZDB-GENE-070619-5]	158.097	24.9388	0.213242	-2.22943	0.00106877	13.934	10.3524	0.735676	-0.442858	0.910894
theg	theg spermatid protein [Source:ZFIN;Acc:ZDB-GENE-070912-59]	17.6706	92.4987	4.14058	2.04983	0.00107001	593.437	348.874	0.588589	-0.764667	0.248005
areg	amphiregulin [Source:ZFIN;Acc:ZDB-GENE-141216-239]	13.6821	74.4045	4.36579	2.12624	0.00107231	3661.66	3648.45	0.996275	-0.00538477	0.996595
prdx4	peroxiredoxin 4 [Source:ZFIN;Acc:ZDB-GENE-030131-1096]	9103.6	3627.38	0.416021	-1.26527	0.00107441	8661	6988.02	0.806714	-0.309871	0.669117
sox17	SRY (sex determining region Y)-box 17 [Source:ZFIN;Acc:ZDB-GENE-991213-1]	0.474205	21.6429	8.16292	3.02908	0.00108063	4.21276	1.45989	0.340674	-1.55354	NA
vipr2	vasoactive intestinal peptide receptor 2 [Source:ZFIN;Acc:ZDB-GENE-010406-4]	306.492	63.8957	0.254025	-1.97696	0.00108936	14.7886	3.95322	0.277474	-1.84958	0.588383
hoxc6a	homeobox C6a [Source:ZFIN;Acc:ZDB-GENE-990415-113]	13.1593	67.6018	4.14758	2.05227	0.00109064	54.5274	54.384	0.998574	-0.00205932	0.99936
kcnk2b	potassium channel, subfamily K, member 2b [Source:ZFIN;Acc:ZDB-GENE-051120-69]	69.5448	208.796	2.78372	1.47702	0.00115199	19.9087	16.4209	0.806449	-0.310345	0.929345
dlgap2b	discs, large (Drosophila) homolog-associated protein 2b [Source:ZFIN;Acc:ZDB-GENE-040724-191]	59.3061	7.9596	0.197509	-2.34001	0.00115199	12.1127	21.6549	1.79644	0.845141	0.768007
smoc1	SPARC related modular calcium binding 1 [Source:ZFIN;Acc:ZDB-GENE-110310-7]	59.8814	4.20899	0.154253	-2.69663	0.00116907	8.9951	11.9553	1.31652	0.396731	0.940571
npdc1b	neural proliferation, differentiation and control, 1b [Source:ZFIN;Acc:ZDB-GENE-140106-58]	530.813	1332.25	2.40115	1.26373	0.00119389	2166.45	1032.45	0.477022	-1.06787	0.14487
adra1ba	adrenoceptor alpha 1Ba [Source:ZFIN;Acc:ZDB-GENE-120510-1]	12.6208	87.7136	4.78668	2.25903	0.00120231	8.28214	47.6002	5.76303	2.52683	0.146772
dkk3a	dickkopf WNT signaling pathway inhibitor 3a [Source:ZFIN;Acc:ZDB-GENE-110519-1]	264.725	674.052	2.43571	1.28434	0.00120231	23.6378	80.8717	3.37264	1.75388	0.186804
epha3	eph receptor A3 [Source:ZFIN;Acc:ZDB-GENE-010724-10]	46.0591	159.829	3.12544	1.64406	0.00120682	162.816	242.575	1.49161	0.576868	0.512888
cd81b	CD81 molecule b [Source:ZFIN;Acc:ZDB-GENE-040808-52]	0.474205	23.5713	7.81222	2.96573	0.00120803	2.4787	2.91554	1.20072	0.263903	NA
sec61b	Sec61 translocon beta subunit [Source:ZFIN;Acc:ZDB-GENE-040718-260]	13538.4	5523.96	0.424926	-1.23472	0.00120803	7783.18	5732.96	0.73647	-0.441302	0.48899
depdc7	DEP domain containing 7 [Source:ZFIN;Acc:ZDB-GENE-060512-176]	90.4399	251.114	2.61633	1.38754	0.00120861	1204.49	1434.48	1.19102	0.252196	0.805884
ankrd13b	ankyrin repeat domain 13B [Source:ZFIN;Acc:ZDB-GENE-050913-151]	245.286	672.506	2.5945	1.37546	0.00122569	52.0443	50.8191	0.975233	-0.036181	0.991377
sema4ba	sema domain, immunoglobulin domain (Ig), transmembrane domain (TM) and short cytoplasmic domain, (semaphorin) 4Ba [Source:ZFIN;Acc:ZDB-GENE-070705-31]	1206.56	468.314	0.407368	-1.2956	0.00124351	276.345	312.886	1.1357	0.183583	0.877883
cep83	centrosomal protein 83 [Source:ZFIN;Acc:ZDB-GENE-110321-1]	1504.02	606.356	0.420235	-1.25073	0.00125452	364.128	409.239	1.12049	0.164127	0.896264
calhm3	calcium homeostasis modulator 3 [Source:ZFIN;Acc:ZDB-GENE-081107-70]	0.335125	22.1457	8.12712	3.02274	0.00128127	18.5813	16.8676	0.925304	-0.112	0.983306
smtnb	smoothelin b [Source:ZFIN;Acc:ZDB-GENE-070912-2]	202.552	48.0306	0.279572	-1.83871	0.00128209	1336.11	763.092	0.570763	-0.809037	0.107367
sh2d3cb	SH2 domain containing 3Cb [Source:ZFIN;Acc:ZDB-GENE-040426-1052]	0.335125	21.0233	8.18185	3.03243	0.00130756	256.021	265.964	1.04241	0.0599256	0.973945
srsf3a	serine/arginine-rich splicing factor 3a [Source:ZFIN;Acc:ZDB-GENE-030616-631]	456.638	1091.9	2.30512	1.20484	0.00131258	669.2	736.317	1.10165	0.139667	0.929467
slc13a1	solute carrier family 13 member 1 [Source:ZFIN;Acc:ZDB-GENE-031222-3]	64.0247	248.193	3.37936	1.75675	0.00131705	21.1746	42.8506	2.04768	1.03399	0.754702
taok3b	TAO kinase 3b [Source:ZFIN;Acc:ZDB-GENE-060526-59]	49.6584	182.845	3.24619	1.69875	0.00131705	45.3375	42.4098	0.94544	-0.0809429	0.981013
slc16a5b	solute carrier family 16 (monocarboxylate transporter), member 5b [Source:ZFIN;Acc:ZDB-GENE-131120-181]	18.2789	89.0018	3.96449	1.98713	0.0013314	75.7663	57.1301	0.755087	-0.405285	0.851526
CABZ01075242.1		136.645	38.8171	0.316968	-1.65759	0.0013314	89.2568	53.734	0.610431	-0.712101	0.645896
rsph4a	radial spoke head 4 homolog A [Source:ZFIN;Acc:ZDB-GENE-030131-7437]	138.45	398.805	2.68713	1.42606	0.00133801	737.04	654.014	0.887724	-0.171817	0.916272
ston2	stonin 2 [Source:ZFIN;Acc:ZDB-GENE-050913-137]	272.419	686.612	2.40958	1.26878	0.00134705	847.646	673.731	0.794798	-0.331341	0.669506
fam49a	family with sequence similarity 49, member A [Source:ZFIN;Acc:ZDB-GENE-031002-50]	22201.6	8192.91	0.390283	-1.35741	0.00135844	1866.34	1699.3	0.910042	-0.135994	0.878279
akip1	A kinase (PRKA) interacting protein 1 [Source:ZFIN;Acc:ZDB-GENE-030829-24]	377.658	111.506	0.326642	-1.61422	0.00138918	316.903	240.915	0.757718	-0.400267	0.712234
bmp10l	bone morphogenetic protein 10, like [Source:ZFIN;Acc:ZDB-GENE-130530-629]	34.962	1.53243	0.134866	-2.8904	0.0014168	13.8845	10.7994	0.772799	-0.371835	0.936446
cavin1a	caveolae associated protein 1a [Source:ZFIN;Acc:ZDB-GENE-091204-151]	15.7654	77.009	3.9428	1.97922	0.00142583	19.1423	21.0542	1.07618	0.105925	0.979446
her4.4	hairy-related 4, tandem duplicate 4 [Source:ZFIN;Acc:ZDB-GENE-081031-104]	192.103	38.5861	0.248127	-2.01085	0.00143076	2.60108	0	0.0749245	-3.73842	NA
hnf1ba	HNF1 homeobox Ba [Source:ZFIN;Acc:ZDB-GENE-020104-1]	3995.06	1727.07	0.447284	-1.16074	0.00143648	1463.86	1466.76	1.00291	0.00419085	0.997043
rarab	retinoic acid receptor, alpha b [Source:ZFIN;Acc:ZDB-GENE-980526-72]	253.706	648.892	2.44138	1.2877	0.00143648	341.523	562.478	1.64668	0.719558	0.363595
egr1	early growth response 1 [Source:ZFIN;Acc:ZDB-GENE-980526-320]	10960.5	41651.9	3.33691	1.73851	0.00145332	14795.9	30961.6	2.09252	1.06524	0.21191
alg3	asparagine-linked glycosylation 3 (alpha-1,3-mannosyltransferase) [Source:ZFIN;Acc:ZDB-GENE-050522-334]	1312.54	581.219	0.456826	-1.13028	0.0014661	919.828	689.608	0.749851	-0.415323	0.586538
si:ch211-255p10.4	si:ch211-255p10.4 [Source:ZFIN;Acc:ZDB-GENE-121214-354]	14.1479	80.8474	4.32801	2.1137	0.00146954	13.7262	5.89985	0.428189	-1.22368	0.694948
rhoua	ras homolog family member Ua [Source:ZFIN;Acc:ZDB-GENE-040618-3]	44.5517	4.16813	0.171363	-2.54488	0.00153361	39.9838	52.6376	1.30495	0.383993	0.896546
asf1ba	anti-silencing function 1Ba histone chaperone [Source:ZFIN;Acc:ZDB-GENE-031118-197]	269.234	75.2322	0.312241	-1.67927	0.00153361	104.075	61.386	0.586393	-0.77006	0.667296
il20ra	interleukin 20 receptor, alpha [Source:ZFIN;Acc:ZDB-GENE-040724-249]	457.098	166.376	0.386282	-1.37227	0.00153701	996.042	460.726	0.463396	-1.10968	0.109224
STPG4	si:ch211-93n23.7 [Source:ZFIN;Acc:ZDB-GENE-141222-51]	145.275	38.9332	0.304608	-1.71498	0.00155453	27.4079	32.6776	1.18364	0.243234	0.952713
p3h3	prolyl 3-hydroxylase 3 [Source:ZFIN;Acc:ZDB-GENE-060503-231]	573.867	206.153	0.381555	-1.39004	0.00155744	271.738	199.368	0.731541	-0.45099	0.625247
tram1	translocation associated membrane protein 1 [Source:ZFIN;Acc:ZDB-GENE-021011-1]	3128.06	1234.97	0.413587	-1.27374	0.0015771	1837.6	1208.42	0.657424	-0.605104	0.317968
zgc:153675	zgc:153675 [Source:ZFIN;Acc:ZDB-GENE-061013-567]	1351.87	566.539	0.435504	-1.19924	0.00159976	1022.69	682.62	0.666628	-0.585045	0.335346
lrch1	leucine-rich repeats and calponin homology (CH) domain containing 1 [Source:ZFIN;Acc:ZDB-GENE-030131-1783]	1276.35	534.305	0.435422	-1.19951	0.00162257	1529.6	1367.09	0.894256	-0.16124	0.867011
si:ch73-122g19.1	si:ch73-122g19.1 [Source:ZFIN;Acc:ZDB-GENE-110411-239]	144.909	24.2391	0.225722	-2.14738	0.00162545	6.05323	1.10221	0.174776	-2.51642	NA
SMIM18	si:dkey-92j12.6 [Source:ZFIN;Acc:ZDB-GENE-100922-33]	106.191	335.418	2.91717	1.54457	0.0016738	8.66184	15.1415	1.74812	0.805804	0.833252
si:dkeyp-110c7.4	si:dkeyp-110c7.4 [Source:ZFIN;Acc:ZDB-GENE-070705-532]	148.41	503.853	3.0474	1.60758	0.00167614	2.3278	15.9796	6.81255	2.7682	0.288277
bco1	beta-carotene oxygenase 1 [Source:ZFIN;Acc:ZDB-GENE-010508-1]	15.6711	94.1995	4.50813	2.17253	0.00168277	51.905	134.688	2.62287	1.39115	0.322535
si:dkey-14d8.7	si:dkey-14d8.7 [Source:ZFIN;Acc:ZDB-GENE-041210-143]	285.647	91.5403	0.349222	-1.51778	0.00169915	8.4645	8.06235	0.958075	-0.0617896	0.993538
gsg1l2b	gsg1-like 2b [Source:ZFIN;Acc:ZDB-GENE-121214-171]	29.6815	0.295038	0.121556	-3.04031	0.00172728	7.42738	12.6132	1.65379	0.725774	0.89242
serpinh2	serine (or cysteine) peptidase inhibitor, clade H, member 2 [Source:ZFIN;Acc:ZDB-GENE-050417-12]	1731.1	755.905	0.451532	-1.1471	0.00175648	759.986	1010.14	1.32733	0.408529	0.58815
si:dkey-183c6.9	si:dkey-183c6.9 [Source:ZFIN;Acc:ZDB-GENE-160728-24]	47.0506	5.91593	0.194235	-2.36412	0.00175648	53.9368	75.4866	1.40027	0.485709	0.814003
pimr191	Pim proto-oncogene, serine/threonine kinase, related 191 [Source:ZFIN;Acc:ZDB-GENE-131119-3]	95.1249	12.4708	0.196798	-2.34522	0.00176115	17.9507	10.5019	0.580391	-0.784902	0.838722
npr1a	natriuretic peptide receptor 1a [Source:ZFIN;Acc:ZDB-GENE-060503-539]	1551.87	571.883	0.390516	-1.35655	0.00178375	52.1471	85.7262	1.65717	0.728718	0.709276
rpl26	ribosomal protein L26 [Source:ZFIN;Acc:ZDB-GENE-040426-2117]	493.07	155.252	0.344807	-1.53614	0.00180806	243.056	486.106	1.99844	0.998875	0.152212
zgc:101663	zgc:101663 [Source:ZFIN;Acc:ZDB-GENE-041114-149]	1421.77	3347.75	2.26791	1.18136	0.00181171	1227.4	1365	1.11233	0.15359	0.860571
sat1a.2	spermidine/spermine N1-acetyltransferase 1a, duplicate 2 [Source:ZFIN;Acc:ZDB-GENE-040704-4]	38372.1	16496.2	0.44562	-1.16611	0.00181789	45172.3	34009.9	0.75289	-0.409489	0.404531
hmgcra	3-hydroxy-3-methylglutaryl-CoA reductase a [Source:ZFIN;Acc:ZDB-GENE-040401-2]	155.072	46.862	0.334345	-1.58059	0.00183189	2723.86	1510.04	0.554231	-0.851441	0.217964
ano9b	anoctamin 9b [Source:ZFIN;Acc:ZDB-GENE-121106-2]	59.0023	10.5517	0.232942	-2.10196	0.00184919	773.775	793.627	1.02695	0.0383679	0.978533
zmp:0000000735	zmp:0000000735 [Source:ZFIN;Acc:ZDB-GENE-130530-738]	81.3819	252.073	2.83678	1.50426	0.00185427	118.41	220.183	1.86896	0.902237	0.281086
socs1a	suppressor of cytokine signaling 1a [Source:ZFIN;Acc:ZDB-GENE-040801-205]	56.7123	6.74502	0.19302	-2.37318	0.0018741	262.601	273.9	1.04617	0.0651211	0.979727
deptor	DEP domain containing MTOR-interacting protein [Source:ZFIN;Acc:ZDB-GENE-061013-453]	7817.24	3524.01	0.464744	-1.10549	0.0019076	19074.4	20332.8	1.06603	0.0922486	0.91939
fam174b	family with sequence similarity 174, member B [Source:ZFIN;Acc:ZDB-GENE-050419-78]	1101.72	382	0.371743	-1.42762	0.0019105	593.106	492.264	0.830031	-0.268763	0.806844
zgc:153372	zgc:153372 [Source:ZFIN;Acc:ZDB-GENE-060929-680]	82.784	287.444	3.08749	1.62643	0.00191363	25.5475	30.497	1.20843	0.273129	0.93082
gmppab	GDP-mannose pyrophosphorylase Ab [Source:ZFIN;Acc:ZDB-GENE-040426-1550]	641.494	210.416	0.354919	-1.49444	0.00191673	836.378	569.649	0.681628	-0.552943	0.356516
KCNN2	si:dkey-76p7.5 [Source:ZFIN;Acc:ZDB-GENE-091116-41]	72.1504	10.2326	0.204553	-2.28946	0.00192833	53.093	12.4343	0.226542	-2.14215	0.120979
trpc5b	transient receptor potential cation channel, subfamily C, member 5b [Source:ZFIN;Acc:ZDB-GENE-091112-24]	237.404	77.6031	0.354188	-1.49741	0.00194025	10.2568	24.4215	2.38359	1.25314	0.710575
gpm6aa	glycoprotein M6Aa [Source:ZFIN;Acc:ZDB-GENE-030710-7]	701.005	1973.15	2.63247	1.39642	0.00194548	4382.27	4821.65	1.10007	0.137596	0.905268
fbxo32	F-box protein 32 [Source:ZFIN;Acc:ZDB-GENE-040426-1040]	59.3323	196.971	2.99874	1.58436	0.00194581	161.984	280.877	1.73786	0.797314	0.37756
mmp11b	matrix metallopeptidase 11b [Source:ZFIN;Acc:ZDB-GENE-070817-2]	172.503	25.0653	0.209906	-2.25218	0.0019539	3.41068	9.78279	2.85415	1.51306	0.760419
si:dkey-152b24.7	si:dkey-152b24.7 [Source:ZFIN;Acc:ZDB-GENE-100921-77]	30.1434	1.33707	0.139329	-2.84343	0.00195768	168.201	105.015	0.627438	-0.672455	0.474395
stim1a	stromal interaction molecule 1a [Source:ZFIN;Acc:ZDB-GENE-060503-914]	2339.59	811.268	0.371816	-1.42734	0.001961	2802.24	1703.68	0.607752	-0.718446	0.122108
ssr2	signal sequence receptor, beta [Source:ZFIN;Acc:ZDB-GENE-010413-1]	9299.74	4136.66	0.459396	-1.12219	0.00199455	6148.18	5138.05	0.835667	-0.259	0.70996
iqsec2a	IQ motif and Sec7 domain 2a [Source:ZFIN;Acc:ZDB-GENE-170302-3]	76.1288	423.876	4.22864	2.08019	0.00199455	94.5954	174.922	1.85371	0.890416	0.393177
ypel3	yippee-like 3 [Source:ZFIN;Acc:ZDB-GENE-030516-4]	1890.32	784.673	0.4326	-1.20889	0.00201639	3862.31	2714.41	0.702688	-0.509043	0.500235
slc6a22.1	solute carrier family 6 member 22, tandem duplicate 1 [Source:ZFIN;Acc:ZDB-GENE-030616-629]	830.492	2041.43	2.35408	1.23516	0.00202478	3422.35	4182	1.2221	0.289362	0.718156
numbl	numb homolog (Drosophila)-like [Source:ZFIN;Acc:ZDB-GENE-051113-340]	107.551	389.027	3.20269	1.67928	0.00206225	552.578	996.287	1.80487	0.851894	0.171807
bcl2a	BCL2, apoptosis regulator a [Source:ZFIN;Acc:ZDB-GENE-051012-1]	423.465	159.382	0.397383	-1.3314	0.00207787	334.877	391.69	1.16967	0.226104	0.852202
CR774179.5		1067.35	2392.53	2.17174	1.11885	0.00207787	88.3069	161.104	1.83566	0.876297	0.289801
CABZ01076968.1		30.1669	161.132	4.13237	2.04697	0.00207844	6.25546	14.1204	2.22434	1.15338	0.723759
CU929259.1		241.067	857.168	3.16293	1.66126	0.00209813	763.303	1247.29	1.63479	0.709105	0.322857
LO017711.1		63.2891	11.1033	0.232578	-2.10421	0.00209866	15.4168	1.00656	0.0548026	-4.18961	0.145913
dzip1	DAZ interacting zinc finger protein 1 [Source:ZFIN;Acc:ZDB-GENE-040526-1]	326.613	856.99	2.48277	1.31195	0.00210722	354.03	699.399	1.96889	0.977381	0.128139
sema3gb	sema domain, immunoglobulin domain (Ig), short basic domain, secreted, (semaphorin) 3Gb [Source:ZFIN;Acc:ZDB-GENE-050513-4]	102.26	16.908	0.227739	-2.13454	0.00210722	5.3204	0.226666	0.069701	-3.84268	NA
usp13	ubiquitin specific peptidase 13 [Source:ZFIN;Acc:ZDB-GENE-080724-7]	90.4304	247.362	2.57749	1.36597	0.00210722	16.9099	51.0749	3.05001	1.60882	0.265146
nat14	N-acetyltransferase 14 (GCN5-related, putative) [Source:ZFIN;Acc:ZDB-GENE-060825-15]	529.751	207.974	0.411564	-1.28081	0.00210722	70.6235	69.2017	0.975726	-0.0354522	0.992885
atp1b4	ATPase Na+/K+ transporting subunit beta 4 [Source:ZFIN;Acc:ZDB-GENE-070412-1]	111.519	22.4336	0.249428	-2.0033	0.00210798	192.779	111.933	0.584188	-0.775496	0.514963
slc39a10	solute carrier family 39 (zinc transporter), member 10 [Source:ZFIN;Acc:ZDB-GENE-040426-1157]	2303.54	1041.98	0.46646	-1.10017	0.00211387	1140.95	1514.28	1.32807	0.409328	0.547725
mafa	v-maf avian musculoaponeurotic fibrosarcoma oncogene homolog a (paralog a) [Source:ZFIN;Acc:ZDB-GENE-010605-2]	116.18	31.6066	0.309163	-1.69356	0.00212616	78.7823	75.3681	0.968715	-0.0458556	0.989151
thy1	Thy-1 cell surface antigen [Source:ZFIN;Acc:ZDB-GENE-030131-8561]	197.811	619.673	2.8824	1.52727	0.00212901	62.1168	113.183	1.80717	0.853735	0.639042
nck2a	NCK adaptor protein 2a [Source:ZFIN;Acc:ZDB-GENE-040426-686]	967.293	400.325	0.431119	-1.21384	0.0021348	1007.08	918.068	0.911786	-0.133233	0.913668
pcdh8	protocadherin 8 [Source:ZFIN;Acc:ZDB-GENE-980526-242]	37.0861	1.55365	0.143196	-2.80394	0.00215024	12.096	0.744523	0.0607833	-4.04018	0.287468
ddc	dopa decarboxylase [Source:ZFIN;Acc:ZDB-GENE-040426-2656]	26.8815	116.357	3.62297	1.85717	0.00215024	17600.1	24759.4	1.40686	0.492482	0.482278
fa2h	fatty acid 2-hydroxylase [Source:ZFIN;Acc:ZDB-GENE-031219-4]	805.932	311.065	0.406462	-1.29881	0.0021595	7974.49	4766.5	0.597769	-0.742341	0.171807
cxadr	CXADR, Ig-like cell adhesion molecule [Source:ZFIN;Acc:ZDB-GENE-020814-2]	468.742	1196.85	2.42708	1.27922	0.00216437	393.743	689.691	1.75105	0.808217	0.223154
BX470229.2		39.2634	3.63651	0.173242	-2.52914	0.00216437	2.71556	17.1106	6.4723	2.69428	0.326264
pde4a	phosphodiesterase 4A, cAMP-specific [Source:ZFIN;Acc:ZDB-GENE-131125-7]	263.871	648.862	2.35136	1.23349	0.00219172	1310.25	638.248	0.487121	-1.03765	0.102562
pdxdc1	pyridoxal-dependent decarboxylase domain containing 1 [Source:ZFIN;Acc:ZDB-GENE-040912-16]	1215.82	541.356	0.459716	-1.12118	0.00219172	3401.75	2755.16	0.81023	-0.303597	0.717737
nccrp1	non-specific cytotoxic cell receptor protein 1 [Source:ZFIN;Acc:ZDB-GENE-000210-13]	650.152	263.803	0.424305	-1.23683	0.00220504	6750.48	4495.3	0.665947	-0.58652	0.198169
chrne	cholinergic receptor, nicotinic, epsilon [Source:ZFIN;Acc:ZDB-GENE-040808-32]	59.8072	9.22101	0.220424	-2.18165	0.00223627	86.3807	38.4581	0.450353	-1.15087	0.393927
pdgfrb	platelet-derived growth factor receptor, beta polypeptide [Source:ZFIN;Acc:ZDB-GENE-030805-2]	13.6285	70.9648	4.14493	2.05135	0.00223898	24.6002	11.0886	0.447526	-1.15996	0.678424
cdc42l2	cell division cycle 42 like 2 [Source:ZFIN;Acc:ZDB-GENE-060312-21]	291.837	86.5302	0.330809	-1.59593	0.00224352	211.519	250.235	1.1869	0.247202	0.883757
dctn1a	dynactin 1a [Source:ZFIN;Acc:ZDB-GENE-070117-2205]	92.5367	470.566	3.9974	1.99906	0.00224465	119.441	214.644	1.80349	0.850788	0.419966
oprl1	opiate receptor-like 1 [Source:ZFIN;Acc:ZDB-GENE-040312-4]	106.783	391.534	3.2189	1.68657	0.00225225	2219.58	2525.12	1.13768	0.186098	0.827418
nrxn2b	neurexin 2b [Source:ZFIN;Acc:ZDB-GENE-070206-7]	576.949	1373.75	2.28898	1.19471	0.00225894	347.903	346.183	0.991734	-0.0119748	0.994229
b3gnt7	UDP-GlcNAc:betaGal beta-1,3-N-acetylglucosaminyltransferase 7 [Source:ZFIN;Acc:ZDB-GENE-021210-4]	13.2464	67.183	3.99851	1.99946	0.0022812	26.2699	29.1209	1.10592	0.145249	0.967921
zdhhc2	zinc finger, DHHC-type containing 2 [Source:ZFIN;Acc:ZDB-GENE-050320-58]	359.924	106.485	0.327939	-1.6085	0.00228848	321.552	163.065	0.508255	-0.976377	0.348539
si:ch211-139a5.9	si:ch211-139a5.9 [Source:ZFIN;Acc:ZDB-GENE-141222-100]	38.253	2.24099	0.154149	-2.69761	0.00231356	46.4619	37.2552	0.816293	-0.29284	0.922544
map3k10	mitogen-activated protein kinase kinase kinase 10 [Source:ZFIN;Acc:ZDB-GENE-050419-112]	44.0679	175.933	3.42942	1.77796	0.00232217	123.561	127.085	1.02997	0.0426027	0.984646
cyp26a1	cytochrome P450, family 26, subfamily A, polypeptide 1 [Source:ZFIN;Acc:ZDB-GENE-990415-44]	622.595	192.134	0.340894	-1.5526	0.00238066	26.8212	56.0738	2.10781	1.07575	0.577748
CDPF1	si:ch211-239e6.4 [Source:ZFIN;Acc:ZDB-GENE-041210-170]	1802.73	730.719	0.424323	-1.23677	0.0024196	2374.01	2491.3	1.04894	0.0689387	0.94836
sik2a	salt-inducible kinase 2a [Source:ZFIN;Acc:ZDB-GENE-070705-451]	46.2686	5.81988	0.199649	-2.32446	0.00243612	109.583	108.649	0.996228	-0.00545205	0.997574
epor	erythropoietin receptor [Source:ZFIN;Acc:ZDB-GENE-071116-1]	26.8615	102.537	3.31434	1.72872	0.00244657	67.1065	45.429	0.679364	-0.557744	0.689031
shank2	SH3 and multiple ankyrin repeat domains 2 [Source:ZFIN;Acc:ZDB-GENE-061207-58]	27.2312	128.721	3.8103	1.9299	0.00245836	9.39339	6.16796	0.676295	-0.564275	0.907302
ctdsp1	CTD (carboxy-terminal domain, RNA polymerase II, polypeptide A) small phosphatase 1 [Source:ZFIN;Acc:ZDB-GENE-050522-523]	413.699	1082.23	2.47268	1.30608	0.00248032	481.604	724.385	1.50469	0.589465	0.411485
mansc1	MANSC domain containing 1 [Source:ZFIN;Acc:ZDB-GENE-070209-77]	60.2082	249.753	3.5095	1.81127	0.00252176	65.4414	50.2636	0.767192	-0.38234	0.866945
plrdgb	PITP-less RdgB-like protein [Source:ZFIN;Acc:ZDB-GENE-000406-3]	9.25059	54.1351	4.33497	2.11602	0.00252794	7.84486	2.76994	0.368501	-1.44026	NA
hsd3b7	hydroxy-delta-5-steroid dehydrogenase, 3 beta- and steroid delta-isomerase [Source:ZFIN;Acc:ZDB-GENE-030131-5673]	1221.91	2897.86	2.27855	1.18812	0.00253098	1224.51	1699.08	1.38844	0.473469	0.433474
zgc:162939	zgc:162939 [Source:ZFIN;Acc:ZDB-GENE-070410-115]	832.103	1913.82	2.21728	1.14879	0.00253098	2650.34	2525.96	0.952665	-0.0699593	0.946061
scospondin	subcommissural organ spondin [Source:ZFIN;Acc:ZDB-GENE-051114-1]	76.3088	242.111	2.87294	1.52253	0.00253133	45.1947	24.6477	0.543128	-0.880635	0.631712
fam19a5l	family with sequence similarity 19 (chemokine (C-C motif)-like), member A5-like [Source:ZFIN;Acc:ZDB-GENE-050419-194]	263.802	5.52401	0.183767	-2.44405	0.00253133	6.151	0	0.0313237	-4.9966	NA
CABZ01096573.1		4.88949	49.1647	5.53894	2.46961	0.00255304	5.54739	13.5026	2.44958	1.29253	0.748936
prdm14	PR domain containing 14 [Source:ZFIN;Acc:ZDB-GENE-030131-2709]	98.2751	24.7699	0.29619	-1.7554	0.0025665	18.3959	34.9831	1.91743	0.93917	0.691564
ogg1	8-oxoguanine DNA glycosylase [Source:ZFIN;Acc:ZDB-GENE-070112-932]	32.2307	131.912	3.51968	1.81544	0.0025756	46.4936	80.7806	1.74952	0.806957	0.456905
col28a1b	collagen, type XXVIII, alpha 1b [Source:ZFIN;Acc:ZDB-GENE-160503-1]	0.168121	18.4128	7.62406	2.93056	0.00260237	15.6395	4.47958	0.272279	-1.87684	0.552519
vstm2l	V-set and transmembrane domain containing 2 like [Source:ZFIN;Acc:ZDB-GENE-040426-1548]	2487.87	1127.73	0.467549	-1.09681	0.00261688	1137.79	1124.27	0.988965	-0.016009	0.992605
nlgn3b	neuroligin 3b [Source:ZFIN;Acc:ZDB-GENE-060526-197]	2853.79	6465.11	2.18818	1.12973	0.00266402	1321.76	2163.47	1.63566	0.709872	0.22216
s100a1	S100 calcium binding protein A1 [Source:ZFIN;Acc:ZDB-GENE-040916-1]	25491	7426.39	0.326104	-1.61659	0.00267237	34112.7	26297.8	0.770893	-0.375398	0.570769
prickle1b	prickle homolog 1b [Source:ZFIN;Acc:ZDB-GENE-030131-2152]	330.519	125.458	0.401975	-1.31482	0.00270349	159.227	142.891	0.894881	-0.160232	0.904167
gra	granulito [Source:ZFIN;Acc:ZDB-GENE-081022-203]	239.015	86.1795	0.385091	-1.37673	0.0027437	17.6483	5.05117	0.299403	-1.73984	0.575138
iqgap2	IQ motif containing GTPase activating protein 2 [Source:ZFIN;Acc:ZDB-GENE-030131-2878]	122.564	305.099	2.36908	1.24433	0.00276594	559.071	459.158	0.823958	-0.279357	0.837661
zgc:153704	zgc:153704 [Source:ZFIN;Acc:ZDB-GENE-060929-1114]	6.59863	44.3524	4.58289	2.19626	0.00277558	46.9146	125.164	2.7036	1.43488	0.120212
xpr1a	xenotropic and polytropic retrovirus receptor 1a [Source:ZFIN;Acc:ZDB-GENE-060503-362]	91.5083	307.1	2.9959	1.58299	0.00277787	100.704	214.818	2.14465	1.10074	0.123509
tmem30c	transmembrane protein 30C [Source:ZFIN;Acc:ZDB-GENE-040426-1127]	1414.65	569.816	0.422175	-1.24409	0.00281617	5736.02	3998.37	0.697124	-0.520513	0.34153
ugt8	UDP glycosyltransferase 8 [Source:ZFIN;Acc:ZDB-GENE-060616-129]	4447.76	11553.1	2.45985	1.29857	0.0028191	8780.55	8714.92	0.992548	-0.0107906	0.993538
syne2b	spectrin repeat containing, nuclear envelope 2b [Source:ZFIN;Acc:ZDB-GENE-071218-5]	960.836	388.584	0.424221	-1.23711	0.00282085	1593.94	970.029	0.608104	-0.717611	0.103985
myo5ab	myosin VAb [Source:ZFIN;Acc:ZDB-GENE-050411-72]	104.529	299.748	2.66871	1.41614	0.00283244	102.082	84.385	0.8193	-0.287537	0.851526
efhd1	EF-hand domain family, member D1 [Source:ZFIN;Acc:ZDB-GENE-030131-7461]	273.089	737.379	2.54821	1.34949	0.00283602	124.169	80.5852	0.644791	-0.633097	0.59647
nbn	nibrin [Source:ZFIN;Acc:ZDB-GENE-041008-35]	219.193	76.5638	0.374604	-1.41656	0.00287544	118.025	113.494	0.957009	-0.0633959	0.973396
rims4	regulating synaptic membrane exocytosis 4 [Source:ZFIN;Acc:ZDB-GENE-110103-1]	126.929	334.131	2.49346	1.31815	0.00288044	3.17383	23.6389	7.51054	2.90892	0.165793
cbll1	Cbl proto-oncogene-like 1, E3 ubiquitin protein ligase [Source:ZFIN;Acc:ZDB-GENE-040426-691]	279.446	746.89	2.51506	1.33059	0.00289196	396.569	418.122	1.05202	0.0731591	0.953134
CABZ01020835.1		255.702	81.2168	0.348034	-1.5227	0.00289245	26.9112	7.40544	0.276105	-1.85671	0.380223
bcan	brevican [Source:ZFIN;Acc:ZDB-GENE-030131-6045]	82.2807	260.949	2.90422	1.53815	0.00293766	21.753	29.5993	1.36374	0.447565	0.896546
ndrg1a	N-myc downstream regulated 1a [Source:ZFIN;Acc:ZDB-GENE-030826-34]	6173.39	1623.48	0.303356	-1.72091	0.00294014	4179.47	2924.87	0.700153	-0.514258	0.500516
gabra2a	gamma-aminobutyric acid type A receptor alpha2 subunit a [Source:ZFIN;Acc:ZDB-GENE-141216-16]	155.413	36.9604	0.285368	-1.8091	0.00295258	627.792	343.768	0.548294	-0.86698	0.257098
rimbp2	RIMS binding protein 2 [Source:ZFIN;Acc:ZDB-GENE-040724-96]	368.496	1392.72	3.28201	1.71458	0.00301535	1080.94	2203.97	2.04067	1.02904	0.222333
arhgdig	Rho GDP dissociation inhibitor (GDI) gamma [Source:ZFIN;Acc:ZDB-GENE-040426-1493]	42.4566	201.166	3.84938	1.94463	0.00304962	784.749	430.372	0.549664	-0.863377	0.287023
zgc:112160	zgc:112160 [Source:ZFIN;Acc:ZDB-GENE-050417-229]	189.173	521.714	2.58407	1.36965	0.00306307	288.433	66.4503	0.230477	-2.1173	0.711609
trim9	tripartite motif containing 9 [Source:ZFIN;Acc:ZDB-GENE-030131-8043]	378.317	838.169	2.14395	1.10027	0.00310721	301.412	254.134	0.844135	-0.244455	0.832753
wscd1b	WSC domain containing 1b [Source:ZFIN;Acc:ZDB-GENE-091118-93]	26.762	127.437	3.77439	1.91625	0.00310721	517.855	416.99	0.805457	-0.31212	0.701119
fnbp1l	formin binding protein 1-like [Source:ZFIN;Acc:ZDB-GENE-040801-155]	898.418	397.759	0.45858	-1.12475	0.00312538	689.688	562.138	0.814076	-0.296764	0.712934
paplna	papilin a, proteoglycan-like sulfated glycoprotein [Source:ZFIN;Acc:ZDB-GENE-070815-4]	3.90869	34.7843	5.3113	2.40906	0.00312538	6.82693	0.906663	0.147445	-2.76175	NA
gsr	glutathione reductase [Source:ZFIN;Acc:ZDB-GENE-050522-116]	898.81	358.174	0.418403	-1.25704	0.00312558	4213.87	3016.35	0.716103	-0.481761	0.559911
foxa2	forkhead box A2 [Source:ZFIN;Acc:ZDB-GENE-980526-404]	4513	10739.7	2.28134	1.18988	0.00319268	2726.59	4558.08	1.67236	0.741887	0.121482
si:ch73-86n18.1	si:ch73-86n18.1 [Source:ZFIN;Acc:ZDB-GENE-141216-19]	153.716	48.1999	0.347206	-1.52614	0.00319721	64.5834	72.857	1.13613	0.184128	0.912507
tspan2b	tetraspanin 2b [Source:ZFIN;Acc:ZDB-GENE-100922-60]	42.0483	192.266	3.6873	1.88257	0.00320441	50.764	61.5349	1.2184	0.28499	0.91653
TMEM179	transmembrane protein 179 [Source:HGNC Symbol;Acc:HGNC:20137]	153.691	35.57	0.27826	-1.84549	0.00320921	4.17076	6.87301	1.65981	0.731019	NA
si:dkey-263j23.1	si:dkey-263j23.1 [Source:ZFIN;Acc:ZDB-GENE-131120-109]	196.233	72.3048	0.393046	-1.34723	0.00321397	274.726	231.228	0.83776	-0.255391	0.826185
RPL41	si:dkey-151g10.6 [Source:ZFIN;Acc:ZDB-GENE-030131-7528]	149122	57719.5	0.408902	-1.29017	0.00324786	105931	108850	1.02755	0.0392104	0.974165
zgc:194981	zgc:194981 [Source:ZFIN;Acc:ZDB-GENE-081022-170]	426.209	149.896	0.377351	-1.40602	0.00324786	305.136	283.789	0.92787	-0.108006	0.937981
btc	betacellulin, epidermal growth factor family member [Source:ZFIN;Acc:ZDB-GENE-050311-1]	10893.2	4960.1	0.470101	-1.08896	0.00327871	1485.07	917.913	0.618506	-0.69314	0.259663
ca8	carbonic anhydrase VIII [Source:ZFIN;Acc:ZDB-GENE-050417-26]	4331.45	9292.1	2.08345	1.05897	0.00328155	1284.09	2039.53	1.58913	0.668239	0.297269
lin28b	lin-28 homolog B (C. elegans) [Source:ZFIN;Acc:ZDB-GENE-140811-1]	73.2585	319.746	3.59724	1.84689	0.00328776	74.8887	123.382	1.65862	0.729987	0.515099
amd1	adenosylmethionine decarboxylase 1 [Source:ZFIN;Acc:ZDB-GENE-040426-760]	23574.5	49887	2.05835	1.04149	0.00329649	15710.7	15073.7	0.959404	-0.0597897	0.958047
si:dkey-121j17.6	si:dkey-121j17.6 [Source:ZFIN;Acc:ZDB-GENE-121214-361]	33.1193	117.047	3.10842	1.63618	0.00331563	14.9185	43.6115	2.96671	1.56886	0.396834
tdrd7b	tudor domain containing 7 b [Source:ZFIN;Acc:ZDB-GENE-150109-14]	50.2315	154.796	2.84186	1.50684	0.00332855	56.657	52.5415	0.930762	-0.103515	0.962168
zgc:154058	zgc:154058 [Source:ZFIN;Acc:ZDB-GENE-060929-48]	1387.64	490.522	0.37988	-1.39639	0.00333092	63.2633	40.9536	0.645837	-0.630758	0.700721
nelfa	negative elongation factor complex member A [Source:ZFIN;Acc:ZDB-GENE-030131-6400]	954.061	2219.77	2.23607	1.16096	0.0033607	847.694	955.076	1.12552	0.170595	0.87641
pax3a	paired box 3a [Source:ZFIN;Acc:ZDB-GENE-980526-52]	24.2363	1.10048	0.144673	-2.78913	0.00343987	4.86521	0.226666	0.0747713	-3.74137	NA
peli1a	pellino E3 ubiquitin protein ligase 1a [Source:ZFIN;Acc:ZDB-GENE-110310-6]	194.726	477.243	2.33137	1.22118	0.00345223	519.43	1008.04	1.94511	0.959852	0.113195
nrg2a	neuregulin 2a [Source:ZFIN;Acc:ZDB-GENE-070615-10]	55.1891	10.6738	0.251725	-1.99008	0.00345432	28.5566	17.6331	0.619585	-0.690625	0.739796
INAVA	si:ch211-163l21.4 [Source:ZFIN;Acc:ZDB-GENE-081105-161]	355.667	146.042	0.430529	-1.21582	0.00345718	48.4595	45.2069	0.926277	-0.110485	0.976576
tmem86b	transmembrane protein 86B [Source:ZFIN;Acc:ZDB-GENE-060825-132]	9.08358	56.6806	4.39729	2.13661	0.00346004	3244.26	2100.89	0.647537	-0.626967	0.200683
cpne4b	copine IVb [Source:ZFIN;Acc:ZDB-GENE-060503-926]	3.96176	145.051	5.43963	2.44351	0.00350782	2.87203	1.79678	0.633391	-0.658831	NA
si:ch73-184c24.1	si:ch73-184c24.1 [Source:ZFIN;Acc:ZDB-GENE-100922-80]	24.0973	136.308	4.24258	2.08494	0.00356121	101.659	273.433	2.70505	1.43565	0.109212
CABZ01041913.1		202.388	33.2199	0.228289	-2.13107	0.00357197	799.868	1100.43	1.37694	0.461465	0.566908
zic5	zic family member 5 (odd-paired homolog, Drosophila) [Source:ZFIN;Acc:ZDB-GENE-040622-1]	44.1579	3.45557	0.172059	-2.53902	0.00357632	6.19676	4.25292	0.667477	-0.583209	NA
setd1ba	SET domain containing 1B, a [Source:ZFIN;Acc:ZDB-GENE-050309-289]	361.82	973.589	2.52415	1.3358	0.00358056	561.069	841.589	1.50308	0.587919	0.488389
fgf12a	fibroblast growth factor 12a [Source:ZFIN;Acc:ZDB-GENE-050221-6]	888.481	312.196	0.377723	-1.4046	0.00359425	24.561	44.3868	1.8158	0.860604	0.577829
sh3tc2	SH3 domain and tetratricopeptide repeats 2 [Source:ZFIN;Acc:ZDB-GENE-081104-347]	48.1531	6.40353	0.2046	-2.28912	0.0036645	17.7026	8.25987	0.481877	-1.05326	0.779045
heg1	heart development protein with EGF-like domains 1 [Source:ZFIN;Acc:ZDB-GENE-040714-1]	31.0159	115.091	3.24944	1.70019	0.0036752	9.0304	9.8511	1.08831	0.122091	0.9815
muc13b	mucin 13b, cell surface associated [Source:ZFIN;Acc:ZDB-GENE-080220-61]	33.3981	2.22098	0.165312	-2.59674	0.00368092	2555.22	3247.94	1.27136	0.346378	0.908969
syt3	synaptotagmin III [Source:ZFIN;Acc:ZDB-GENE-090601-1]	402.592	133.437	0.361054	-1.46971	0.00368803	84.5475	34.8169	0.410728	-1.28374	0.380302
utrn	utrophin [Source:ZFIN;Acc:ZDB-GENE-070228-6]	1805.39	712.65	0.416108	-1.26497	0.00369243	1715.8	1315.71	0.767234	-0.382261	0.51563
mknk2b	MAP kinase interacting serine/threonine kinase 2b [Source:ZFIN;Acc:ZDB-GENE-030829-2]	1699.59	647.617	0.404231	-1.30675	0.00370066	8488.82	8072.05	0.951023	-0.0724475	0.949098
si:ch211-154c21.1	si:ch211-154c21.1 [Source:ZFIN;Acc:ZDB-GENE-141216-146]	24.2346	1.17894	0.148194	-2.75445	0.00370066	5.90858	11.1448	1.8819	0.912192	0.877774
itgav	integrin, alpha V [Source:ZFIN;Acc:ZDB-GENE-060616-382]	559.453	203.292	0.389155	-1.36158	0.00370528	159.75	223.891	1.39745	0.4828	0.767468
si:dkey-24p1.6	si:dkey-24p1.6 [Source:ZFIN;Acc:ZDB-GENE-060503-67]	42.4755	5.70056	0.208598	-2.2612	0.00373717	40.4929	14.5117	0.355935	-1.49031	0.38951
paqr8	progestin and adipoQ receptor family member VIII [Source:ZFIN;Acc:ZDB-GENE-030728-3]	45.6839	5.81746	0.203392	-2.29766	0.00374259	1.4762	0	0.131637	-2.92536	NA
magi2b	membrane associated guanylate kinase, WW and PDZ domain containing 2b [Source:ZFIN;Acc:ZDB-GENE-141211-6]	258.313	895.632	3.06748	1.61705	0.00384023	105.782	178.624	1.70153	0.766832	0.467143
grapa	GRB2-related adaptor protein a [Source:ZFIN;Acc:ZDB-GENE-050522-347]	42.3382	2.9864	0.170028	-2.55616	0.00386451	6.67046	2.54327	0.396831	-1.3334	NA
slc2a1a	solute carrier family 2 (facilitated glucose transporter), member 1a [Source:ZFIN;Acc:ZDB-GENE-030131-3158]	70.8367	14.3079	0.257942	-1.95488	0.00387603	16.997	7.32437	0.431191	-1.2136	0.619916
ptpn11b	protein tyrosine phosphatase, non-receptor type 11, b [Source:ZFIN;Acc:ZDB-GENE-040426-1158]	927.173	1938.21	2.03528	1.02523	0.00389094	872.672	1351.25	1.54736	0.629807	0.450846
urp2	urotensin II-related peptide [Source:ZFIN;Acc:ZDB-GENE-110718-3]	377.808	1565.99	3.47931	1.7988	0.00389094	3.86896	0	0.0497992	-4.32773	NA
macf1a	microtubule-actin crosslinking factor 1a [Source:ZFIN;Acc:ZDB-GENE-030131-3606]	1177.37	3128.07	2.49804	1.3208	0.0039394	1696.11	1982.22	1.16983	0.226295	0.839826
rpl34	ribosomal protein L34 [Source:ZFIN;Acc:ZDB-GENE-040426-1033]	38467.5	16449.6	0.445545	-1.16636	0.00394701	36753.5	33936.9	0.923354	-0.115045	0.907649
syngap1b	synaptic Ras GTPase activating protein 1b [Source:ZFIN;Acc:ZDB-GENE-100921-2]	61.5325	230.8	3.21897	1.6866	0.00394908	39.0194	37.2314	0.957822	-0.0621711	0.982743
si:ch211-254n4.3	si:ch211-254n4.3 [Source:ZFIN;Acc:ZDB-GENE-081105-89]	45.8603	3.22178	0.170175	-2.55491	0.00396772	21.8761	2.86559	0.139986	-2.83665	0.371419
tmem151a	transmembrane protein 151A [Source:ZFIN;Acc:ZDB-GENE-091118-118]	45.3353	231.284	3.90892	1.96677	0.00399084	9.29201	30.8653	3.30455	1.72445	0.372975
add3a	adducin 3 (gamma) a [Source:ZFIN;Acc:ZDB-GENE-030131-2721]	2293.23	877.203	0.405687	-1.30156	0.00399495	1207.12	1367.53	1.13244	0.179439	0.886319
dcp1b	decapping mRNA 1B [Source:ZFIN;Acc:ZDB-GENE-040819-1]	662.459	1502.71	2.18361	1.12671	0.00399495	1003.31	1354	1.35096	0.43399	0.504876
gys1	glycogen synthase 1 (muscle) [Source:ZFIN;Acc:ZDB-GENE-040426-1243]	2251.75	889.104	0.41632	-1.26423	0.00402661	2538	3488.57	1.37503	0.459463	0.496035
oprd1a	opioid receptor, delta 1a [Source:ZFIN;Acc:ZDB-GENE-990415-199]	7.43199	54.165	4.75815	2.2504	0.0040337	48.6631	21.9462	0.452172	-1.14506	0.566429
ttbk1b	tau tubulin kinase 1b [Source:ZFIN;Acc:ZDB-GENE-100609-5]	85.7196	259.963	2.78401	1.47716	0.00405192	70.526	72.0861	1.02473	0.0352462	0.989151
kdm7ab	lysine (K)-specific demethylase 7Ab [Source:ZFIN;Acc:ZDB-GENE-050309-32]	5079.4	2416.69	0.48926	-1.03133	0.00405797	2261.01	1526.48	0.674754	-0.567566	0.353023
gnao1b	guanine nucleotide binding protein (G protein), alpha activating activity polypeptide O, b [Source:ZFIN;Acc:ZDB-GENE-040426-1693]	359.723	102.956	0.324726	-1.6227	0.00407641	2202.05	1433.69	0.651461	-0.618249	0.315656
mych	myelocytomatosis oncogene homolog [Source:ZFIN;Acc:ZDB-GENE-030219-51]	885.876	293.386	0.361123	-1.46944	0.00408313	2493.04	1247.77	0.500432	-0.998753	0.100058
cox8b	cytochrome c oxidase subunit 8b [Source:ZFIN;Acc:ZDB-GENE-110620-4]	526.301	202.072	0.407552	-1.29494	0.00411623	2365.87	2846.35	1.20358	0.267335	0.708926
mettl24	methyltransferase like 24 [Source:ZFIN;Acc:ZDB-GENE-070424-138]	1.64994	24.1346	5.94265	2.57111	0.00411694	113.382	69.628	0.614801	-0.701809	0.537947
si:ch211-117i20.2	si:ch211-117i20.2 [Source:ZFIN;Acc:ZDB-GENE-131121-573]	25.6327	0.590076	0.131638	-2.92535	0.0041497	4.81388	7.98325	1.67343	0.742806	0.896546
si:dkey-19b23.15	si:dkey-19b23.15 [Source:ZFIN;Acc:ZDB-GENE-160728-17]	417.127	169.355	0.426534	-1.22927	0.00415167	307.173	186.631	0.608644	-0.716331	0.22706
larp1b	La ribonucleoprotein domain family, member 1B [Source:ZFIN;Acc:ZDB-GENE-030131-4154]	2685.5	1195.35	0.461459	-1.11573	0.0042204	2059.89	1297.52	0.630438	-0.665573	0.273836
si:dkey-164f24.2	si:dkey-164f24.2 [Source:ZFIN;Acc:ZDB-GENE-030131-7035]	7.49119	51.599	4.58496	2.19691	0.00424765	28.7519	69.6107	2.45846	1.29776	0.416613
tacr3l	tachykinin receptor 3-like [Source:ZFIN;Acc:ZDB-GENE-061207-19]	956.985	2371.9	2.35759	1.23731	0.00429779	1038.85	466.958	0.44834	-1.15734	0.140835
bach1b	BTB and CNC homology 1, basic leucine zipper transcription factor 1 b [Source:ZFIN;Acc:ZDB-GENE-050522-220]	681.845	283.024	0.434699	-1.20191	0.00430388	343.994	220.895	0.645761	-0.630927	0.580354
cd209	CD209 molecule [Source:ZFIN;Acc:ZDB-GENE-061207-22]	1.67674	28.994	6.04858	2.5966	0.0043178	0.891788	5.95618	6.64092	2.73138	NA
igsf5a	immunoglobulin superfamily, member 5a [Source:ZFIN;Acc:ZDB-GENE-091204-182]	85.17	224.916	2.47772	1.30901	0.00431883	582.926	952.327	1.63357	0.708028	0.120187
si:dkey-56f14.4	si:dkey-56f14.4 [Source:ZFIN;Acc:ZDB-GENE-131121-272]	69.0884	10.651	0.225006	-2.15197	0.00431883	182.799	92.5883	0.505812	-0.983326	0.421361
ppp2r2ba	protein phosphatase 2, regulatory subunit B, beta a [Source:ZFIN;Acc:ZDB-GENE-101026-5]	375.297	153.637	0.429558	-1.21907	0.00434168	87.7605	31.3542	0.361926	-1.46624	0.309613
rundc3b	RUN domain containing 3b [Source:ZFIN;Acc:ZDB-GENE-041114-121]	230.599	87.7984	0.404208	-1.30683	0.00437083	154.203	128.725	0.838445	-0.254213	0.851526
rnf24	ring finger protein 24 [Source:ZFIN;Acc:ZDB-GENE-041114-40]	98.7224	18.5132	0.248385	-2.00935	0.00442651	129.457	100.295	0.778101	-0.36197	0.885599
nim1k	NIM1 serine/threonine protein kinase [Source:ZFIN;Acc:ZDB-GENE-130530-744]	15.7632	84.7113	4.05176	2.01855	0.00442699	9.93513	19.3506	1.93247	0.950448	0.735306
slc22a21	solute carrier family 22 (organic cation transporter), member 21 [Source:ZFIN;Acc:ZDB-GENE-091118-62]	122.779	33.5857	0.312564	-1.67778	0.00444283	52.5689	18.8036	0.366673	-1.44744	0.309034
arpp21	cAMP-regulated phosphoprotein, 21 [Source:ZFIN;Acc:ZDB-GENE-081104-296]	511.355	194.575	0.404603	-1.30542	0.00446023	236.618	148.236	0.630092	-0.666365	0.587937
cdc34a	cell division cycle 34 homolog (S. cerevisiae) a [Source:ZFIN;Acc:ZDB-GENE-040426-713]	86.2095	241.111	2.61897	1.389	0.00447557	53.7287	136.202	2.51691	1.33165	0.107478
cdc42se1	CDC42 small effector 1 [Source:ZFIN;Acc:ZDB-GENE-030131-9260]	356.687	113.332	0.350045	-1.51439	0.0044796	68.2787	121.573	1.78174	0.833289	0.669422
DGKD	diacylglycerol kinase delta [Source:HGNC Symbol;Acc:HGNC:2851]	99.7278	312.499	2.83381	1.50274	0.00449631	67.3172	147.476	2.19351	1.13324	0.351216
gnav1	guanine nucleotide binding protein (G protein) alpha v1 [Source:ZFIN;Acc:ZDB-GENE-081031-92]	368.671	130.666	0.381057	-1.39192	0.00455497	148.438	118.038	0.799507	-0.322817	0.791126
arid5a	AT rich interactive domain 5A (MRF1-like) [Source:ZFIN;Acc:ZDB-GENE-100525-3]	1.50974	24.209	5.98338	2.58096	0.00458324	2.57022	3.19018	1.21904	0.28575	NA
zgc:193726	zgc:193726 [Source:ZFIN;Acc:ZDB-GENE-081022-35]	692.831	232.505	0.366746	-1.44715	0.00458324	543.131	381.794	0.702668	-0.509085	0.394259
myo1cb	myosin Ic, paralog b [Source:ZFIN;Acc:ZDB-GENE-090429-3]	347.841	135.139	0.411189	-1.28213	0.00464052	2782.83	1767.52	0.635428	-0.6542	0.223884
zbbx	zinc finger, B-box domain containing [Source:ZFIN;Acc:ZDB-GENE-061207-76]	34.4012	3.32146	0.187216	-2.41723	0.00465874	21.5129	34.9225	1.6198	0.69582	0.819133
opn4b	opsin 4b [Source:ZFIN;Acc:ZDB-GENE-080415-3]	15.0533	0	0.172768	-2.53309	0.0046612	6.10148	1.2478	0.197189	-2.34235	NA
zfp36l1b	zinc finger protein 36, C3H type-like 1b [Source:ZFIN;Acc:ZDB-GENE-030131-2391]	4294.24	1965.31	0.473018	-1.08003	0.00467442	4659.1	4445.07	0.954343	-0.0674204	0.95703
AMOTL1	angiomotin like 1 [Source:HGNC Symbol;Acc:HGNC:17811]	5.34302	41.6114	4.72537	2.24043	0.00473078	3.45644	2.39571	0.706965	-0.50029	NA
nfatc3b	nuclear factor of activated T cells 3b [Source:ZFIN;Acc:ZDB-GENE-100922-25]	48.0995	215.932	3.62254	1.857	0.00473078	248.312	220.187	0.890649	-0.167071	0.909208
rprd2b	regulation of nuclear pre-mRNA domain containing 2b [Source:ZFIN;Acc:ZDB-GENE-110719-1]	290.264	943.177	2.91547	1.54373	0.00473328	374.099	646.71	1.73179	0.792263	0.226648
baiap2b	BAI1-associated protein 2b [Source:ZFIN;Acc:ZDB-GENE-100812-7]	19.2044	94.6416	3.92284	1.9719	0.00473694	8.52817	2.75339	0.328452	-1.60625	NA
zgc:158659	zgc:158659 [Source:ZFIN;Acc:ZDB-GENE-070112-492]	23.9699	99.4098	3.47114	1.79541	0.00475327	15.2227	17.6414	1.14758	0.198597	0.953879
slc43a3a	solute carrier family 43, member 3a [Source:ZFIN;Acc:ZDB-GENE-110208-8]	24.6513	100.931	3.41099	1.77019	0.00477279	17.7335	6.43031	0.361912	-1.46629	0.631227
alg14	ALG14, UDP-N-acetylglucosaminyltransferase subunit [Source:ZFIN;Acc:ZDB-GENE-041010-195]	420.565	166.26	0.418579	-1.25643	0.00486678	232.938	170.201	0.728695	-0.456612	0.614947
abcg4a	ATP-binding cassette, sub-family G (WHITE), member 4a [Source:ZFIN;Acc:ZDB-GENE-050517-39]	3.49033	145.762	5.05075	2.3365	0.0049124	8.00314	32.1506	4.045	2.01614	0.173634
nptx1l	neuronal pentraxin 1 like [Source:ZFIN;Acc:ZDB-GENE-040426-2418]	37.5576	141.967	3.28976	1.71798	0.0049124	11.8263	1.23323	0.0956175	-3.38658	0.276062
si:dkey-79i2.4	si:dkey-79i2.4 [Source:ZFIN;Acc:ZDB-GENE-060503-553]	47.9968	4.10848	0.183043	-2.44974	0.00493975	10.5499	1.57012	0.150964	-2.72773	NA
rnf207b	ring finger protein 207b [Source:ZFIN;Acc:ZDB-GENE-080227-9]	40.9596	130.876	2.89497	1.53355	0.00496614	292.285	536.575	1.83106	0.872677	0.193596
tep1	telomerase-associated protein 1 [Source:ZFIN;Acc:ZDB-GENE-030131-6153]	129.594	342.658	2.49093	1.31668	0.00499288	626.16	813.246	1.30124	0.379882	0.677772
si:dkey-112m2.1	si:dkey-112m2.1 [Source:ZFIN;Acc:ZDB-GENE-091116-15]	844.783	1923.95	2.19035	1.13116	0.00502791	44.3939	73.1523	1.64087	0.714465	0.754702
sec11a	SEC11 homolog A, signal peptidase complex subunit [Source:ZFIN;Acc:ZDB-GENE-040718-227]	13978	5926.08	0.44316	-1.1741	0.00529427	7264.86	5417.95	0.745652	-0.423426	0.590193
capn2b	calpain 2, (m/II) large subunit b [Source:ZFIN;Acc:ZDB-GENE-050522-84]	650.657	1404.1	2.0914	1.06447	0.00530675	3675.38	3027.84	0.823629	-0.279933	0.735199
tagln3a	transgelin 3a [Source:ZFIN;Acc:ZDB-GENE-060531-53]	45.6162	8.37191	0.24609	-2.02274	0.00530675	4.59622	6.11998	1.34536	0.427991	NA
rell2	RELT-like 2 [Source:ZFIN;Acc:ZDB-GENE-060421-6581]	18.6844	87.2356	3.65061	1.86814	0.0053114	28.4538	6.40951	0.226312	-2.14361	0.390289
wnt6a	wingless-type MMTV integration site family, member 6a [Source:ZFIN;Acc:ZDB-GENE-111114-1]	30.4747	106.847	3.04849	1.6081	0.00535253	25.341	35.472	1.38732	0.472297	0.886319
egr3	early growth response 3 [Source:ZFIN;Acc:ZDB-GENE-040718-394]	1224.21	2881.74	2.25238	1.17145	0.00535461	3432.05	1888.91	0.550076	-0.862298	0.293124
ivns1abpa	influenza virus NS1A binding protein a [Source:ZFIN;Acc:ZDB-GENE-031222-2]	1433.9	531.796	0.396502	-1.3346	0.00538372	2050.83	1177.72	0.574029	-0.800803	0.259768
dpf1	D4, zinc and double PHD fingers family 1 [Source:ZFIN;Acc:ZDB-GENE-050913-31]	4.38625	33.3768	4.78813	2.25946	0.00542591	5.22083	0.971189	0.189112	-2.40269	NA
st6gal1	ST6 beta-galactosamide alpha-2,6-sialyltranferase 1 [Source:ZFIN;Acc:ZDB-GENE-060322-3]	18.008	90.3591	3.82909	1.937	0.00547527	7.23945	3.2878	0.465109	-1.10436	NA
si:ch211-261c8.5	si:ch211-261c8.5 [Source:ZFIN;Acc:ZDB-GENE-070705-158]	487.722	177.202	0.391161	-1.35417	0.00553005	89.3417	104.119	1.17231	0.229351	0.923133
gmfb	glia maturation factor, beta [Source:ZFIN;Acc:ZDB-GENE-040426-2114]	1990.88	928.792	0.481428	-1.05461	0.00557116	2070.99	1813.02	0.874937	-0.192749	0.801637
errfi1a	ERBB receptor feedback inhibitor 1a [Source:ZFIN;Acc:ZDB-GENE-030131-6256]	5091.56	10575.4	2.01947	1.01397	0.00558315	10783.2	10262.4	0.951647	-0.0715021	0.937981
abcg4b	ATP-binding cassette, sub-family G (WHITE), member 4b [Source:ZFIN;Acc:ZDB-GENE-080215-10]	85.9129	16.745	0.257187	-1.95911	0.00560523	8.81703	1.45989	0.160813	-2.63654	NA
mapk15	mitogen-activated protein kinase 15 [Source:ZFIN;Acc:ZDB-GENE-050522-307]	1202.84	528.114	0.456797	-1.13038	0.00562009	2052.96	1534.79	0.747727	-0.419416	0.562124
pkp3a	plakophilin 3a [Source:ZFIN;Acc:ZDB-GENE-060512-114]	151.898	408.913	2.51169	1.32866	0.00562505	7134.12	7229.4	1.0135	0.0193439	0.989643
bahcc1b	BAH domain and coiled-coil containing 1b [Source:ZFIN;Acc:ZDB-GENE-100716-2]	604.576	246.358	0.428654	-1.22212	0.00567816	1451.88	1312.13	0.903757	-0.145993	0.872042
ldb1b	LIM-domain binding 1b [Source:ZFIN;Acc:ZDB-GENE-990415-135]	135.043	475.886	3.08406	1.62483	0.00567816	210.596	233.483	1.11022	0.150849	0.9289
CT583651.2		17.054	72.067	3.44619	1.785	0.00571112	29.4096	38.2322	1.27464	0.350085	0.897269
mettl7a	methyltransferase like 7A [Source:ZFIN;Acc:ZDB-GENE-061027-239]	338.03	134.368	0.419894	-1.2519	0.00571537	761.035	763.877	1.00517	0.00743914	0.996238
si:ch211-213a13.1	si:ch211-213a13.1 [Source:ZFIN;Acc:ZDB-GENE-050208-471]	219.811	70.9128	0.355593	-1.4917	0.00585394	234.702	254.565	1.09013	0.124498	0.947308
zgc:112001	zgc:112001 [Source:ZFIN;Acc:ZDB-GENE-050417-178]	15.0952	65.1907	3.51181	1.81221	0.00586307	3.54796	8.25837	2.25437	1.17272	NA
znf703	zinc finger protein 703 [Source:ZFIN;Acc:ZDB-GENE-010717-1]	1084.23	2733.33	2.38432	1.25358	0.00587969	1346.81	1184.76	0.878778	-0.186429	0.83152
celf5b	cugbp, Elav-like family member 5b [Source:ZFIN;Acc:ZDB-GENE-070912-150]	10.5978	58.2536	4.00292	2.00105	0.00587969	10.1838	37.9006	3.70819	1.89071	0.281615
gdpd4b	glycerophosphodiester phosphodiesterase domain containing 4b [Source:ZFIN;Acc:ZDB-GENE-050309-133]	369.696	901.247	2.31733	1.21246	0.00596809	125.795	133.502	1.0561	0.0787419	0.979446
nol4lb	nucleolar protein 4-like b [Source:ZFIN;Acc:ZDB-GENE-070112-1702]	110.798	449.014	3.36809	1.75193	0.00602671	174.534	263.677	1.50917	0.593754	0.618571
ugcg	UDP-glucose ceramide glucosyltransferase [Source:ZFIN;Acc:ZDB-GENE-030131-9885]	405.556	169.99	0.439266	-1.18683	0.00605582	272.371	133.402	0.490179	-1.02862	0.14808
fam43b	family with sequence similarity 43, member B [Source:ZFIN;Acc:ZDB-GENE-040912-11]	22.7947	0.590076	0.140517	-2.83118	0.00608411	5.02416	1.34345	0.269515	-1.89156	NA
pbx1a	pre-B-cell leukemia homeobox 1a [Source:ZFIN;Acc:ZDB-GENE-000405-1]	1538.91	3085.89	1.95618	0.968042	0.00614277	3453.22	4080.79	1.18145	0.240563	0.75859
adra2b	adrenoceptor alpha 2B [Source:ZFIN;Acc:ZDB-GENE-021010-2]	90.1673	288.83	2.85812	1.51507	0.00616845	5.07549	1.18328	0.23534	-2.08718	NA
gadd45gb.1	growth arrest and DNA-damage-inducible, gamma b, tandem duplicate 1 [Source:ZFIN;Acc:ZDB-GENE-040426-2321]	141.879	44.878	0.348944	-1.51893	0.00626929	3.80957	3.03001	0.78681	-0.345914	NA
creb3l3l	cAMP responsive element binding protein 3-like 3 like [Source:ZFIN;Acc:ZDB-GENE-040426-2942]	1224.79	554.464	0.469611	-1.09046	0.00627057	3852.57	2697.32	0.699831	-0.514921	0.42886
ssr3	signal sequence receptor, gamma [Source:ZFIN;Acc:ZDB-GENE-030131-9134]	12196.2	5110.2	0.439364	-1.18651	0.00629265	7618.76	4719.33	0.619336	-0.691205	0.113627
cgnl1	cingulin-like 1 [Source:ZFIN;Acc:ZDB-GENE-071009-2]	207.523	519.101	2.36613	1.24253	0.00629579	496.689	903.658	1.81664	0.861275	0.195939
syt9a	synaptotagmin IXa [Source:ZFIN;Acc:ZDB-GENE-031002-18]	140.11	42.3475	0.337513	-1.56699	0.00634959	188.842	255.296	1.34617	0.428861	0.802359
ssr4	signal sequence receptor, delta [Source:ZFIN;Acc:ZDB-GENE-030131-4900]	20272	8060.09	0.420584	-1.24953	0.00634959	7650.79	5546.59	0.724872	-0.464201	0.438115
si:ch73-147f11.1	si:ch73-147f11.1 [Source:ZFIN;Acc:ZDB-GENE-110411-223]	14.5741	0	0.183922	-2.44283	0.00635127	25.3302	14.4288	0.570232	-0.810378	0.830566
si:dkey-44k1.5	si:dkey-44k1.5 [Source:ZFIN;Acc:ZDB-GENE-131120-10]	94.3134	336.661	3.09581	1.63032	0.00641054	32.2812	61.1783	1.88441	0.91411	0.646298
dnajb13	DnaJ (Hsp40) homolog, subfamily B, member 13 [Source:ZFIN;Acc:ZDB-GENE-040910-4]	326.442	124.498	0.40697	-1.29701	0.0066383	118.949	176.452	1.47732	0.562984	0.55616
fmoda	fibromodulin a [Source:ZFIN;Acc:ZDB-GENE-041008-23]	35.239	153.222	3.51583	1.81387	0.00671633	4.47994	7.12079	1.5534	0.635432	NA
rab3b	RAB3B, member RAS oncogene family [Source:ZFIN;Acc:ZDB-GENE-050208-660]	321.549	694.096	2.08444	1.05966	0.00682072	62.6656	58.022	0.921332	-0.118206	0.972667
rerea	arginine-glutamic acid dipeptide (RE) repeats a [Source:ZFIN;Acc:ZDB-GENE-060718-1]	958.391	3868.63	3.36175	1.74921	0.00686062	1205.84	2491.38	2.06597	1.04682	0.158147
her15.2	hairy and enhancer of split-related 15, tandem duplicate 2 [Source:NCBI gene;Acc:678530]	601.895	190.024	0.351548	-1.5082	0.00690351	108.859	36.841	0.331989	-1.59079	0.101295
kif17	kinesin family member 17 [Source:ZFIN;Acc:ZDB-GENE-080724-12]	16.5457	75.1404	3.62155	1.85661	0.00690351	399.004	389.056	0.978017	-0.0320685	0.988747
zgc:113162	zgc:113162 [Source:ZFIN;Acc:ZDB-GENE-050522-530]	548.212	234.521	0.447016	-1.1616	0.00692393	8015.94	8655.38	1.07996	0.110978	0.920391
vat1	vesicle amine transport 1 [Source:ZFIN;Acc:ZDB-GENE-030616-178]	9257.11	28483.8	2.78378	1.47705	0.00692624	13475	19271.2	1.43011	0.51613	0.608668
igsf21a	immunoglobin superfamily, member 21a [Source:ZFIN;Acc:ZDB-GENE-050809-118]	6.6031	50.0061	4.57006	2.19221	0.00695577	108.712	68.1784	0.627188	-0.673031	0.63761
egr2a	early growth response 2a [Source:ZFIN;Acc:ZDB-GENE-030723-6]	142.562	420.094	2.69752	1.43163	0.00695577	750.718	609.009	0.810938	-0.302336	0.93192
crb3a	crumbs homolog 3a [Source:ZFIN;Acc:ZDB-GENE-060610-2]	88.4335	15.1373	0.242241	-2.04549	0.00695778	84.8147	152.093	1.78988	0.839865	0.46715
syt14a	synaptotagmin XIVa [Source:ZFIN;Acc:ZDB-GENE-090313-200]	143.909	46.145	0.354006	-1.49815	0.00699359	58.4679	71.1958	1.21567	0.281749	0.855344
ntsr1	neurotensin receptor 1 (high affinity) [Source:ZFIN;Acc:ZDB-GENE-090313-372]	28.1679	1.29584	0.167178	-2.58054	0.00701928	13.1757	9.85764	0.727253	-0.45947	0.912912
pck2	phosphoenolpyruvate carboxykinase 2 (mitochondrial) [Source:ZFIN;Acc:ZDB-GENE-040426-2266]	77.6895	19.7326	0.302288	-1.726	0.00702738	522.43	654.294	1.25333	0.325772	0.941663
pth1rb	parathyroid hormone 1 receptor b [Source:ZFIN;Acc:ZDB-GENE-991123-12]	26.9223	1.45397	0.168382	-2.57019	0.00703167	11.245	2.13989	0.190377	-2.39307	0.504374
zgc:154054	zgc:154054 [Source:ZFIN;Acc:ZDB-GENE-061103-283]	157.659	53.2083	0.368428	-1.44055	0.00711993	2071.87	2548.95	1.23114	0.300001	0.754508
stk17a	serine/threonine kinase 17a [Source:ZFIN;Acc:ZDB-GENE-030131-5556]	911.073	1983.82	2.10378	1.07299	0.00717243	1382.54	1187.2	0.858784	-0.219632	0.788907
nfe2l2a	nuclear factor, erythroid 2-like 2a [Source:ZFIN;Acc:ZDB-GENE-030723-2]	5889.82	2689.24	0.473243	-1.07935	0.00717951	13746.1	15538.2	1.13045	0.176898	0.860486
si:ch211-172l8.4	si:ch211-172l8.4 [Source:ZFIN;Acc:ZDB-GENE-131127-224]	40.6117	4.97479	0.210955	-2.24499	0.00717951	387.273	353.04	0.913205	-0.130989	0.904097
gpx4a	glutathione peroxidase 4a [Source:ZFIN;Acc:ZDB-GENE-030410-2]	2081.98	4591.96	2.12609	1.0882	0.00724873	15482	14819.9	0.957333	-0.0629076	0.954603
abracl	ABRA C-terminal like [Source:ZFIN;Acc:ZDB-GENE-030131-8594]	3403.29	1445.26	0.444943	-1.16831	0.00726491	6357.41	4130.96	0.649613	-0.622347	0.281734
zgc:163057	zgc:163057 [Source:ZFIN;Acc:ZDB-GENE-070410-131]	27.4742	2.14252	0.18327	-2.44796	0.00726979	11.835	0.372261	0.0320459	-4.96372	NA
mark2a	MAP/microtubule affinity-regulating kinase 2a [Source:ZFIN;Acc:ZDB-GENE-030131-4145]	625.563	1995.16	2.85262	1.51229	0.00728816	863.546	1289.79	1.49422	0.579388	0.362232
klhdc8a	kelch domain containing 8A [Source:ZFIN;Acc:ZDB-GENE-120810-3]	48.2257	7.87872	0.233865	-2.09625	0.00729195	8.20846	24.4818	2.89312	1.53263	0.624152
sp100.1	SP110 nuclear body protein, tandem duplicate 1 [Source:ZFIN;Acc:ZDB-GENE-141212-239]	29.9809	3.06486	0.195814	-2.35245	0.00730331	15.7961	11.415	0.725594	-0.462765	0.919284
chd5	chromodomain helicase DNA binding protein 5 [Source:ZFIN;Acc:ZDB-GENE-120314-2]	488.271	218.909	0.465599	-1.10284	0.00730331	43.9807	11.8868	0.275573	-1.85949	0.293258
si:dkey-262k9.2	si:dkey-262k9.2 [Source:ZFIN;Acc:ZDB-GENE-131121-282]	661.21	249.613	0.404014	-1.30752	0.00737258	6988.21	6309.61	0.90301	-0.147186	0.892947
thbs4b	thrombospondin 4b [Source:ZFIN;Acc:ZDB-GENE-020708-4]	5.64687	52.615	4.9203	2.29875	0.00738869	9.89186	11.9491	1.23616	0.305869	0.947269
grm4	glutamate receptor, metabotropic 4 [Source:ZFIN;Acc:ZDB-GENE-030131-5781]	88.1577	235.285	2.47696	1.30857	0.00738869	65.3037	41.6917	0.644342	-0.634101	0.68208
ppargc1b	peroxisome proliferator-activated receptor gamma, coactivator 1 beta [Source:ZFIN;Acc:ZDB-GENE-030616-43]	981.537	2138.11	2.10231	1.07197	0.0073913	3965.44	3196.77	0.806359	-0.310507	0.673452
itih5	inter-alpha-trypsin inhibitor heavy chain family, member 5 [Source:ZFIN;Acc:ZDB-GENE-041210-193]	45.5917	5.70177	0.214224	-2.2228	0.00739495	10.0273	0.875543	0.0786214	-3.66893	NA
cabz01076234.2	cabz01076234.2 [Source:ZFIN;Acc:ZDB-GENE-160727-2]	13.3151	69.0442	3.97578	1.99124	0.00740151	64.3752	19.9646	0.309185	-1.69346	0.196915
tbc1d32	TBC1 domain family, member 32 [Source:ZFIN;Acc:ZDB-GENE-061106-5]	145.364	434.697	2.71688	1.44195	0.00742836	78.0336	214.427	2.73597	1.45205	0.151758
xirp1	xin actin binding repeat containing 1 [Source:ZFIN;Acc:ZDB-GENE-050221-2]	12.9794	73.3165	4.1297	2.04604	0.00742953	10.9611	1.95892	0.193201	-2.37183	0.480542
unc119a	unc-119 homolog a (C. elegans) [Source:ZFIN;Acc:ZDB-GENE-090930-2]	82.2718	225.654	2.55208	1.35167	0.00747919	89.3452	155.361	1.72909	0.790013	0.425557
TMEM151A	transmembrane protein 151A [Source:HGNC Symbol;Acc:HGNC:28497]	315.427	124.789	0.419704	-1.25256	0.00747919	58.3512	77.9894	1.33466	0.416472	0.806964
mxtx2	mix-type homeobox gene 2 [Source:ZFIN;Acc:ZDB-GENE-000710-6]	25.1188	0.746996	0.154732	-2.69216	0.00749489	1.63267	0.679997	0.442172	-1.17732	NA
larp1	La ribonucleoprotein domain family, member 1 [Source:ZFIN;Acc:ZDB-GENE-030131-5386]	21.6335	133.558	4.18953	2.06679	0.00749489	102.363	98.4501	0.971526	-0.0416751	0.989151
fhdc3	FH2 domain containing 3 [Source:ZFIN;Acc:ZDB-GENE-061103-76]	9614.12	3717.07	0.41177	-1.28009	0.00753751	5181.19	4348.65	0.839155	-0.25299	0.758522
myo9aa	myosin IXAa [Source:ZFIN;Acc:ZDB-GENE-080424-5]	154.024	49.6751	0.358323	-1.48067	0.00757316	243.851	216.484	0.887817	-0.171665	0.87493
si:dkey-7f3.9	si:dkey-7f3.9 [Source:ZFIN;Acc:ZDB-GENE-100922-197]	949.083	421.01	0.462085	-1.11377	0.00766103	1012.03	820.523	0.8108	-0.302582	0.776475
plxnb2b	plexin b2b [Source:ZFIN;Acc:ZDB-GENE-080902-1]	29.0504	102.028	3.01864	1.5939	0.00767982	20.3891	19.6	0.977705	-0.0325288	0.99364
dot1l	DOT1-like histone H3K79 methyltransferase [Source:ZFIN;Acc:ZDB-GENE-060503-341]	227.692	732.103	2.8704	1.52125	0.00767982	231.185	405.618	1.75897	0.814732	0.262974
rpz4	rapunzel 4 [Source:ZFIN;Acc:ZDB-GENE-050417-472]	0	16.6505	4.54346	2.18379	0.00770285	75.9395	140.391	1.85398	0.890622	0.480251
slco5a1a	solute carrier organic anion transporter family member 5A1a [Source:ZFIN;Acc:ZDB-GENE-090316-1]	830.995	392.801	0.48774	-1.03582	0.00770285	429.984	232.707	0.539684	-0.889813	0.255799
R3HDM2	R3H domain containing 2 [Source:HGNC Symbol;Acc:HGNC:29167]	31.6979	144.361	3.60515	1.85006	0.00771669	24.6421	58.9019	2.3797	1.25078	0.526476
ghrb	growth hormone receptor b [Source:ZFIN;Acc:ZDB-GENE-071119-4]	483.612	190.736	0.417405	-1.26048	0.00774146	150	220.292	1.46601	0.551895	0.588677
stc2a	stanniocalcin 2a [Source:ZFIN;Acc:ZDB-GENE-041008-14]	92.5923	15.9648	0.244744	-2.03065	0.00776311	45.6082	87.5187	1.8933	0.920906	0.616289
tmem123	transmembrane protein 123 [Source:ZFIN;Acc:ZDB-GENE-050419-69]	250.616	76.5991	0.345213	-1.53444	0.00781681	12.8969	1.99233	0.149808	-2.73881	0.480848
ptprnb	protein tyrosine phosphatase, receptor type, Nb [Source:ZFIN;Acc:ZDB-GENE-100505-1]	1575.67	3919.33	2.34959	1.23241	0.00785615	2141.74	3256.58	1.52141	0.605407	0.287691
dazap2	DAZ associated protein 2 [Source:ZFIN;Acc:ZDB-GENE-030131-3036]	3813.55	7649.76	1.95495	0.96713	0.00789151	5160.91	3583.9	0.694428	-0.526103	0.302598
si:ch211-106j24.1	si:ch211-106j24.1 [Source:ZFIN;Acc:ZDB-GENE-130530-595]	2.56819	28.7586	5.22096	2.38432	0.00789833	15.0416	2.93011	0.201795	-2.30904	0.525822
foxa	forkhead box A sequence [Source:ZFIN;Acc:ZDB-GENE-990415-76]	1787.54	3874.87	2.09321	1.06572	0.00789833	2286.31	2090.68	0.914745	-0.128559	0.911058
ndst2b	N-deacetylase/N-sulfotransferase (heparan glucosaminyl) 2b [Source:ZFIN;Acc:ZDB-GENE-100430-2]	166.606	424.087	2.39953	1.26275	0.00794103	174.574	342.297	1.95463	0.966896	0.206306
cntfr	ciliary neurotrophic factor receptor [Source:ZFIN;Acc:ZDB-GENE-030616-82]	342.558	768.042	2.15614	1.10845	0.00797583	1441.27	1589.73	1.10325	0.141766	0.909862
sall3b	spalt-like transcription factor 3b [Source:ZFIN;Acc:ZDB-GENE-030131-9140]	65.1496	12.7566	0.261959	-1.93259	0.00799896	28.8698	33.2741	1.13723	0.185521	0.955802
gamt	guanidinoacetate N-methyltransferase [Source:ZFIN;Acc:ZDB-GENE-051030-97]	993.896	405.012	0.430293	-1.21661	0.00802318	1053.06	1079.89	1.02655	0.0378058	0.984402
impa2	inositol(myo)-1(or 4)-monophosphatase 2 [Source:ZFIN;Acc:ZDB-GENE-050522-349]	23.985	84.6498	3.04733	1.60755	0.00802568	10.1126	29.1314	2.80153	1.48622	0.42321
acot15	acyl-CoA thioesterase 15 [Source:ZFIN;Acc:ZDB-GENE-041210-203]	128.419	42.406	0.36252	-1.46387	0.00806679	260.496	218.388	0.843228	-0.246006	0.851526
fev	FEV (ETS oncogene family) [Source:ZFIN;Acc:ZDB-GENE-070112-1852]	18870	8821.15	0.483418	-1.04866	0.00811423	28213.9	22584.7	0.800469	-0.321083	0.650439
vezf1b	vascular endothelial zinc finger 1b [Source:ZFIN;Acc:ZDB-GENE-060825-121]	61.8341	270.503	3.49329	1.80459	0.00811423	80.1088	175.291	2.17754	1.1227	0.230035
ttc12	tetratricopeptide repeat domain 12 [Source:ZFIN;Acc:ZDB-GENE-071016-4]	41.0273	5.58329	0.222856	-2.16582	0.00816037	191	107.075	0.564325	-0.825401	0.370616
tmem263	transmembrane protein 263 [Source:ZFIN;Acc:ZDB-GENE-040426-2155]	2078.27	895.984	0.450888	-1.14916	0.00822236	1138.69	955.643	0.839508	-0.252385	0.797824
abcc4	ATP-binding cassette, sub-family C (CFTR/MRP), member 4 [Source:ZFIN;Acc:ZDB-GENE-030616-511]	865.25	347.304	0.424789	-1.23518	0.00822466	1244.51	1037.94	0.834167	-0.261592	0.746062
cry1ab	cryptochrome circadian clock 1ab [Source:ZFIN;Acc:ZDB-GENE-010426-3]	274.454	105.824	0.411852	-1.2798	0.00824626	1009.26	952.697	0.943737	-0.0835437	0.947497
si:ch211-1e14.1	si:ch211-1e14.1 [Source:ZFIN;Acc:ZDB-GENE-050420-149]	50.7448	194.763	3.24688	1.69905	0.00834425	114.662	115.582	1.01661	0.0237674	0.993538
tenm1	teneurin transmembrane protein 1 [Source:ZFIN;Acc:ZDB-GENE-060531-26]	297.232	115.363	0.413287	-1.27479	0.00834799	402.476	477.322	1.18568	0.245711	0.794262
bmp5	bone morphogenetic protein 5 [Source:ZFIN;Acc:ZDB-GENE-040426-1413]	108.349	318.127	2.65997	1.41141	0.00841188	312.876	574.902	1.84438	0.883134	0.344898
slc43a3b	solute carrier family 43, member 3b [Source:ZFIN;Acc:ZDB-GENE-060312-28]	528.641	1174.26	2.13748	1.09591	0.00841506	313.284	648.431	2.07578	1.05365	0.110119
LO017791.1		31.1271	2.08407	0.181615	-2.46104	0.00865512	1.82377	4.14679	2.32185	1.21528	NA
vim	vimentin [Source:ZFIN;Acc:ZDB-GENE-011212-3]	1554.52	626.761	0.427	-1.22769	0.00869464	108.131	134.45	1.24301	0.313837	0.844301
cux2b	cut-like homeobox 2b [Source:ZFIN;Acc:ZDB-GENE-081104-176]	140.5	351.076	2.35681	1.23683	0.00885719	228.712	300.395	1.31459	0.39461	0.720439
zgc:194930	zgc:194930 [Source:ZFIN;Acc:ZDB-GENE-081022-166]	1409.69	3422.17	2.30036	1.20186	0.00888655	2535.77	4091.43	1.61299	0.689739	0.192304
shroom3	shroom family member 3 [Source:ZFIN;Acc:ZDB-GENE-120817-1]	6.6718	46.7864	4.49321	2.16775	0.00892112	211.594	231.192	1.09043	0.124892	0.944685
gxylt2	glucoside xylosyltransferase 2 [Source:ZFIN;Acc:ZDB-GENE-070424-64]	94.0525	28.1566	0.338568	-1.56248	0.00895607	41.6629	27.7978	0.667017	-0.584205	0.872042
slc8a1b	solute carrier family 8 (sodium/calcium exchanger), member 1b [Source:ZFIN;Acc:ZDB-GENE-060110-3]	104.603	29.4236	0.32443	-1.62402	0.00895754	48.7222	83.3632	1.69855	0.764301	0.709997
memo1	mediator of cell motility 1 [Source:ZFIN;Acc:ZDB-GENE-030131-5571]	984.593	1945.83	1.92828	0.947315	0.00897622	711.489	597.731	0.840129	-0.251317	0.751897
klf6b	Kruppel-like factor 6b [Source:ZFIN;Acc:ZDB-GENE-070912-633]	53.8817	4.50161	0.194767	-2.36018	0.00899018	18.3786	31.6209	1.68212	0.750283	0.77018
stmn3	stathmin-like 3 [Source:ZFIN;Acc:ZDB-GENE-081124-2]	58.9531	201.832	2.95307	1.56222	0.00907219	745.196	581.865	0.780564	-0.35741	0.795216
zgc:101715	zgc:101715 [Source:ZFIN;Acc:ZDB-GENE-040912-59]	125.135	33.4868	0.315758	-1.66311	0.00910763	211.686	146.044	0.68746	-0.540653	0.626078
TMEM196	transmembrane protein 196 [Source:HGNC Symbol;Acc:HGNC:22431]	35.6334	3.79464	0.205436	-2.28324	0.00910763	2.67536	4.98287	1.82121	0.864896	NA
tmsb2	thymosin beta 2 [Source:ZFIN;Acc:ZDB-GENE-070126-5]	125.707	33.5733	0.316297	-1.66065	0.00919132	8.42431	9.88419	1.1589	0.212761	0.974165
im:7152348	im:7152348 [Source:ZFIN;Acc:ZDB-GENE-041111-308]	123.011	339.78	2.5587	1.35541	0.00921675	60.5232	34.7297	0.573031	-0.803314	0.565559
cnih3	cornichon family AMPA receptor auxiliary protein 3 [Source:ZFIN;Acc:ZDB-GENE-041001-180]	33.1172	1.25861	0.175444	-2.51091	0.00923233	2.36799	0	0.081603	-3.61523	NA
BX470259.3		75.2442	288.705	3.2128	1.68383	0.00923233	46.935	131.929	2.80419	1.48758	0.348484
si:dkey-178o16.4	si:dkey-178o16.4 [Source:ZFIN;Acc:ZDB-GENE-131127-163]	18.2873	99.8483	3.91691	1.96972	0.00926283	74.5067	55.4209	0.747898	-0.419086	0.802611
her12	hairy-related 12 [Source:ZFIN;Acc:ZDB-GENE-040824-5]	94.4687	17.249	0.250922	-1.99469	0.0092968	6.6247	8.01469	1.23716	0.30703	0.958268
si:dkey-209n16.2	si:dkey-209n16.2 [Source:ZFIN;Acc:ZDB-GENE-110408-44]	174.193	57.8884	0.366818	-1.44686	0.0092968	78.1617	43.429	0.552217	-0.856692	0.432173
lrrc17	leucine rich repeat containing 17 [Source:ZFIN;Acc:ZDB-GENE-030131-9774]	77.6799	18.2694	0.288494	-1.79338	0.00934699	18.6441	31.155	1.67701	0.745893	0.826122
astn1	astrotactin 1 [Source:ZFIN;Acc:ZDB-GENE-050320-140]	976.482	2670.96	2.5303	1.33931	0.00936271	142.042	262.258	1.84629	0.884632	0.368907
epas1b	endothelial PAS domain protein 1b [Source:ZFIN;Acc:ZDB-GENE-060607-11]	1418.56	665.678	0.485137	-1.04354	0.00939266	1161.76	2996.4	2.58133	1.36811	0.105644
CABZ01084501.2		1.50862	26.2942	5.47903	2.45392	0.00940889	6.76198	42.4668	6.24748	2.64327	0.118309
tenm3	teneurin transmembrane protein 3 [Source:ZFIN;Acc:ZDB-GENE-990714-19]	3906.96	1793.34	0.476445	-1.06962	0.00952002	1248.75	1930.69	1.54485	0.627466	0.240602
grpr	gastrin-releasing peptide receptor [Source:ZFIN;Acc:ZDB-GENE-081015-4]	39.852	4.32505	0.206002	-2.27927	0.00954194	3.14907	0	0.0614483	-4.02448	NA
ppp1r3ca	protein phosphatase 1, regulatory subunit 3Ca [Source:ZFIN;Acc:ZDB-GENE-040718-70]	917.496	351.183	0.409362	-1.28855	0.00958063	52.9074	165.138	3.12452	1.64364	0.240938
tnni4b.1	troponin I4b, tandem duplicate 1 [Source:ZFIN;Acc:ZDB-GENE-090312-198]	3.2954	29.1818	4.81234	2.26674	0.00959621	6.20165	21.1541	3.2563	1.70323	0.556754
ppcdc	phosphopantothenoylcysteine decarboxylase [Source:ZFIN;Acc:ZDB-GENE-040426-1749]	30.0262	97.8697	2.8661	1.51909	0.00962898	207.255	220.385	1.06083	0.0851959	0.953879
vezf1a	vascular endothelial zinc finger 1a [Source:ZFIN;Acc:ZDB-GENE-040108-4]	116.282	456.08	3.26121	1.70541	0.00968484	155.046	319.059	2.06844	1.04855	0.179468
ADAMTSL4	ADAMTS like 4 [Source:HGNC Symbol;Acc:HGNC:19706]	11.2636	55.0706	3.70768	1.89052	0.00972007	29.2056	18.1524	0.627876	-0.671449	0.822043
hspb7	heat shock protein family, member 7 (cardiovascular) [Source:ZFIN;Acc:ZDB-GENE-041010-136]	117.608	369.377	2.81056	1.49086	0.00972007	11.4825	11.8559	1.02582	0.0367779	0.996002
gria4a	glutamate receptor, ionotropic, AMPA 4a [Source:ZFIN;Acc:ZDB-GENE-020125-7]	1591.98	550.842	0.37838	-1.40209	0.00973551	153.656	183.415	1.19444	0.256339	0.848832
vsnl1a	visinin-like 1a [Source:ZFIN;Acc:ZDB-GENE-041001-211]	178.601	64.4132	0.389106	-1.36176	0.00974979	16.0483	16.2439	0.991695	-0.0120311	0.998359
slc22a23	solute carrier family 22, member 23 [Source:ZFIN;Acc:ZDB-GENE-030131-3564]	173.032	497.465	2.63555	1.3981	0.00976819	280.95	398.837	1.42238	0.508307	0.646298
agap2	ArfGAP with GTPase domain, ankyrin repeat and PH domain 2 [Source:ZFIN;Acc:ZDB-GENE-061103-343]	34.0857	139.076	3.33075	1.73585	0.00977664	9.60925	17.3358	1.79187	0.841463	0.781606
otud4	OTU deubiquitinase 4 [Source:ZFIN;Acc:ZDB-GENE-030131-5338]	201.569	468.551	2.21421	1.14679	0.00995466	276.525	366.006	1.32177	0.402476	0.611004
c1qtnf2	C1q and TNF related 2 [Source:ZFIN;Acc:ZDB-GENE-030131-5133]	76.7528	19.1405	0.300546	-1.73434	0.00995817	11.2109	25.8395	2.29094	1.19594	0.624926
FAM46A	family with sequence similarity 46 member A [Source:HGNC Symbol;Acc:HGNC:18345]	85.4253	22.3868	0.311495	-1.68272	0.0100776	90.6249	114.911	1.27298	0.348208	0.850014
dlg1l	discs, large (Drosophila) homolog 1, like [Source:ZFIN;Acc:ZDB-GENE-050222-3]	1089.05	508.451	0.483319	-1.04895	0.010159	864.677	705.081	0.815111	-0.294931	0.688489
si:dkey-9c18.3	si:dkey-9c18.3 [Source:ZFIN;Acc:ZDB-GENE-121214-321]	430.68	168.153	0.416692	-1.26295	0.0101916	513.532	226.886	0.439805	-1.18507	0.131787
si:dkey-238c7.16	si:dkey-238c7.16 [Source:ZFIN;Acc:ZDB-GENE-030131-4169]	338.678	118.821	0.382777	-1.38542	0.0102197	68.6078	54.2531	0.790668	-0.338856	0.858537
ufc1	ubiquitin-fold modifier conjugating enzyme 1 [Source:ZFIN;Acc:ZDB-GENE-040801-268]	6552.17	2861.34	0.456786	-1.13041	0.0102618	2583.63	2011.49	0.778344	-0.361521	0.554987
spcs1	signal peptidase complex subunit 1 [Source:ZFIN;Acc:ZDB-GENE-050809-130]	1034.39	397.289	0.411548	-1.28087	0.0102723	640.389	536.452	0.837197	-0.256362	0.819344
si:ch73-27e22.3	si:ch73-27e22.3 [Source:ZFIN;Acc:ZDB-GENE-070705-231]	1.11653	21.0589	5.53854	2.46951	0.010279	4.12432	0.453332	0.131693	-2.92475	NA
myom2a	myomesin 2a [Source:ZFIN;Acc:ZDB-GENE-030131-6201]	3.26748	26.9192	4.69872	2.23227	0.0102903	7.22026	4.43996	0.616725	-0.6973	NA
ebp	emopamil binding protein (sterol isomerase) [Source:ZFIN;Acc:ZDB-GENE-040718-12]	244.649	81.4969	0.369352	-1.43693	0.0103009	770.673	809.716	1.04913	0.069192	0.959777
ptpn3	protein tyrosine phosphatase, non-receptor type 3 [Source:ZFIN;Acc:ZDB-GENE-030131-2934]	290.538	88.6167	0.344289	-1.53831	0.0103009	1504.47	755.019	0.5025	-0.992804	0.200531
add3b	adducin 3 (gamma) b [Source:ZFIN;Acc:ZDB-GENE-080718-6]	6.65336	39.872	4.06388	2.02286	0.0103009	13.2333	5.53988	0.429156	-1.22043	0.765882
si:ch211-264f5.2	si:ch211-264f5.2 [Source:ZFIN;Acc:ZDB-GENE-080303-2]	30.0038	2.06527	0.187464	-2.41532	0.0103009	83.167	14.2242	0.174407	-2.51947	0.124849
klf12b	Kruppel-like factor 12b [Source:ZFIN;Acc:ZDB-GENE-071004-22]	262.19	771.842	2.67361	1.41879	0.0103036	182.662	386.413	2.11665	1.08178	0.104573
fkbp11	FK506 binding protein 11 [Source:ZFIN;Acc:ZDB-GENE-030616-357]	1120	509.168	0.472965	-1.08019	0.0103588	720.705	604.336	0.837931	-0.255097	0.754035
wsb1	WD repeat and SOCS box containing 1 [Source:ZFIN;Acc:ZDB-GENE-030131-1946]	8568.43	3941.52	0.477474	-1.06651	0.010411	7878.2	5443.2	0.691021	-0.533198	0.366401
eya2	EYA transcriptional coactivator and phosphatase 2 [Source:ZFIN;Acc:ZDB-GENE-040912-24]	116.716	35.87	0.34728	-1.52583	0.010547	22.7478	45.5547	2.03848	1.0275	0.607391
palb2	partner and localizer of BRCA2 [Source:ZFIN;Acc:ZDB-GENE-090313-43]	170.882	371.959	2.09444	1.06656	0.010547	1367.3	1247.19	0.911267	-0.134054	0.914416
cgref1	cell growth regulator with EF-hand domain 1 [Source:ZFIN;Acc:ZDB-GENE-131121-137]	281.851	103.233	0.395659	-1.33767	0.0105641	376.968	341.618	0.903683	-0.146111	0.895335
znfl2a	zinc finger-like gene 2a [Source:ZFIN;Acc:ZDB-GENE-030828-7]	64.0589	12.0877	0.260621	-1.93998	0.0106941	24.3235	13.8713	0.55377	-0.85264	0.761891
ralgapb	Ral GTPase activating protein, beta subunit (non-catalytic) [Source:ZFIN;Acc:ZDB-GENE-130530-945]	142.302	445.566	2.79937	1.4851	0.0107034	169.969	276.047	1.63113	0.705868	0.508689
pgm3	phosphoglucomutase 3 [Source:ZFIN;Acc:ZDB-GENE-041024-13]	1768.62	586.472	0.367196	-1.44538	0.0107665	1384.51	985.638	0.712069	-0.489912	0.522763
gpatch1	G patch domain containing 1 [Source:ZFIN;Acc:ZDB-GENE-040914-65]	566.616	1228.37	2.08689	1.06135	0.0107755	508.002	660.985	1.30035	0.378896	0.612668
sbno2a	strawberry notch homolog 2a [Source:ZFIN;Acc:ZDB-GENE-100629-3]	331.481	988.942	2.6989	1.43237	0.0108556	364.346	641.761	1.7624	0.817541	0.283607
arpc5b	actin related protein 2/3 complex, subunit 5B [Source:ZFIN;Acc:ZDB-GENE-040120-7]	10174.5	4551.96	0.466385	-1.10041	0.0109132	2222.77	2732.33	1.22927	0.297805	0.659667
arvcfb	ARVCF, delta catenin family member b [Source:ZFIN;Acc:ZDB-GENE-060526-60]	3156.78	6846.57	2.08888	1.06273	0.0109229	4217.52	3859.61	0.915414	-0.127504	0.901934
sh2d4bb	SH2 domain containing 4Bb [Source:ZFIN;Acc:ZDB-GENE-130531-42]	29.4313	3.10609	0.207931	-2.26583	0.0109309	4.45894	4.09881	0.932001	-0.101597	NA
rps21	ribosomal protein S21 [Source:ZFIN;Acc:ZDB-GENE-040426-1102]	37154.7	16150.4	0.455229	-1.13534	0.0109309	27907.5	30250.6	1.08396	0.116314	0.900377
aipl1	aryl hydrocarbon receptor interacting protein-like 1 [Source:ZFIN;Acc:ZDB-GENE-131121-577]	35.4457	5.6221	0.239007	-2.06487	0.0109441	7.60982	5.57132	0.73719	-0.439891	0.925821
si:ch73-63e15.2	si:ch73-63e15.2 [Source:ZFIN;Acc:ZDB-GENE-091204-463]	4047.36	1121.21	0.324274	-1.62472	0.0110011	3147.28	2902.18	0.922385	-0.116559	0.925159
LO016987.2		296.769	113.983	0.41263	-1.27708	0.011039	53.0128	46.3026	0.875635	-0.191599	0.930411
adcy2a	adenylate cyclase 2a [Source:ZFIN;Acc:ZDB-GENE-061109-1]	325.985	711.06	2.10037	1.07065	0.0110769	2275.21	2612.72	1.14842	0.199655	0.773409
si:dkey-30c15.2	si:dkey-30c15.2 [Source:ZFIN;Acc:ZDB-GENE-060503-543]	0.670249	18.7811	5.70202	2.51147	0.0110917	1391.11	2482.1	1.78587	0.836626	0.160997
si:ch211-121a2.2	si:ch211-121a2.2 [Source:ZFIN;Acc:ZDB-GENE-070705-21]	841.599	372.472	0.462049	-1.11388	0.0111413	2361.06	1477.16	0.625704	-0.676447	0.275392
stc1l	stanniocalcin 1, like [Source:ZFIN;Acc:ZDB-GENE-040426-1521]	194.098	68.5514	0.385405	-1.37555	0.0111678	2.56465	3.71426	1.42363	0.509572	NA
fam135a	family with sequence similarity 135, member A [Source:ZFIN;Acc:ZDB-GENE-080130-1]	1241.95	2454.12	1.92605	0.945647	0.0111678	1331.45	1269.77	0.954023	-0.0679045	0.952178
vwa10.2	von Willebrand factor A domain containing 10, tandem duplicate 2 [Source:ZFIN;Acc:ZDB-GENE-090313-295]	29.7413	1.90714	0.187442	-2.41549	0.0111678	8.20356	1.84673	0.220109	-2.18371	NA
CABZ01066725.1		24.629	101.67	3.34449	1.74178	0.0112912	79.041	125.492	1.59917	0.677327	0.57857
prrc2c	proline-rich coiled-coil 2C [Source:ZFIN;Acc:ZDB-GENE-081104-156]	361.9	1103.05	2.73714	1.45267	0.0114191	599.522	855.419	1.42612	0.512095	0.57319
hif1an	hypoxia inducible factor 1, alpha subunit inhibitor [Source:ZFIN;Acc:ZDB-GENE-030826-19]	1795.9	667.339	0.401096	-1.31798	0.0114871	1122.9	963.042	0.858399	-0.22028	0.839826
hist2h2l	histone 2, H2, like [Source:ZFIN;Acc:ZDB-GENE-031118-36]	41143.1	20096.4	0.50338	-0.990279	0.0114871	17302.1	19907.7	1.1506	0.202385	0.84227
zgc:171558	zgc:171558 [Source:ZFIN;Acc:ZDB-GENE-080219-4]	99.9329	259.451	2.43137	1.28177	0.0114871	19.2587	8.02745	0.406293	-1.29941	0.619518
lcat	lecithin-cholesterol acyltransferase [Source:ZFIN;Acc:ZDB-GENE-010716-3]	136.88	38.2462	0.327646	-1.60979	0.0114871	69.5293	32.4426	0.459488	-1.1219	0.48899
rybpb	RING1 and YY1 binding protein b [Source:ZFIN;Acc:ZDB-GENE-061103-96]	865.782	393.384	0.473266	-1.07928	0.011491	1300.17	1195.57	0.919181	-0.121579	0.908001
tns2b	tensin 2b [Source:ZFIN;Acc:ZDB-GENE-101001-5]	60.0345	171.459	2.61398	1.38625	0.0115576	84.0948	159.833	1.9194	0.940659	0.438921
jade1	jade family PHD finger 1 [Source:ZFIN;Acc:ZDB-GENE-030131-5648]	2485.41	1183.25	0.492273	-1.02247	0.0115631	4603.27	4345.76	0.944283	-0.0827086	0.949068
hspb1	heat shock protein, alpha-crystallin-related, 1 [Source:ZFIN;Acc:ZDB-GENE-030326-4]	34.7582	127.981	3.16265	1.66113	0.0117685	1508.13	507.573	0.336582	-1.57097	0.674286
ripor3	RIPOR family member 3 [Source:ZFIN;Acc:ZDB-GENE-050220-13]	12.3209	53.8032	3.4829	1.80029	0.0117862	12.5864	1.47447	0.11366	-3.13721	0.26926
ibtk	inhibitor of Bruton agammaglobulinemia tyrosine kinase [Source:ZFIN;Acc:ZDB-GENE-030131-6246]	130.247	431.287	2.89395	1.53304	0.0117927	246.462	247.074	1.00229	0.00330027	0.998626
mblac2	metallo-beta-lactamase domain containing 2 [Source:ZFIN;Acc:ZDB-GENE-081104-313]	95.4567	243.253	2.38536	1.2542	0.0118476	42.1247	44.6103	1.0453	0.0639119	0.989151
dnai2b	dynein, axonemal, intermediate chain 2b [Source:ZFIN;Acc:ZDB-GENE-131016-1]	21.452	80.8161	3.20504	1.68034	0.0118632	72.5442	64.9398	0.898696	-0.154095	0.939857
boc	BOC cell adhesion associated, oncogene regulated [Source:ZFIN;Acc:ZDB-GENE-030131-6560]	235.805	77.4645	0.364092	-1.45763	0.0118709	23.6099	20.1161	0.837985	-0.255004	0.945957
lin7a	lin-7 homolog A (C. elegans) [Source:ZFIN;Acc:ZDB-GENE-040426-1665]	2735.76	1260.03	0.478326	-1.06393	0.011933	1079.84	995.71	0.922753	-0.115984	0.9289
st6gal2a	ST6 beta-galactosamide alpha-2,6-sialyltranferase 2a [Source:ZFIN;Acc:ZDB-GENE-060322-4]	661.183	1422.74	2.07349	1.05206	0.0120375	618.795	856.773	1.38598	0.470905	0.607649
zgc:65997	zgc:65997 [Source:ZFIN;Acc:ZDB-GENE-040426-1502]	716.086	1470.18	1.992	0.994217	0.0120375	715.407	534.791	0.746578	-0.421636	0.592128
mxd4	MAX dimerization protein 4 [Source:ZFIN;Acc:ZDB-GENE-050208-44]	1041.6	404.3	0.415222	-1.26805	0.0120636	887.943	584.187	0.659116	-0.601396	0.475643
fam222ba	family with sequence similarity 222, member Ba [Source:ZFIN;Acc:ZDB-GENE-060526-355]	211.538	565.935	2.47257	1.30601	0.0121094	136.474	224.003	1.63745	0.711452	0.568925
ska2	spindle and kinetochore associated complex subunit 2 [Source:ZFIN;Acc:ZDB-GENE-041008-202]	622.282	1299.46	2.02209	1.01585	0.012273	402.047	657.996	1.63623	0.710373	0.155629
ephb4a	eph receptor B4a [Source:ZFIN;Acc:ZDB-GENE-990415-62]	188.01	479.593	2.37578	1.2484	0.012291	172.452	112.755	0.652665	-0.615585	0.483353
atf7ip	activating transcription factor 7 interacting protein [Source:ZFIN;Acc:ZDB-GENE-061103-178]	3395.57	7349.75	2.08421	1.0595	0.0123351	4784.88	3747.93	0.783164	-0.352613	0.67415
dab2ipb	DAB2 interacting protein b [Source:ZFIN;Acc:ZDB-GENE-030131-2449]	285.898	631.869	2.12095	1.08471	0.0123362	247.953	232.953	0.94352	-0.0838746	0.968713
si:ch211-110e21.3	si:ch211-110e21.3 [Source:ZFIN;Acc:ZDB-GENE-131121-389]	18.8994	0.805444	0.168342	-2.57054	0.0124181	4.82193	15.7781	3.33817	1.73906	0.512532
si:dkey-6n21.12	si:dkey-6n21.12 [Source:ZFIN;Acc:ZDB-GENE-160728-139]	64.7201	12.7358	0.265472	-1.91337	0.012473	17.2022	6.51107	0.394573	-1.34164	0.641963
GPR62	si:ch211-213o11.11 [Source:ZFIN;Acc:ZDB-GENE-141216-4]	217.019	661.152	2.72491	1.44621	0.0124813	33.6714	16.441	0.500974	-0.997192	0.691709
bcas3	breast carcinoma amplified sequence 3 [Source:ZFIN;Acc:ZDB-GENE-040426-1257]	2365.55	1161.46	0.506055	-0.982634	0.0124813	773.06	659.036	0.853432	-0.228652	0.785442
ptch2	patched 2 [Source:ZFIN;Acc:ZDB-GENE-980526-44]	21.0185	98.5416	3.58566	1.84224	0.012513	7.82386	15.9883	2.05004	1.03565	0.762511
si:dkey-57k2.6	si:dkey-57k2.6 [Source:ZFIN;Acc:ZDB-GENE-070912-558]	14.344	0	0.218674	-2.19315	0.0125263	27.011	14.0686	0.524742	-0.930319	0.725488
egr2b	early growth response 2b [Source:ZFIN;Acc:ZDB-GENE-980526-283]	227.021	519.065	2.18571	1.1281	0.0127101	1000.37	443.747	0.442967	-1.17473	0.111469
zgc:56628	zgc:56628 [Source:ZFIN;Acc:ZDB-GENE-040426-1099]	633.57	274.501	0.454979	-1.13613	0.0127756	39.7358	86.5488	2.15981	1.1109	0.549303
dlc	deltaC [Source:ZFIN;Acc:ZDB-GENE-000125-4]	610.932	229.888	0.404746	-1.30491	0.0128532	812.228	1214.43	1.49744	0.582498	0.354388
si:ch211-175f11.5	si:ch211-175f11.5 [Source:ZFIN;Acc:ZDB-GENE-131121-583]	51.3843	6.9804	0.229787	-2.12163	0.012912	10.8678	10.5543	0.97082	-0.0427247	0.995724
slc2a3a	solute carrier family 2 (facilitated glucose transporter), member 3a [Source:ZFIN;Acc:ZDB-GENE-040718-390]	4951.94	1832.68	0.400542	-1.31997	0.0129359	169.402	174.471	1.02802	0.0398736	0.982059
srd5a3	steroid 5 alpha-reductase 3 [Source:ZFIN;Acc:ZDB-GENE-030131-7915]	176.925	53.5236	0.346043	-1.53098	0.0129359	36.1643	63.7553	1.75455	0.811101	0.632388
vamp2	vesicle-associated membrane protein 2 [Source:ZFIN;Acc:ZDB-GENE-030131-8225]	4907.62	9947.73	1.96832	0.976967	0.0129372	4199.11	7329.91	1.74543	0.803583	0.257825
ino80da	INO80 complex subunit Da [Source:ZFIN;Acc:ZDB-GENE-091204-416]	43.7568	228.953	3.78628	1.92078	0.0129962	64.7818	137.864	2.14246	1.09927	0.428256
zgc:154006	zgc:154006 [Source:ZFIN;Acc:ZDB-GENE-061013-134]	145.089	50.7847	0.38483	-1.37771	0.0130737	290.118	246.486	0.852734	-0.229832	0.901323
ephb6	eph receptor B6 [Source:ZFIN;Acc:ZDB-GENE-100922-51]	9.9404	48.2951	3.72512	1.89729	0.0132224	37.4835	43.7638	1.16565	0.221131	0.943411
si:ch211-66k16.27	si:ch211-66k16.27 [Source:ZFIN;Acc:ZDB-GENE-120709-9]	765.225	321.666	0.443732	-1.17224	0.0132279	406.205	402.199	0.987196	-0.0185916	0.992733
rttn	rotatin [Source:ZFIN;Acc:ZDB-GENE-090609-5]	9.86387	45.1229	3.54599	1.82619	0.013246	39.5821	50.5282	1.2853	0.362105	0.889129
dab1a	Dab, reelin signal transducer, homolog 1a (Drosophila) [Source:ZFIN;Acc:ZDB-GENE-060528-1]	745.252	1650.66	2.12401	1.08679	0.0134875	340.286	399.622	1.17188	0.228831	0.870105
gpr20	G protein-coupled receptor 20 [Source:ZFIN;Acc:ZDB-GENE-140106-136]	0	10.3763	4.64988	2.21719	0.0135857	25.3589	2.10877	0.0765038	-3.70832	0.107367
oprm1	opioid receptor, mu 1 [Source:ZFIN;Acc:ZDB-GENE-010125-1]	52.2685	10.4572	0.270841	-1.88448	0.0135952	170.459	129.312	0.757063	-0.401514	0.77598
si:ch211-57h10.1	si:ch211-57h10.1 [Source:ZFIN;Acc:ZDB-GENE-060526-173]	270.726	109.604	0.432126	-1.21047	0.0135952	13.4949	27.2264	1.998	0.998555	0.687907
hk2	hexokinase 2 [Source:ZFIN;Acc:ZDB-GENE-040426-2017]	53.814	11.7915	0.281564	-1.82846	0.0136064	103.068	59.9141	0.579994	-0.785889	0.446672
baz1a	bromodomain adjacent to zinc finger domain, 1A [Source:ZFIN;Acc:ZDB-GENE-030131-6105]	368.055	786.179	2.05824	1.04141	0.0136515	642.344	813.395	1.2661	0.340395	0.711327
si:ch211-39a7.1	si:ch211-39a7.1 [Source:ZFIN;Acc:ZDB-GENE-060503-606]	14.7098	74.2713	3.679	1.87931	0.0136755	13.4411	23.0984	1.692	0.758725	0.814873
nkx3.2	NK3 homeobox 2 [Source:ZFIN;Acc:ZDB-GENE-030127-1]	86.1308	18.9828	0.283666	-1.81774	0.0137081	33.9795	20.3573	0.604828	-0.725404	0.777158
si:dkeyp-14d3.1	si:dkeyp-14d3.1 [Source:ZFIN;Acc:ZDB-GENE-081104-459]	263.569	95.2027	0.394052	-1.34354	0.0137404	11.9699	6.53841	0.53592	-0.899912	0.837242
kcnb1	potassium voltage-gated channel, Shab-related subfamily, member 1 [Source:ZFIN;Acc:ZDB-GENE-090831-3]	63.0584	167.137	2.4545	1.29543	0.0137891	40.6633	149.265	3.64746	1.86689	0.113195
zgc:56493	zgc:56493 [Source:ZFIN;Acc:ZDB-GENE-030131-8581]	17765.9	7960.45	0.467962	-1.09554	0.013794	20048.2	16085.8	0.802354	-0.31769	0.590193
si:ch211-163l21.10	si:ch211-163l21.10 [Source:ZFIN;Acc:ZDB-GENE-081105-138]	339.08	139.694	0.437222	-1.19356	0.01382	19.7343	25.2091	1.26753	0.342021	0.935477
cyp3c4	cytochrome P450, family 3, subfamily C, polypeptide 4 [Source:ZFIN;Acc:ZDB-GENE-060929-96]	536.541	225.57	0.444522	-1.16967	0.0139445	1790.06	1604.17	0.895772	-0.158797	0.88725
cdh17	cadherin 17, LI cadherin (liver-intestine) [Source:ZFIN;Acc:ZDB-GENE-030910-3]	178.019	47.8075	0.32125	-1.63823	0.0139736	15295	14961.4	0.978301	-0.0316496	0.983806
st8sia1	ST8 alpha-N-acetyl-neuraminide alpha-2,8-sialyltransferase 1 [Source:ZFIN;Acc:ZDB-GENE-051005-1]	1793.64	898.113	0.515089	-0.957107	0.0139736	144.678	66.8863	0.464461	-1.10637	0.119686
spice1	spindle and centriole associated protein 1 [Source:ZFIN;Acc:ZDB-GENE-041212-64]	267.854	91.4892	0.376317	-1.40998	0.0139775	129.733	107.255	0.828002	-0.272294	0.868357
kctd2	potassium channel tetramerization domain containing 2 [Source:ZFIN;Acc:ZDB-GENE-060825-85]	49.1356	140.684	2.63255	1.39646	0.0141646	51.3109	65.19	1.28348	0.360058	0.867011
zgc:113411	zgc:113411 [Source:ZFIN;Acc:ZDB-GENE-050417-474]	306.463	125.11	0.43272	-1.20849	0.0141654	266.797	380.364	1.42096	0.506867	0.632166
lpcat2	lysophosphatidylcholine acyltransferase 2 [Source:ZFIN;Acc:ZDB-GENE-050522-229]	52.5003	163.752	2.74466	1.45663	0.0142263	11.5382	15.672	1.37414	0.458526	0.906174
si:ch73-92i20.1	si:ch73-92i20.1 [Source:ZFIN;Acc:ZDB-GENE-070705-270]	13.1542	75.6144	3.89187	1.96046	0.0143122	3.10888	16.3702	5.36572	2.42377	0.37034
exo5	exonuclease 5 [Source:ZFIN;Acc:ZDB-GENE-051113-108]	291.838	113.242	0.415084	-1.26853	0.0144214	484.44	328.459	0.67867	-0.559218	0.456833
CR855996.2		1187.65	439.87	0.400969	-1.31844	0.0145091	3527.51	3112.14	0.882424	-0.180455	0.812671
angptl7	angiopoietin-like 7 [Source:ZFIN;Acc:ZDB-GENE-041010-175]	19.0173	86.1475	3.52857	1.81908	0.01453	8.64513	8.16225	0.96874	-0.045819	0.994229
zgc:158343	zgc:158343 [Source:ZFIN;Acc:ZDB-GENE-061201-9]	482.04	165.618	0.380282	-1.39486	0.0145477	935.369	949.33	1.0143	0.0204847	0.992605
kcnk15	potassium channel, subfamily K, member 15 [Source:ZFIN;Acc:ZDB-GENE-080220-30]	36.5265	6.24941	0.249353	-2.00374	0.0145701	6.4385	1.37882	0.196669	-2.34616	NA
usp54a	ubiquitin specific peptidase 54a [Source:ZFIN;Acc:ZDB-GENE-090828-2]	1763.99	819.49	0.482876	-1.05028	0.0146171	3051.03	2386.37	0.78236	-0.354096	0.668285
id1	inhibitor of DNA binding 1 [Source:ZFIN;Acc:ZDB-GENE-990415-96]	445.119	981.348	2.11164	1.07837	0.0146452	463.674	439.879	0.947854	-0.0772625	0.966393
b3gnt5b	UDP-GlcNAc:betaGal beta-1,3-N-acetylglucosaminyltransferase 5b [Source:ZFIN;Acc:ZDB-GENE-041010-166]	9.53546	47.5742	3.64391	1.86549	0.0146933	560.9	329.078	0.587929	-0.766287	0.186536
hvcn1	hydrogen voltage-gated channel 1 [Source:ZFIN;Acc:ZDB-GENE-040718-36]	364.58	141.889	0.419	-1.25498	0.0147454	61.7191	56.8208	0.928988	-0.106268	0.966778
CEP170B	si:ch73-212j7.1 [Source:ZFIN;Acc:ZDB-GENE-081104-258]	156.227	570.669	3.07572	1.62093	0.0147454	78.1819	176.764	2.25715	1.1745	0.322857
pcdh20	protocadherin 20 [Source:NCBI gene;Acc:100007362]	5533.81	2767.31	0.514586	-0.958515	0.0148155	2670.31	3253.17	1.21838	0.284963	0.754035
haus3	HAUS augmin-like complex, subunit 3 [Source:ZFIN;Acc:ZDB-GENE-060929-592]	22.0251	1.31706	0.188975	-2.40373	0.0148361	11.9507	0.503282	0.0320549	-4.96331	NA
ptges	prostaglandin E synthase [Source:ZFIN;Acc:ZDB-GENE-050407-2]	34.2532	5.17015	0.23909	-2.06438	0.014963	7.14793	0.906663	0.138224	-2.85492	NA
clcnk	chloride channel K [Source:ZFIN;Acc:ZDB-GENE-040426-1379]	124.62	317.115	2.36089	1.23933	0.014963	43.8317	26.6876	0.618325	-0.693562	0.779297
esyt1a	extended synaptotagmin-like protein 1a [Source:ZFIN;Acc:ZDB-GENE-090311-55]	652.372	268.613	0.437632	-1.19221	0.0149775	62.8896	54.1796	0.864612	-0.209874	0.91139
fam84b	family with sequence similarity 84, member B [Source:ZFIN;Acc:ZDB-GENE-060929-1130]	85.5365	224.729	2.43464	1.28371	0.0150071	648.556	910.839	1.40229	0.487781	0.477654
tmem198b	transmembrane protein 198b [Source:ZFIN;Acc:ZDB-GENE-050809-123]	2435.02	5000.5	1.9882	0.991461	0.0150071	1912.09	1681.01	0.878983	-0.186093	0.870772
si:dkey-166d12.2	si:dkey-166d12.2 [Source:ZFIN;Acc:ZDB-GENE-131119-39]	137.364	402.084	2.63908	1.40004	0.0150071	185.902	309.671	1.67195	0.741535	0.413594
kalrnb	kalirin RhoGEF kinase b [Source:ZFIN;Acc:ZDB-GENE-060421-7244]	896.789	395.329	0.461703	-1.11496	0.0150672	407.127	298.009	0.734481	-0.445203	0.635228
cdc42bpaa	CDC42 binding protein kinase alpha (DMPK-like) a [Source:ZFIN;Acc:ZDB-GENE-120727-12]	956.881	447.657	0.486187	-1.04042	0.0150672	196.46	230.401	1.17269	0.229821	0.838162
fbxo30a	F-box protein 30a [Source:ZFIN;Acc:ZDB-GENE-040426-1215]	152.143	324.616	2.05596	1.03981	0.0151835	85.7625	72.9637	0.849771	-0.234853	0.932348
mlxipl	MLX interacting protein like [Source:ZFIN;Acc:ZDB-GENE-100922-66]	556.113	1916.6	2.96129	1.56623	0.0151835	315.338	384.989	1.22425	0.291901	0.781606
fgfr4	fibroblast growth factor receptor 4 [Source:ZFIN;Acc:ZDB-GENE-980526-488]	936.199	1991.33	2.04985	1.03552	0.0152223	300.036	351.516	1.17348	0.230787	0.817732
gria1a	glutamate receptor, ionotropic, AMPA 1a [Source:ZFIN;Acc:ZDB-GENE-020125-1]	993.15	442.428	0.466146	-1.10115	0.0152926	126.822	124.791	0.991837	-0.0118249	0.99641
col4a3bpa	collagen, type IV, alpha 3 (Goodpasture antigen) binding protein a [Source:ZFIN;Acc:ZDB-GENE-080724-10]	278.06	125.731	0.471834	-1.08365	0.0154549	237.574	262.856	1.10639	0.145859	0.906573
or107-1	odorant receptor, family D, subfamily 107, member 1 [Source:ZFIN;Acc:ZDB-GENE-010308-21]	11.1245	0	0.21378	-2.2258	0.0154697	1.82934	0	0.104552	-3.2577	NA
slitrk5a	SLIT and NTRK-like family, member 5a [Source:ZFIN;Acc:ZDB-GENE-130426-1]	5.86806	33.6826	3.94534	1.98015	0.0154697	30.7351	6.75656	0.222978	-2.16503	0.316948
mgst3b	microsomal glutathione S-transferase 3b [Source:ZFIN;Acc:ZDB-GENE-061215-48]	21910.1	9801.98	0.467836	-1.09592	0.015529	22095.1	16544.6	0.748805	-0.417338	0.457225
znf395a	zinc finger protein 395a [Source:ZFIN;Acc:ZDB-GENE-061215-52]	6412.25	3078.84	0.496829	-1.00918	0.0156191	2736.25	4752.42	1.73662	0.796285	0.220797
si:ch211-51a19.5	si:ch211-51a19.5 [Source:ZFIN;Acc:ZDB-GENE-041014-366]	99.2503	32.3875	0.36455	-1.45581	0.0157616	23.5989	22.8555	0.955951	-0.0649921	0.989151
st3gal7	ST3 beta-galactoside alpha-2,3-sialyltransferase 7 [Source:ZFIN;Acc:ZDB-GENE-060322-2]	5859.55	11527.5	1.91447	0.936945	0.0157928	11492.8	12263.1	1.06708	0.0936741	0.924354
hnf4a	hepatocyte nuclear factor 4, alpha [Source:ZFIN;Acc:ZDB-GENE-030131-1077]	1637.84	740.763	0.472044	-1.08301	0.0158585	2713.48	2740.09	1.01025	0.0147053	0.992503
CR388166.2		431.974	193.469	0.468216	-1.09475	0.0158585	107.08	82.308	0.765447	-0.385626	0.78649
dcbld1	discoidin, CUB and LCCL domain containing 1 [Source:ZFIN;Acc:ZDB-GENE-050913-77]	1023.17	486.546	0.493093	-1.02007	0.0158623	1529.66	998.154	0.652298	-0.616397	0.234249
acaa2	acetyl-CoA acyltransferase 2 [Source:ZFIN;Acc:ZDB-GENE-040426-1996]	1782.69	3901.08	2.09829	1.06921	0.0158638	2965.44	2917.57	0.983651	-0.0237818	0.985273
tulp1a	tubby like protein 1a [Source:ZFIN;Acc:ZDB-GENE-110411-122]	14.02	67.1927	3.6464	1.86647	0.0158702	11.8165	22.8105	1.94274	0.958091	0.801683
myo9b	myosin IXb [Source:ZFIN;Acc:ZDB-GENE-030131-938]	142.013	344.407	2.27358	1.18496	0.015903	1323.51	1651.43	1.24913	0.320924	0.730313
si:ch211-253p18.2	si:ch211-253p18.2 [Source:ZFIN;Acc:ZDB-GENE-041001-106]	441.25	178.59	0.431298	-1.21324	0.0159646	346.119	257.264	0.74478	-0.425113	0.671057
ptprja	protein tyrosine phosphatase, receptor type, J a [Source:ZFIN;Acc:ZDB-GENE-030131-8301]	416.841	166.573	0.42605	-1.2309	0.0160507	23.6959	23.66	0.988871	-0.0161464	0.99641
mkl2b	MKL/myocardin-like 2b [Source:ZFIN;Acc:ZDB-GENE-030619-16]	35.782	113.683	2.82862	1.5001	0.0161739	142.119	159.618	1.12257	0.16681	0.904167
sgk494a	uncharacterized serine/threonine-protein kinase SgK494a [Source:ZFIN;Acc:ZDB-GENE-130103-8]	172.827	66.1919	0.413382	-1.27445	0.0162024	9.47016	25.0464	2.6759	1.42003	0.700702
zgc:158403	zgc:158403 [Source:ZFIN;Acc:ZDB-GENE-061215-116]	488.358	237.591	0.502539	-0.992692	0.0162605	636.463	341.781	0.538252	-0.893645	0.137603
limch1a	LIM and calponin homology domains 1a [Source:ZFIN;Acc:ZDB-GENE-090312-153]	109.995	28.6266	0.314745	-1.66774	0.0162743	37.4868	10.3563	0.278677	-1.84333	0.223884
si:dkey-6n6.2	si:dkey-6n6.2 [Source:ZFIN;Acc:ZDB-GENE-060503-173]	148.947	47.2122	0.360198	-1.47314	0.0163217	180.316	80.1994	0.44463	-1.16932	0.319072
gpr101	G protein-coupled receptor 101 [Source:ZFIN;Acc:ZDB-GENE-070914-1]	16.6753	84.3797	3.65109	1.86833	0.0163793	24.2086	45.2682	1.85642	0.892526	0.682254
gnai1	guanine nucleotide binding protein (G protein), alpha inhibiting activity polypeptide 1 [Source:ZFIN;Acc:ZDB-GENE-040426-1310]	8448.09	4124.73	0.504245	-0.987804	0.0164306	6267.1	5630.09	0.898565	-0.154305	0.864027
ppp1r14ba	protein phosphatase 1, regulatory (inhibitor) subunit 14Ba [Source:ZFIN;Acc:ZDB-GENE-060825-331]	753.793	1728.78	2.18517	1.12775	0.0164306	704.734	1218.08	1.7258	0.787265	0.362631
zgc:101783	zgc:101783 [Source:ZFIN;Acc:ZDB-GENE-040912-48]	340.015	727.08	2.05466	1.0389	0.0164306	588.695	483.496	0.821511	-0.283648	0.775866
tgfbi	transforming growth factor, beta-induced [Source:ZFIN;Acc:ZDB-GENE-030131-73]	934.229	401.782	0.453366	-1.14125	0.0164306	39.2847	115.616	2.91034	1.54119	0.135093
ergic1	endoplasmic reticulum-golgi intermediate compartment 1 [Source:ZFIN;Acc:ZDB-GENE-050913-75]	2159.63	1025.46	0.49244	-1.02198	0.0164306	1653.65	1112.13	0.672249	-0.572933	0.305715
cyp46a1.2	cytochrome P450, family 46, subfamily A, polypeptide 1, tandem duplicate 2 [Source:ZFIN;Acc:ZDB-GENE-040426-1184]	3.10048	25.3791	4.48474	2.16502	0.0165161	39.5179	77.5552	1.96352	0.97344	0.464248
cd44a	CD44 molecule (Indian blood group) a [Source:ZFIN;Acc:ZDB-GENE-110429-1]	14.5562	0.295038	0.180939	-2.46643	0.016525	178.793	76.8183	0.430864	-1.21469	0.124349
tatdn2	TatD DNase domain containing 2 [Source:ZFIN;Acc:ZDB-GENE-081022-51]	144.123	457.026	2.80644	1.48874	0.016587	17.4065	64.2521	3.61003	1.85201	0.27905
cacnb2b	calcium channel, voltage-dependent, beta 2b [Source:ZFIN;Acc:ZDB-GENE-050208-129]	132.618	45.6278	0.380118	-1.39548	0.016599	22.2847	54.7202	2.45605	1.29634	0.413186
trip6	thyroid hormone receptor interactor 6 [Source:ZFIN;Acc:ZDB-GENE-140106-91]	366.807	1013.58	2.52562	1.33664	0.0166555	377.587	537.058	1.42279	0.50872	0.605906
si:ch211-199i15.5	si:ch211-199i15.5 [Source:ZFIN;Acc:ZDB-GENE-130603-58]	32.5888	108.082	2.91815	1.54505	0.0167122	25.3534	49.6765	1.93738	0.954106	0.598827
anxa3a	annexin A3a [Source:ZFIN;Acc:ZDB-GENE-040912-58]	3.37752	26.898	4.45155	2.15431	0.0169009	3.10888	16.7097	5.43643	2.44266	0.326814
itgbl1	integrin, beta-like 1 [Source:ZFIN;Acc:ZDB-GENE-050522-410]	94.6819	29.7158	0.356111	-1.4896	0.0169438	34.0452	13.4407	0.396866	-1.33328	0.481354
khdrbs2	KH domain containing, RNA binding, signal transduction associated 2 [Source:ZFIN;Acc:ZDB-GENE-061013-497]	115.74	27.9973	0.305039	-1.71294	0.0169438	6.19676	21.5652	3.49965	1.80721	0.525359
nags	N-acetylglutamate synthase [Source:ZFIN;Acc:ZDB-GENE-121219-2]	60.0947	13.5168	0.287768	-1.79702	0.017006	28.7221	29.9696	1.03879	0.0549085	0.990353
ppp1r26	protein phosphatase 1, regulatory subunit 26 [Source:ZFIN;Acc:ZDB-GENE-061103-607]	251.068	544.579	2.08587	1.06065	0.0170337	329.303	363.407	1.10454	0.143447	0.904097
chrnb1	cholinergic receptor, nicotinic, beta 1 (muscle) [Source:ZFIN;Acc:ZDB-GENE-070821-4]	6.00544	44.0526	4.28	2.09761	0.0170387	8.41385	4.16759	0.485304	-1.04304	0.816821
ddr1	discoidin domain receptor tyrosine kinase 1 [Source:ZFIN;Acc:ZDB-GENE-060323-2]	684.843	326.289	0.493219	-1.0197	0.0171886	1646.58	970.144	0.589914	-0.761424	0.190936
b4galt5	UDP-Gal:betaGlcNAc beta 1,4- galactosyltransferase, polypeptide 5 [Source:ZFIN;Acc:ZDB-GENE-060628-3]	116.427	27.9969	0.304442	-1.71576	0.0173619	15.6774	17.2089	1.08834	0.122125	0.981013
slc2a12	solute carrier family 2 (facilitated glucose transporter), member 12 [Source:ZFIN;Acc:ZDB-GENE-040426-1513]	70.754	17.0124	0.299247	-1.74059	0.0174306	60.4273	143.497	2.40204	1.26426	0.169259
capn15	calpain 15 [Source:ZFIN;Acc:ZDB-GENE-140106-70]	186.848	624.905	2.89031	1.53122	0.017492	197.637	445.144	2.24877	1.16914	0.151499
tmem229b	transmembrane protein 229B [Source:ZFIN;Acc:ZDB-GENE-060929-1154]	78.2971	19.9924	0.312296	-1.67902	0.0175358	27.5897	18.8106	0.668894	-0.580151	0.852122
myo5aa	myosin VAa [Source:ZFIN;Acc:ZDB-GENE-041027-2]	869.867	1714.71	1.9179	0.939527	0.0175358	275.979	436.308	1.57875	0.658782	0.507302
surf4l	surfeit gene 4, like [Source:ZFIN;Acc:ZDB-GENE-040718-172]	2064.42	5247.67	2.37068	1.2453	0.0176192	1206.71	1548.06	1.2824	0.358847	0.552997
itsn1	intersectin 1 (SH3 domain protein) [Source:ZFIN;Acc:ZDB-GENE-030616-226]	319.309	984.278	2.73351	1.45076	0.0176704	577.09	750.319	1.30131	0.37996	0.663595
gsx1	GS homeobox 1 [Source:ZFIN;Acc:ZDB-GENE-041008-135]	25.011	2.39632	0.210349	-2.24914	0.0176704	2.52446	0.372261	0.153259	-2.70595	NA
slc6a1l	solute carrier family 6 (neurotransmitter transporter, GABA), member 1, like [Source:ZFIN;Acc:ZDB-GENE-041210-296]	76.7991	19.3828	0.313205	-1.67482	0.0176704	26.8841	19.2716	0.71938	-0.475175	0.88248
hgd	homogentisate 1,2-dioxygenase [Source:ZFIN;Acc:ZDB-GENE-020802-5]	101.812	245.9	2.29231	1.1968	0.0176704	112.173	89.6755	0.806969	-0.309415	0.851526
CU929676.1		31.7369	118.389	3.10532	1.63474	0.0176704	10.1881	19.097	1.90412	0.929128	0.740845
USP34	ubiquitin specific peptidase 34 [Source:HGNC Symbol;Acc:HGNC:20066]	300.256	1031.2	2.94144	1.55652	0.0177707	177.183	387.389	2.18199	1.12564	0.311776
pik3c2b	phosphatidylinositol-4-phosphate 3-kinase, catalytic subunit type 2 beta [Source:ZFIN;Acc:ZDB-GENE-050309-145]	1219.37	629.837	0.529855	-0.91633	0.017891	1257.51	893.275	0.710762	-0.492561	0.514963
dgkzb	diacylglycerol kinase, zeta b [Source:ZFIN;Acc:ZDB-GENE-111104-4]	165.672	56.6706	0.380184	-1.39523	0.0179115	1235.23	1238.25	1.00335	0.00482298	0.996699
si:ch211-156b7.5	si:ch211-156b7.5 [Source:ZFIN;Acc:ZDB-GENE-141212-398]	36.6901	5.9916	0.248254	-2.01011	0.0179121	56.0845	20.3965	0.370359	-1.433	0.454746
mtbp	MDM2 binding protein [Source:ZFIN;Acc:ZDB-GENE-120724-1]	178.289	414.209	2.21403	1.14667	0.0179248	92.3989	74.8732	0.811421	-0.301478	0.901772
hmx2	H6 family homeobox 2 [Source:ZFIN;Acc:ZDB-GENE-080506-2]	1.00537	19.43	5.04885	2.33595	0.0179405	2.25728	8.45541	3.91163	1.96777	NA
prdx5	peroxiredoxin 5 [Source:ZFIN;Acc:ZDB-GENE-050522-159]	4576.12	2346.48	0.526805	-0.92466	0.0179995	1988.77	1231.13	0.618577	-0.692976	0.168851
nt5c1ab	5-nucleotidase, cytosolic IAb [Source:ZFIN;Acc:ZDB-GENE-131120-153]	70.6747	205.002	2.59644	1.37654	0.0179995	15.1368	19.3761	1.2717	0.346761	0.933428
llgl1	lethal giant larvae homolog 1 (Drosophila) [Source:ZFIN;Acc:ZDB-GENE-060825-69]	232.144	74.0393	0.360003	-1.47392	0.018027	64.4483	52.6201	0.814705	-0.295651	0.893153
fgfbp2b	fibroblast growth factor binding protein 2b [Source:ZFIN;Acc:ZDB-GENE-070410-95]	36.9744	118.733	2.84497	1.50841	0.0180314	224.2	295.426	1.31698	0.397235	0.643101
cldn5a	claudin 5a [Source:ZFIN;Acc:ZDB-GENE-040426-2442]	94.0041	269.075	2.6096	1.38383	0.0180603	8.02052	30.5555	3.84781	1.94404	0.3788
pcdh1g9	protocadherin 1 gamma 9 [Source:ZFIN;Acc:ZDB-GENE-050609-5]	311.318	758.356	2.29473	1.19833	0.0180796	54.7916	83.2875	1.52784	0.611491	0.684383
rxrab	retinoid x receptor, alpha b [Source:ZFIN;Acc:ZDB-GENE-990415-243]	9.50919	49.8128	3.67955	1.87953	0.0181055	18.4943	61.7041	3.32875	1.73498	0.17811
nppb	natriuretic peptide B [Source:ZFIN;Acc:ZDB-GENE-130530-642]	11.6791	0	0.22728	-2.13746	0.0182339	0.740886	1.60549	2.05651	1.0402	NA
ttf2	transcription termination factor, RNA polymerase II [Source:ZFIN;Acc:ZDB-GENE-110411-73]	89.9847	230.691	2.37842	1.25001	0.0182519	188.333	182.371	0.968139	-0.0467142	0.976576
ankrd33bb	ankyrin repeat domain 33Bb [Source:ZFIN;Acc:ZDB-GENE-070912-531]	11.2815	0	0.22481	-2.15322	0.0183251	20.3308	2.60583	0.128099	-2.96467	0.331338
sumf1	sulfatase modifying factor 1 [Source:ZFIN;Acc:ZDB-GENE-060421-3113]	900.406	339.554	0.408911	-1.29014	0.0183251	418.711	432.103	1.03382	0.047982	0.976576
zgc:162297	zgc:162297 [Source:ZFIN;Acc:ZDB-GENE-070410-62]	3.26971	24.2943	4.29167	2.10154	0.0183251	4.15157	5.36545	1.28667	0.363637	NA
rpl37	ribosomal protein L37 [Source:ZFIN;Acc:ZDB-GENE-040625-39]	24839	11144.3	0.469753	-1.09003	0.0184582	20993.8	19910	0.94837	-0.0764784	0.939446
zgc:172270	zgc:172270 [Source:ZFIN;Acc:ZDB-GENE-080204-67]	14.1669	0.295038	0.185535	-2.43024	0.0184602	0.740886	1.00656	1.28158	0.357928	NA
gng13b	guanine nucleotide binding protein (G protein), gamma 13b [Source:ZFIN;Acc:ZDB-GENE-040718-97]	4561.79	8656.78	1.85292	0.8898	0.0184948	4256.65	2839.92	0.667396	-0.583385	0.264155
lcor	ligand dependent nuclear receptor corepressor [Source:ZFIN;Acc:ZDB-GENE-061201-6]	205.124	607.353	2.64951	1.40573	0.0185095	479.411	911.786	1.90067	0.926512	0.193564
tmeff2b	transmembrane protein with EGF-like and two follistatin-like domains 2b [Source:ZFIN;Acc:ZDB-GENE-101001-4]	222.705	510.876	2.17342	1.11997	0.0186614	507.477	563.751	1.10776	0.147651	0.924923
arhgef9b	Cdc42 guanine nucleotide exchange factor (GEF) 9b [Source:ZFIN;Acc:ZDB-GENE-030131-7745]	42.4727	144.996	2.88837	1.53026	0.018745	148.005	278.628	1.88869	0.917386	0.337984
oxsr1b	oxidative stress responsive 1b [Source:ZFIN;Acc:ZDB-GENE-040426-723]	319.974	140.447	0.46285	-1.11138	0.0188002	1300.75	864.867	0.665287	-0.587951	0.380302
vav3b	vav 3 guanine nucleotide exchange factor b [Source:ZFIN;Acc:ZDB-GENE-070912-251]	177.677	51.1237	0.335489	-1.57566	0.0188026	37.9705	18.0015	0.462782	-1.1116	0.564708
B3GNT3	si:ch211-126g16.10 [Source:ZFIN;Acc:ZDB-GENE-081104-528]	20.7923	1.66934	0.204328	-2.29104	0.0188552	15.8301	20.0708	1.23801	0.308028	0.94007
creld2	cysteine-rich with EGF-like domains 2 [Source:ZFIN;Acc:ZDB-GENE-040426-1626]	1046.02	493.417	0.490567	-1.02748	0.0189434	733.8	562.856	0.766156	-0.384289	0.718156
afg1lb	AFG1 like ATPase b [Source:ZFIN;Acc:ZDB-GENE-041014-178]	147.518	53.4473	0.39431	-1.3426	0.0189737	349.071	217.391	0.624325	-0.67963	0.371419
brpf3a	bromodomain and PHD finger containing, 3a [Source:ZFIN;Acc:ZDB-GENE-130530-730]	323.113	651.856	1.95401	0.966434	0.0189737	327.382	370.993	1.13105	0.177666	0.873988
si:dkey-183c6.8	si:dkey-183c6.8 [Source:ZFIN;Acc:ZDB-GENE-160728-23]	723.155	318.787	0.462552	-1.11231	0.0189737	857.362	971.452	1.13506	0.182774	0.886319
foxo1a	forkhead box O1 a [Source:ZFIN;Acc:ZDB-GENE-061013-59]	55712.7	27144.9	0.503937	-0.988685	0.0189737	15171.4	10051.9	0.66258	-0.593833	0.171807
sppl2	signal peptide peptidase-like 2 [Source:ZFIN;Acc:ZDB-GENE-030131-4265]	1810.62	929.151	0.527407	-0.923012	0.0191313	1057.18	1108.47	1.04975	0.0700453	0.953728
wu:fi04e12	wu:fi04e12 [Source:ZFIN;Acc:ZDB-GENE-030131-5575]	10.7626	51.5883	3.54717	1.82667	0.0191652	327.656	761.448	2.32444	1.21688	0.103444
rflnb	refilin B [Source:ZFIN;Acc:ZDB-GENE-090409-1]	82.0109	27.145	0.372256	-1.42563	0.0191768	95.3856	73.8102	0.776816	-0.364355	0.831668
tiam2b	T cell lymphoma invasion and metastasis 2b [Source:ZFIN;Acc:ZDB-GENE-111019-2]	8.15809	39.7495	3.62625	1.85848	0.0192878	9.6742	0.598927	0.0670383	-3.89887	NA
slc22a16	solute carrier family 22 (organic cation/carnitine transporter), member 16 [Source:ZFIN;Acc:ZDB-GENE-041001-166]	1017.03	2470.26	2.2827	1.19074	0.0195028	185.963	240.348	1.29377	0.37158	0.774845
fgd5b	FYVE, RhoGEF and PH domain containing 5b [Source:ZFIN;Acc:ZDB-GENE-130925-3]	1.50974	19.0657	4.81229	2.26672	0.0197393	3.75824	8.84485	2.35847	1.23785	0.815225
ripor1	RHO family interacting cell polarization regulator 1 [Source:ZFIN;Acc:ZDB-GENE-050420-32]	258.406	111.294	0.453134	-1.14199	0.0197544	99.9918	110.002	1.10852	0.148641	0.941218
pola1	polymerase (DNA directed), alpha 1 [Source:ZFIN;Acc:ZDB-GENE-030114-9]	224.411	470.257	2.01629	1.0117	0.0198161	1262.56	760.569	0.602423	-0.73115	0.154672
rfng	RFNG O-fucosylpeptide 3-beta-N-acetylglucosaminyltransferase [Source:ZFIN;Acc:ZDB-GENE-030131-5418]	635.709	302.07	0.492755	-1.02106	0.0198606	272.606	305.177	1.11682	0.159399	0.897269
tmem47	transmembrane protein 47 [Source:ZFIN;Acc:ZDB-GENE-040426-2644]	1584.31	799.131	0.519424	-0.945016	0.0198656	1181.63	751.87	0.63551	-0.654013	0.31444
palm1b	paralemmin 1b [Source:ZFIN;Acc:ZDB-GENE-040426-1147]	2991.97	5852.05	1.90194	0.927468	0.0198693	1218.24	1768.54	1.45111	0.537154	0.388501
hp	haptoglobin [Source:ZFIN;Acc:ZDB-GENE-030131-1259]	128.13	43.7443	0.380327	-1.39469	0.019877	141.203	271.094	1.91837	0.939879	0.78751
ctss2.2	cathepsin S, ortholog 2, tandem duplicate 2 [Source:ZFIN;Acc:ZDB-GENE-050626-55]	58.3666	12.7554	0.289198	-1.78987	0.0199461	63.511	11.7584	0.184401	-2.43908	0.146057
stk24a	serine/threonine kinase 24a (STE20 homolog, yeast) [Source:ZFIN;Acc:ZDB-GENE-070424-52]	22.5741	2.18095	0.215192	-2.2163	0.0203429	25.6539	47.2296	1.85741	0.893293	0.610063
lima1a	LIM domain and actin binding 1a [Source:ZFIN;Acc:ZDB-GENE-001120-1]	1609.77	606.88	0.409398	-1.28842	0.0203429	786.348	726.462	0.923028	-0.115554	0.932348
ppox	protoporphyrinogen oxidase [Source:ZFIN;Acc:ZDB-GENE-051120-90]	145.045	336.667	2.20398	1.14011	0.0204212	68.4949	97.8772	1.43131	0.517336	0.662515
slc9a3.1	solute carrier family 9, subfamily A (NHE3, cation proton antiporter 3), member 3, tandem duplicate 1 [Source:ZFIN;Acc:ZDB-GENE-060503-545]	43.8082	5.87749	0.237472	-2.07417	0.020471	32.4238	23.5396	0.723732	-0.466473	0.854591
gdpd3a	glycerophosphodiester phosphodiesterase domain containing 3a [Source:ZFIN;Acc:ZDB-GENE-040426-2279]	91.2397	29.3755	0.362943	-1.46218	0.020514	93.662	122.487	1.3045	0.383498	0.814873
rgma	repulsive guidance molecule family member a [Source:ZFIN;Acc:ZDB-GENE-040527-1]	287.657	109.271	0.413106	-1.27542	0.0205546	94.4146	107.885	1.14684	0.197662	0.902851
si:dkey-225f23.5	si:dkey-225f23.5 [Source:ZFIN;Acc:ZDB-GENE-131121-130]	687.768	345.619	0.518258	-0.948257	0.0206191	18.4807	31.5853	1.69105	0.757918	0.718156
plce1	phospholipase C, epsilon 1 [Source:ZFIN;Acc:ZDB-GENE-061212-4]	90.1896	20.0677	0.290188	-1.78494	0.0206297	472.886	479.874	1.01678	0.0240053	0.992418
camta1b	calmodulin binding transcription activator 1b [Source:ZFIN;Acc:ZDB-GENE-080229-1]	635.286	1340.76	2.02905	1.0208	0.0207138	632.044	1147.93	1.81933	0.86341	0.186407
larp4aa	La ribonucleoprotein domain family, member 4Aa [Source:ZFIN;Acc:ZDB-GENE-090313-50]	125.614	426.388	2.89743	1.53477	0.0207275	84.5521	167.541	1.97765	0.983785	0.500516
cry-dash	cryptochrome DASH [Source:ZFIN;Acc:ZDB-GENE-040617-2]	415.889	887.798	2.05252	1.03739	0.0207328	2036.84	1316.21	0.645953	-0.630499	0.404983
cx43	connexin 43 [Source:ZFIN;Acc:ZDB-GENE-991105-4]	20.7342	0.746996	0.192035	-2.38056	0.0207845	11.4256	2.73882	0.243586	-2.03749	0.575138
rnaseka	ribonuclease, RNase K a [Source:ZFIN;Acc:ZDB-GENE-060825-301]	5799.38	2980.92	0.528326	-0.920501	0.0207845	5823.19	3830.13	0.657846	-0.604178	0.184285
fbxo4	F-box protein 4 [Source:ZFIN;Acc:ZDB-GENE-081104-415]	97.2587	26.8707	0.33161	-1.59244	0.0207904	104.135	66.4555	0.633415	-0.658778	0.703549
cacna1hb	calcium channel, voltage-dependent, T type, alpha 1H subunit b [Source:ZFIN;Acc:ZDB-GENE-090312-128]	134.386	48.2971	0.394356	-1.34243	0.0208012	28.534	22.4269	0.777789	-0.36255	0.90347
pum2	pumilio RNA-binding family member 2 [Source:ZFIN;Acc:ZDB-GENE-081031-76]	322.436	773.098	2.25421	1.17262	0.0209089	424.779	703.373	1.65508	0.726904	0.440562
ctgfa	connective tissue growth factor a [Source:ZFIN;Acc:ZDB-GENE-030131-102]	714.972	191.3	0.323288	-1.62911	0.0209218	3.07049	3.52297	1.1129	0.154328	NA
CABZ01073963.1		27.0955	3.12331	0.224908	-2.15259	0.0209218	12.7676	4.70003	0.360021	-1.47385	0.678978
si:dkey-19b23.7	si:dkey-19b23.7 [Source:ZFIN;Acc:ZDB-GENE-141216-311]	102.276	266.422	2.42627	1.27874	0.0210491	281.145	180.828	0.639625	-0.644702	0.430459
rnf38	ring finger protein 38 [Source:ZFIN;Acc:ZDB-GENE-030131-8693]	890.567	2341.11	2.42388	1.27732	0.0211114	524.667	926.659	1.76522	0.819851	0.183187
fosb	FBJ murine osteosarcoma viral oncogene homolog B [Source:ZFIN;Acc:ZDB-GENE-041114-181]	1087.02	2767.89	2.36413	1.24131	0.0211681	4258.62	7407.51	1.73954	0.798704	0.390966
nsd3	nuclear receptor binding SET domain protein 3 [Source:ZFIN;Acc:ZDB-GENE-050324-2]	255.838	670.886	2.42224	1.27634	0.0211681	205.11	373.911	1.82334	0.86658	0.31574
gpr158a	G protein-coupled receptor 158a [Source:ZFIN;Acc:ZDB-GENE-060130-18]	71.2601	17.936	0.309614	-1.69146	0.0211681	8.28951	1.62007	0.187906	-2.41191	NA
slco3a1	solute carrier organic anion transporter family, member 3A1 [Source:ZFIN;Acc:ZDB-GENE-030131-8662]	95.1016	30.8935	0.367914	-1.44256	0.0212364	136.769	150.529	1.09797	0.134838	0.947187
cyth1b	cytohesin 1b [Source:ZFIN;Acc:ZDB-GENE-030131-4311]	1274.24	2569.2	1.95113	0.964312	0.0212774	2784.54	2829.61	1.01655	0.0236861	0.987478
ptgr1	prostaglandin reductase 1 [Source:ZFIN;Acc:ZDB-GENE-041212-80]	1209.83	569.594	0.490153	-1.0287	0.0212774	1449.3	1267.48	0.873799	-0.194626	0.890682
cyp4f3	cytochrome P450, family 4, subfamily F, polypeptide 3 [Source:ZFIN;Acc:ZDB-GENE-070410-108]	2.12302	20.3039	4.53686	2.18169	0.021348	180.071	247.002	1.36693	0.45094	0.684065
rpl38	ribosomal protein L38 [Source:ZFIN;Acc:ZDB-GENE-030131-8752]	19421.2	8680.03	0.468983	-1.09239	0.0214737	16145	18007.8	1.11539	0.157549	0.864564
atp1b3b	ATPase Na+/K+ transporting subunit beta 3b [Source:ZFIN;Acc:ZDB-GENE-001127-1]	244.415	97.1315	0.424939	-1.23467	0.0215276	30.0107	23.9099	0.777151	-0.363733	0.91654
arhgef18b	rho/rac guanine nucleotide exchange factor (GEF) 18b [Source:ZFIN;Acc:ZDB-GENE-070705-462]	52.4623	141.09	2.48838	1.31521	0.0216235	92.4487	114.227	1.23751	0.307439	0.800514
itpkcb	inositol-trisphosphate 3-kinase Cb [Source:ZFIN;Acc:ZDB-GENE-080225-27]	1032.97	522.638	0.521518	-0.939211	0.021694	2827.85	2103.37	0.744103	-0.426426	0.501204
dnah6	dynein, axonemal, heavy chain 6 [Source:ZFIN;Acc:ZDB-GENE-030616-623]	76.8946	186.913	2.27341	1.18486	0.0217669	961.164	835.021	0.869797	-0.201249	0.826805
ms4a17a.2	membrane-spanning 4-domains, subfamily A, member 17a.2 [Source:ZFIN;Acc:ZDB-GENE-070705-367]	793.579	264.163	0.37449	-1.417	0.0219478	201.51	195.291	0.964506	-0.0521379	0.984646
gab2	GRB2-associated binding protein 2 [Source:ZFIN;Acc:ZDB-GENE-130530-756]	376.897	1094.66	2.607	1.38239	0.0219524	499.289	965.777	1.9377	0.954343	0.10994
trak2	trafficking protein, kinesin binding 2 [Source:ZFIN;Acc:ZDB-GENE-030131-7496]	102.979	290.038	2.55392	1.35271	0.0219657	139.848	180.748	1.28439	0.361078	0.800602
tmem265	transmembrane protein 265 [Source:ZFIN;Acc:ZDB-GENE-091204-93]	21.8943	1.69056	0.208531	-2.26166	0.0220286	19.5803	8.55138	0.436777	-1.19503	0.658781
serp2	stress-associated endoplasmic reticulum protein family member 2 [Source:ZFIN;Acc:ZDB-GENE-081104-143]	456.342	187.663	0.439027	-1.18762	0.0222686	239.082	120.164	0.501272	-0.996335	0.321473
dnajc17	DnaJ (Hsp40) homolog, subfamily C, member 17 [Source:ZFIN;Acc:ZDB-GENE-040426-894]	473.597	214.585	0.475646	-1.07204	0.0222686	349.687	318.658	0.913317	-0.130812	0.927067
phactr3a	phosphatase and actin regulator 3a [Source:ZFIN;Acc:ZDB-GENE-080220-4]	110.916	254.638	2.17997	1.12431	0.0223594	12.8078	11.9373	0.914599	-0.128788	0.98131
cbln8	cerebellin 8 [Source:ZFIN;Acc:ZDB-GENE-080204-13]	0	9.78706	4.10319	2.03675	0.0223601	1.56215	5.03282	3.25272	1.70165	NA
htr4	5-hydroxytryptamine receptor 4 [Source:ZFIN;Acc:ZDB-GENE-160114-31]	38.0267	6.60168	0.259554	-1.94589	0.0223879	18.1264	7.12654	0.403675	-1.30873	0.743519
quo	quattro [Source:ZFIN;Acc:ZDB-GENE-030131-9944]	50.1393	13.5008	0.324665	-1.62298	0.0223879	300.304	412.239	1.37262	0.456932	0.492512
tmem163a	transmembrane protein 163a [Source:ZFIN;Acc:ZDB-GENE-081104-429]	23.7091	1.86749	0.211381	-2.24209	0.0223908	3.21959	0.744523	0.230113	-2.11959	NA
plekhg5a	pleckstrin homology domain containing, family G (with RhoGef domain) member 5a [Source:ZFIN;Acc:ZDB-GENE-060503-766]	619.212	291.738	0.489512	-1.03059	0.0225058	970.956	1300.91	1.34163	0.423989	0.628363
si:ch1073-209e23.1	si:ch1073-209e23.1 [Source:ZFIN;Acc:ZDB-GENE-131121-494]	28.3718	4.77543	0.256325	-1.96395	0.0225289	79.6099	76.9938	0.961504	-0.0566357	0.982908
tmco1	transmembrane and coiled-coil domains 1 [Source:ZFIN;Acc:ZDB-GENE-050417-344]	10552.2	4491.33	0.450908	-1.14909	0.0225415	2778.64	2400.19	0.863779	-0.211266	0.814873
lrrc39	leucine rich repeat containing 39 [Source:ZFIN;Acc:ZDB-GENE-050417-279]	1530.14	3183.8	2.00561	1.00404	0.0225415	1165.28	1842.68	1.58031	0.660206	0.277018
prkra	protein kinase, interferon-inducible double stranded RNA dependent activator [Source:ZFIN;Acc:ZDB-GENE-050309-206]	131.207	342.279	2.39477	1.25989	0.022558	131.645	114.269	0.869404	-0.201901	0.928135
si:dkey-23i12.9	si:dkey-23i12.9 [Source:ZFIN;Acc:ZDB-GENE-160728-118]	10.1119	0	0.230868	-2.11486	0.022558	4.18927	0	0.0455227	-4.45727	NA
mst1	macrophage stimulating 1 [Source:ZFIN;Acc:ZDB-GENE-020806-3]	2072.88	5346.99	2.386	1.2546	0.0225581	11578.9	21740.4	1.87777	0.90902	0.16204
msmo1	methylsterol monooxygenase 1 [Source:ZFIN;Acc:ZDB-GENE-040426-2670]	545.067	237.188	0.459491	-1.12189	0.022575	3371.8	2382.7	0.706433	-0.501374	0.377955
CAMK2N1	si:dkey-33m11.6 [Source:ZFIN;Acc:ZDB-GENE-141216-479]	117.738	292.635	2.30499	1.20476	0.0226056	11.1763	51.3673	4.5391	2.18241	0.132281
nrxn3b	neurexin 3b [Source:ZFIN;Acc:ZDB-GENE-070206-10]	27.2094	94.3552	2.90593	1.539	0.0227774	33.4933	42.8237	1.277	0.352756	0.901367
usp8	ubiquitin specific peptidase 8 [Source:ZFIN;Acc:ZDB-GENE-030131-1949]	399.522	1054.06	2.42364	1.27717	0.0230874	1183.51	1010.22	0.854132	-0.227469	0.850364
jund	JunD proto-oncogene, AP-1 transcription factor subunit [Source:ZFIN;Acc:ZDB-GENE-070725-2]	13091.8	6233.06	0.49488	-1.01485	0.0231924	40800	28818.4	0.706326	-0.501594	0.454533
fam43a	family with sequence similarity 43, member A [Source:ZFIN;Acc:ZDB-GENE-030131-6098]	175.511	71.2319	0.434119	-1.20384	0.0232335	157.775	256.745	1.62544	0.700828	0.613653
ednrab	endothelin receptor type Ab [Source:ZFIN;Acc:ZDB-GENE-040426-2364]	10.5045	69.33	4.00783	2.00282	0.0232895	8.70384	14.1663	1.61804	0.694247	0.827075
si:ch211-282k23.2	si:ch211-282k23.2 [Source:ZFIN;Acc:ZDB-GENE-050420-314]	52.9661	10.944	0.281732	-1.82761	0.0233519	11.0539	2.88867	0.246937	-2.01778	0.666548
phc2a	polyhomeotic homolog 2a (Drosophila) [Source:ZFIN;Acc:ZDB-GENE-020312-1]	1308.67	638.989	0.505669	-0.983735	0.0234523	1485.29	951.821	0.640033	-0.643782	0.345582
rasgrp3	RAS guanyl releasing protein 3 (calcium and DAG-regulated) [Source:ZFIN;Acc:ZDB-GENE-070424-82]	324.652	731.737	2.13978	1.09746	0.0237469	394.294	773.882	1.96329	0.973273	0.264155
b4galnt3b	beta-1,4-N-acetyl-galactosaminyl transferase 3b [Source:ZFIN;Acc:ZDB-GENE-030131-8615]	778.588	1628.01	2.01499	1.01077	0.0237602	1875.39	1731.31	0.923309	-0.115115	0.904167
igsf9b	immunoglobulin superfamily, member 9b [Source:ZFIN;Acc:ZDB-GENE-060810-28]	240.791	758.382	2.7495	1.45917	0.023892	643.728	1169.97	1.81622	0.860942	0.109421
phactr2	phosphatase and actin regulator 2 [Source:ZFIN;Acc:ZDB-GENE-040724-11]	292.182	121.518	0.442344	-1.17676	0.0239527	406.778	410.266	1.00949	0.0136306	0.99373
si:rp71-46j2.7	si:rp71-46j2.7 [Source:ZFIN;Acc:ZDB-GENE-160113-120]	57.7696	142.82	2.30731	1.20621	0.0239583	166.293	292.258	1.7658	0.820324	0.36488
acox3	acyl-CoA oxidase 3, pristanoyl [Source:ZFIN;Acc:ZDB-GENE-040426-2163]	185.325	75.7867	0.436644	-1.19547	0.0240345	172.34	207.498	1.20078	0.263975	0.860486
fam160a2	family with sequence similarity 160, member A2 [Source:ZFIN;Acc:ZDB-GENE-070912-291]	64.6654	217.855	2.87409	1.5231	0.0241366	142.956	196.379	1.37915	0.463779	0.776483
ankef1a	ankyrin repeat and EF-hand domain containing 1a [Source:ZFIN;Acc:ZDB-GENE-041001-196]	44.9001	140.224	2.71566	1.4413	0.0243596	23.4412	22.5353	0.949827	-0.0742628	0.990122
mmp9	matrix metallopeptidase 9 [Source:ZFIN;Acc:ZDB-GENE-040426-2132]	509.386	172.321	0.37973	-1.39695	0.0243703	17.9025	27.3451	1.51568	0.599963	0.832351
grm3	glutamate receptor, metabotropic 3 [Source:ZFIN;Acc:ZDB-GENE-061009-13]	50.1052	142.051	2.55667	1.35427	0.0243777	14.6204	13.6924	0.913186	-0.131019	0.980198
sgk1	serum/glucocorticoid regulated kinase 1 [Source:ZFIN;Acc:ZDB-GENE-030131-2860]	331.763	113.551	0.383732	-1.38183	0.0243877	1742.21	3095.55	1.77778	0.830075	0.36958
top2a	DNA topoisomerase II alpha [Source:ZFIN;Acc:ZDB-GENE-030131-2453]	310.349	670.669	2.06827	1.04842	0.0244884	41.2256	6.6216	0.16032	-2.64098	0.171723
si:dkey-12h9.6	si:dkey-12h9.6 [Source:ZFIN;Acc:ZDB-GENE-041001-145]	931.601	483.813	0.533939	-0.905253	0.0244885	183.997	251.227	1.36214	0.445879	0.734111
mtus2a	microtubule associated tumor suppressor candidate 2a [Source:ZFIN;Acc:ZDB-GENE-091204-75]	44.2892	147.644	2.88757	1.52985	0.0244885	30.3058	24.6803	0.81752	-0.290673	0.934947
si:ch73-204p21.2	si:ch73-204p21.2 [Source:ZFIN;Acc:ZDB-GENE-050208-49]	58.5588	13.4488	0.302238	-1.72625	0.0244885	44.0645	87.9963	2.01509	1.01084	0.305772
rc3h1a	ring finger and CCCH-type domains 1a [Source:ZFIN;Acc:ZDB-GENE-050208-702]	113.352	448.703	3.16055	1.66018	0.0248361	164.548	335.03	2.04071	1.02907	0.140095
serf2	small EDRK-rich factor 2 [Source:ZFIN;Acc:ZDB-GENE-041108-1]	9364.46	4815.48	0.529166	-0.918209	0.0248361	7843.02	7477.77	0.953384	-0.0688714	0.940599
glt8d2	glycosyltransferase 8 domain containing 2 [Source:ZFIN;Acc:ZDB-GENE-041210-98]	815.242	71.5473	0.227638	-2.13518	0.0248546	897.097	342.197	0.381327	-1.3909	0.669117
ap3d1	adaptor-related protein complex 3, delta 1 subunit [Source:ZFIN;Acc:ZDB-GENE-050208-437]	1090.37	3499.7	2.78428	1.4773	0.0249983	1860.87	2400.77	1.29032	0.367725	0.710842
kif7	kinesin family member 7 [Source:ZFIN;Acc:ZDB-GENE-050307-1]	777.081	1594.86	1.97804	0.98407	0.0250387	918.112	590.095	0.642931	-0.637263	0.379077
zgc:153595	zgc:153595 [Source:ZFIN;Acc:ZDB-GENE-060929-1030]	971.772	463.506	0.496186	-1.01105	0.0250432	314.074	255.724	0.813805	-0.297245	0.754942
cib2	calcium and integrin binding family member 2 [Source:ZFIN;Acc:ZDB-GENE-040426-1663]	851.454	398.674	0.488305	-1.03415	0.0250432	928.108	576.627	0.621717	-0.685669	0.316117
UST	uronyl 2-sulfotransferase [Source:HGNC Symbol;Acc:HGNC:17223]	87.5405	23.705	0.327523	-1.61033	0.025079	14.7273	1.27892	0.0967562	-3.3695	0.194898
cplx2l	complexin 2, like [Source:ZFIN;Acc:ZDB-GENE-040718-160]	7344.85	13836.9	1.83765	0.877866	0.0251196	1551.04	1793.93	1.15683	0.210172	0.822436
efnb2a	ephrin-B2a [Source:ZFIN;Acc:ZDB-GENE-990415-67]	6266.42	3080.17	0.508914	-0.974505	0.0251196	190.932	147.705	0.77028	-0.376545	0.71764
wdr19	WD repeat domain 19 [Source:ZFIN;Acc:ZDB-GENE-090313-277]	328.348	664.269	1.95398	0.966417	0.0251973	526.973	780.207	1.48198	0.567525	0.278106
tyrp1b	tyrosinase-related protein 1b [Source:ZFIN;Acc:ZDB-GENE-040718-249]	43.3664	6.31186	0.247548	-2.01422	0.0252188	19.013	19.6431	1.05395	0.0758117	0.991374
LO018124.1		4.74818	27.4932	3.84366	1.94248	0.0252237	13.6804	8.40775	0.622654	-0.683496	0.848832
pdzk1	PDZ domain containing 1 [Source:ZFIN;Acc:ZDB-GENE-031222-1]	48.6743	8.63131	0.267152	-1.90427	0.0252341	87.6703	391.546	4.47062	2.16048	0.42989
loxhd1a	lipoxygenase homology domains 1a [Source:ZFIN;Acc:ZDB-GENE-091112-20]	3.46352	26.1134	4.16792	2.05933	0.0252341	16.1214	3.41685	0.21275	-2.23277	0.442532
nhlh2	nescient helix loop helix 2 [Source:ZFIN;Acc:ZDB-GENE-040426-1809]	1879.4	826.86	0.463783	-1.10848	0.0252947	13.4528	49.9839	3.64732	1.86684	0.102078
nap1l1	nucleosome assembly protein 1-like 1 [Source:ZFIN;Acc:ZDB-GENE-030516-2]	675.738	1711.25	2.34636	1.23043	0.0253007	926.038	1515.58	1.63701	0.711062	0.264155
mical3a	microtubule associated monooxygenase, calponin and LIM domain containing 3a [Source:ZFIN;Acc:ZDB-GENE-050126-2]	15.709	67.3329	3.3044	1.72439	0.0253224	12.8882	21.7671	1.70939	0.773478	0.788907
tbc1d9	TBC1 domain family, member 9 (with GRAM domain) [Source:ZFIN;Acc:ZDB-GENE-060810-33]	48.6379	147.799	2.69288	1.42915	0.0254034	84.3221	93.8963	1.12252	0.166741	0.943555
ankrd34bb	ankyrin repeat domain 34Bb [Source:ZFIN;Acc:ZDB-GENE-060526-101]	9.99848	0	0.238332	-2.06895	0.0254619	18.247	19.7291	1.09396	0.129566	0.978563
si:ch211-194e15.5	si:ch211-194e15.5 [Source:ZFIN;Acc:ZDB-GENE-060503-393]	28.8069	92.9025	2.81519	1.49323	0.025493	141.624	265.782	1.88219	0.912409	0.217964
sipa1l3	signal-induced proliferation-associated 1 like 3 [Source:ZFIN;Acc:ZDB-GENE-050420-109]	452.774	1097.02	2.26859	1.1818	0.0256427	484.349	738.931	1.52548	0.609264	0.266991
rps14	ribosomal protein S14 [Source:ZFIN;Acc:ZDB-GENE-030131-8631]	27725.2	13747.4	0.512823	-0.963467	0.0256857	27629.7	26087.8	0.944188	-0.0828544	0.937592
cyp1d1	cytochrome P450, family 1, subfamily D, polypeptide 1 [Source:ZFIN;Acc:ZDB-GENE-041114-179]	64.0174	155.423	2.27963	1.1888	0.0257642	29.1036	78.4617	2.67594	1.42004	0.240935
tmem168a	transmembrane protein 168a [Source:ZFIN;Acc:ZDB-GENE-050419-97]	85.876	244.532	2.5504	1.35073	0.0258213	83.7933	140.414	1.68451	0.75233	0.454301
rpl11	ribosomal protein L11 [Source:ZFIN;Acc:ZDB-GENE-040625-147]	32908	15312.3	0.485926	-1.04119	0.025891	26413.2	24934.3	0.944003	-0.0831368	0.92679
gb:cr929477	expressed sequence CR929477 [Source:ZFIN;Acc:ZDB-GENE-141211-39]	83.7402	248.545	2.63982	1.40044	0.0259893	26.5847	89.2086	3.32541	1.73353	0.112997
gmnc	geminin coiled-coil domain containing [Source:ZFIN;Acc:ZDB-GENE-121211-1]	25.431	0.963574	0.212094	-2.23722	0.026031	3.91472	0	0.0491393	-4.34698	NA
ubash3ba	ubiquitin associated and SH3 domain containing Ba [Source:ZFIN;Acc:ZDB-GENE-060526-172]	67.7228	162.053	2.25959	1.17606	0.0260828	45.7128	81.5259	1.7656	0.820161	0.531084
rad1	RAD1 homolog (S. pombe) [Source:ZFIN;Acc:ZDB-GENE-040426-1873]	242.478	89.3103	0.404321	-1.30643	0.0260911	295.934	293.061	0.989887	-0.0146642	0.994229
chrnb3a	cholinergic receptor, nicotinic, beta polypeptide 3a [Source:ZFIN;Acc:ZDB-GENE-040108-1]	120.107	307.927	2.35764	1.23735	0.0260911	5.48244	53.4617	9.70079	3.2781	0.118155
vldlr	very low density lipoprotein receptor [Source:ZFIN;Acc:ZDB-GENE-040426-803]	4260.34	2199.84	0.53113	-0.912864	0.0260955	2439.57	2309.75	0.947134	-0.0783598	0.944965
slc16a3	solute carrier family 16 (monocarboxylate transporter), member 3 [Source:ZFIN;Acc:ZDB-GENE-030131-5487]	1149.39	394.212	0.383924	-1.38111	0.0260955	218.624	110.341	0.508707	-0.975094	0.339257
zmp:0000001268	zmp:0000001268 [Source:ZFIN;Acc:ZDB-GENE-140106-228]	91.3419	30.0745	0.375728	-1.41224	0.0260978	6.51151	14.6861	2.22353	1.15285	0.724573
rpl36	ribosomal protein L36 [Source:ZFIN;Acc:ZDB-GENE-040622-2]	68822.1	31084.8	0.474118	-1.07668	0.0260978	45996.4	47428.7	1.03113	0.0442262	0.969528
mapk8ip2	mitogen-activated protein kinase 8 interacting protein 2 [Source:ZFIN;Acc:ZDB-GENE-070705-326]	133.449	325.203	2.29205	1.19664	0.0261074	45.7946	141.184	3.0722	1.61927	0.259462
prtga	protogenin homolog a (Gallus gallus) [Source:ZFIN;Acc:ZDB-GENE-061204-4]	40.4715	6.39032	0.257212	-1.95897	0.0261074	1.0235	1.37882	1.2945	0.372396	NA
dysf	dysferlin, limb girdle muscular dystrophy 2B (autosomal recessive) [Source:ZFIN;Acc:ZDB-GENE-070501-1]	9.77563	40.6394	3.29555	1.72052	0.0264214	51.515	35.8128	0.692328	-0.530471	0.805703
si:ch211-212c13.10	si:ch211-212c13.10 [Source:ZFIN;Acc:ZDB-GENE-131118-12]	16.8719	70.1118	3.18125	1.6696	0.0264214	53.2417	131.763	2.46316	1.30051	0.243966
kcnv2a	potassium channel, subfamily V, member 2a [Source:ZFIN;Acc:ZDB-GENE-091117-27]	19.8741	1.71057	0.217632	-2.20004	0.02649	3.21402	16.8805	5.327	2.41332	0.420297
her2	hairy-related 2 [Source:ZFIN;Acc:ZDB-GENE-980526-274]	154.373	46.1462	0.348652	-1.52014	0.0265793	149.28	32.4282	0.213189	-2.22979	0.119686
rpl35a	ribosomal protein L35a [Source:ZFIN;Acc:ZDB-GENE-040718-190]	31799.9	15278.9	0.499368	-1.00182	0.0266039	30069.6	26728.7	0.888889	-0.169924	0.825606
otol1a	otolin 1a [Source:ZFIN;Acc:ZDB-GENE-050707-1]	0.670249	15.7162	4.75267	2.24874	0.02664	4.95184	0.729947	0.140244	-2.83399	NA
leo1	LEO1 homolog, Paf1/RNA polymerase II complex component [Source:ZFIN;Acc:ZDB-GENE-040426-2435]	445.38	1168.72	2.40798	1.26782	0.02664	911.862	1002.67	1.09958	0.136951	0.908173
taok2b	TAO kinase 2b [Source:ZFIN;Acc:ZDB-GENE-110603-3]	55.0796	154.086	2.54639	1.34846	0.02664	119.002	144.63	1.21895	0.285639	0.860275
efr3a	EFR3 homolog A (S. cerevisiae) [Source:ZFIN;Acc:ZDB-GENE-040426-1681]	128.908	48.7879	0.412833	-1.27637	0.0266615	288.684	256.297	0.890519	-0.167282	0.904167
rab3c	RAB3C, member RAS oncogene family [Source:ZFIN;Acc:ZDB-GENE-040718-263]	2356.94	4674.67	1.92209	0.942679	0.0269616	4786.03	3908.4	0.816704	-0.292115	0.672598
cnnm2b	cyclin and CBS domain divalent metal cation transport mediator 2b [Source:ZFIN;Acc:ZDB-GENE-090311-26]	498.124	228.349	0.478932	-1.06211	0.0271386	56.0102	70.7331	1.27406	0.349435	0.897269
myo1ea	myosin IE, a [Source:ZFIN;Acc:ZDB-GENE-030131-5127]	432.265	189.66	0.464256	-1.10701	0.027352	1419.78	1672.66	1.17866	0.237153	0.805691
npsn	nephrosin [Source:ZFIN;Acc:ZDB-GENE-040420-2]	583.559	263.26	0.474655	-1.07505	0.0273581	177.562	91.2134	0.510057	-0.971269	0.492147
ptpdc1a	protein tyrosine phosphatase domain containing 1a [Source:ZFIN;Acc:ZDB-GENE-070112-632]	491.033	246.663	0.519149	-0.945779	0.0273581	784.982	899.836	1.14592	0.196503	0.875261
dbf4	DBF4 zinc finger [Source:ZFIN;Acc:ZDB-GENE-091020-13]	177.744	70.1191	0.424655	-1.23564	0.0273581	78.7952	89.8511	1.13442	0.181952	0.941787
calb1	calbindin 1 [Source:ZFIN;Acc:ZDB-GENE-030131-8107]	241.213	526.258	2.07641	1.05409	0.0274654	684.12	630.348	0.922078	-0.117039	0.924927
cep126	centrosomal protein 126 [Source:ZFIN;Acc:ZDB-GENE-050419-24]	50.8861	13.1898	0.321683	-1.63629	0.027494	49.8254	55.486	1.10884	0.149057	0.952797
rps15a	ribosomal protein S15a [Source:ZFIN;Acc:ZDB-GENE-030131-8708]	23263.5	10924	0.489975	-1.02922	0.0275218	21917.7	19106.5	0.871734	-0.198041	0.807627
ephb2a	eph receptor B2a [Source:ZFIN;Acc:ZDB-GENE-070713-2]	87.5517	20.0885	0.303295	-1.72121	0.0275674	17.0075	12.9039	0.765299	-0.385905	0.91653
wdr93	WD repeat domain 93 [Source:ZFIN;Acc:ZDB-GENE-161017-52]	196.147	80.5389	0.440538	-1.18266	0.0275674	371.615	339.337	0.915372	-0.12757	0.914674
aldh3a1	aldehyde dehydrogenase 3 family, member A1 [Source:ZFIN;Acc:ZDB-GENE-120823-1]	178.169	381.591	2.05763	1.04098	0.0276232	88.215	268.313	3.03862	1.60341	0.102375
mrpl58	mitochondrial ribosomal protein L58 [Source:ZFIN;Acc:ZDB-GENE-121214-202]	195.333	428.074	2.08276	1.0585	0.0278036	301.14	231.639	0.768957	-0.379025	0.695962
kmt2a	lysine (K)-specific methyltransferase 2A [Source:ZFIN;Acc:ZDB-GENE-080521-3]	749.351	1832.36	2.283	1.19093	0.0278053	1366.64	2052.35	1.50229	0.587159	0.372975
bbs10	Bardet-Biedl syndrome 10 [Source:ZFIN;Acc:ZDB-GENE-060503-355]	78.238	184.36	2.22659	1.15484	0.0278053	188.69	191.595	1.00927	0.0133121	0.995984
dnajc5ab	DnaJ (Hsp40) homolog, subfamily C, member 5ab [Source:ZFIN;Acc:ZDB-GENE-081021-2]	27900.6	14057	0.520268	-0.942673	0.0278996	7979.09	7310.61	0.916234	-0.126212	0.893763
CABZ01072309.1		104.297	242.91	2.20984	1.14394	0.0278996	5.91038	4.35889	0.741104	-0.432253	NA
si:dkey-7i4.9	si:dkey-7i4.9 [Source:ZFIN;Acc:ZDB-GENE-131120-99]	80.9966	197.671	2.26758	1.18115	0.0279721	89.1235	119.615	1.34587	0.428537	0.701119
rasl10a	RAS-like, family 10, member A [Source:ZFIN;Acc:ZDB-GENE-060526-273]	52.1048	9.22138	0.268265	-1.89827	0.0280392	12.0804	1.00656	0.0708878	-3.81832	0.244382
ptmab	prothymosin, alpha b [Source:ZFIN;Acc:ZDB-GENE-030131-8681]	125413	53231.5	0.451239	-1.14804	0.0280392	43905.7	38646.1	0.880188	-0.184117	0.827075
scube1	signal peptide, CUB domain, EGF-like 1 [Source:ZFIN;Acc:ZDB-GENE-050302-78]	154.531	379.064	2.30062	1.20202	0.0281598	56.9487	40.0993	0.704049	-0.506252	0.801092
nfatc1	nuclear factor of activated T cells 1 [Source:ZFIN;Acc:ZDB-GENE-060503-677]	87.0439	205.432	2.21582	1.14784	0.028309	50.5824	52.5193	1.02912	0.0414139	0.990706
grik1b	glutamate receptor, ionotropic, kainate 1b [Source:ZFIN;Acc:ZDB-GENE-070821-1]	12.069	64.8576	3.57969	1.83983	0.0284114	12.1108	10.402	0.872271	-0.197152	0.96247
si:ch73-305o9.3	si:ch73-305o9.3 [Source:ZFIN;Acc:ZDB-GENE-141216-475]	59.8914	170.344	2.52564	1.33665	0.0284367	45.4261	31.5406	0.703278	-0.507833	0.84917
slc5a8l	solute carrier family 5 (iodide transporter), member 8-like [Source:ZFIN;Acc:ZDB-GENE-061110-98]	96.0426	27.703	0.346429	-1.52937	0.0285014	1340.43	750.235	0.560233	-0.835902	0.136555
zgc:110045	zgc:110045 [Source:ZFIN;Acc:ZDB-GENE-050706-149]	171.562	55.7191	0.372273	-1.42557	0.0285014	35.7509	18.8913	0.525426	-0.92844	0.656075
mis18bp1	MIS18 binding protein 1 [Source:ZFIN;Acc:ZDB-GENE-030616-151]	27.4859	87.2652	2.72314	1.44527	0.0285575	16.6761	14.7298	0.879766	-0.184808	0.962168
vwde	von Willebrand factor D and EGF domains [Source:ZFIN;Acc:ZDB-GENE-060929-1226]	1.98506	29.2426	4.48628	2.16552	0.0286582	5.18064	0.372261	0.0739687	-3.75694	NA
DUT	deoxyuridine triphosphatase [Source:HGNC Symbol;Acc:HGNC:3078]	228.503	84.4781	0.405005	-1.30399	0.0286582	73.4711	175.599	2.38723	1.25534	0.10701
samd4a	sterile alpha motif domain containing 4A [Source:ZFIN;Acc:ZDB-GENE-070720-7]	139.995	59.6851	0.453144	-1.14196	0.0287014	309.874	170.839	0.552113	-0.856964	0.2647
jarid2a	jumonji, AT rich interactive domain 2a [Source:ZFIN;Acc:ZDB-GENE-061218-1]	103.758	226.691	2.0773	1.05471	0.0287571	91.914	126.471	1.37285	0.45717	0.735163
gcshb	glycine cleavage system protein H (aminomethyl carrier), b [Source:ZFIN;Acc:ZDB-GENE-040718-319]	44.4338	9.25702	0.28581	-1.80687	0.0287768	138.593	303.26	2.19456	1.13393	0.302525
mss51	MSS51 mitochondrial translational activator [Source:ZFIN;Acc:ZDB-GENE-130530-775]	2.59835	21.4088	4.2201	2.07728	0.0288987	5.79967	1.88211	0.307253	-1.7025	NA
nrip1b	nuclear receptor interacting protein 1b [Source:ZFIN;Acc:ZDB-GENE-030131-4173]	6302.97	2987.91	0.494178	-1.0169	0.029167	2569.14	1601.71	0.623598	-0.681312	0.234545
cacnb3b	calcium channel, voltage-dependent, beta 3b [Source:ZFIN;Acc:ZDB-GENE-090127-1]	60.4879	12.6986	0.288323	-1.79424	0.029167	1.58691	4.90558	3.16092	1.66034	NA
xkr5b	XK related 5b [Source:ZFIN;Acc:ZDB-GENE-170829-1]	112.21	43.9288	0.425454	-1.23293	0.0293144	29.798	21.4472	0.707615	-0.498963	0.844301
fabp7b	fatty acid binding protein 7, brain, b [Source:ZFIN;Acc:ZDB-GENE-040614-4]	45.7754	8.3371	0.275131	-1.86181	0.0293621	43.9246	29.6632	0.683692	-0.548582	0.776063
prrg2	proline rich Gla (G-carboxyglutamic acid) 2 [Source:ZFIN;Acc:ZDB-GENE-130625-1]	1013.88	499.985	0.511447	-0.967343	0.0293862	931.635	880.502	0.944044	-0.0830736	0.952582
si:ch211-262i1.3	si:ch211-262i1.3 [Source:ZFIN;Acc:ZDB-GENE-141222-7]	40.4553	5.78144	0.252686	-1.98458	0.0293862	13.3521	11.2837	0.859973	-0.217637	0.97048
pgk1	phosphoglycerate kinase 1 [Source:ZFIN;Acc:ZDB-GENE-040426-2711]	8054.94	3007.24	0.409276	-1.28885	0.0296551	9993.85	14189.6	1.41994	0.505827	0.481592
fign	fidgetin [Source:ZFIN;Acc:ZDB-GENE-050522-339]	109.048	31.2318	0.340055	-1.55616	0.0296675	50.488	63.8176	1.27463	0.350077	0.859113
ost4	oligosaccharyltransferase complex subunit 4 (non-catalytic) [Source:ZFIN;Acc:ZDB-GENE-110307-1]	3619.56	1830	0.522252	-0.937183	0.0296773	3619.63	3068.58	0.847709	-0.23836	0.728442
ezra	ezrin a [Source:ZFIN;Acc:ZDB-GENE-050522-18]	568.753	274.819	0.502705	-0.992215	0.0297402	2132.58	2117.43	0.99361	-0.00924799	0.995071
nadka	NAD kinase a [Source:ZFIN;Acc:ZDB-GENE-050417-39]	68.5618	155.678	2.14653	1.102	0.029819	136.363	116.165	0.850347	-0.233877	0.879644
cyp1c2	cytochrome P450, family 1, subfamily C, polypeptide 2 [Source:ZFIN;Acc:ZDB-GENE-050705-1]	63.5812	8.18139	0.244726	-2.03076	0.0299007	4.06743	0.956613	0.235096	-2.08868	NA
DTX4	si:ch211-119e14.2 [Source:ZFIN;Acc:ZDB-GENE-160728-59]	379.943	185.787	0.506251	-0.982075	0.0299505	223.95	183.919	0.823945	-0.27938	0.829863
elovl5	ELOVL fatty acid elongase 5 [Source:ZFIN;Acc:ZDB-GENE-040407-2]	176.177	60.3044	0.383542	-1.38254	0.0301208	563.161	578.034	1.02726	0.0387944	0.983641
ppardb	peroxisome proliferator-activated receptor delta b [Source:ZFIN;Acc:ZDB-GENE-000112-47]	2347.66	1190.74	0.523805	-0.932899	0.0302451	1149.59	984.742	0.856705	-0.223129	0.819795
crabp1b	cellular retinoic acid binding protein 1b [Source:ZFIN;Acc:ZDB-GENE-040624-3]	76.4025	24.8819	0.370428	-1.43274	0.0302451	60.5786	31.467	0.519671	-0.944329	0.732306
si:ch211-242f23.3	si:ch211-242f23.3 [Source:ZFIN;Acc:ZDB-GENE-091204-367]	21.0565	2.43755	0.234945	-2.08961	0.0302451	2.26285	0.226666	0.162143	-2.62466	NA
si:dkey-25e12.3	si:dkey-25e12.3 [Source:ZFIN;Acc:ZDB-GENE-041001-132]	239.765	106.641	0.469652	-1.09034	0.0303312	1973.25	1487.81	0.754255	-0.406875	0.590024
fut9d	fucosyltransferase 9d [Source:ZFIN;Acc:ZDB-GENE-050309-15]	16.3693	0.590076	0.198849	-2.33025	0.0303379	3.49663	0.598927	0.185349	-2.43169	NA
erc2	ELKS/RAB6-interacting/CAST family member 2 [Source:ZFIN;Acc:ZDB-GENE-130530-700]	83.9669	232.38	2.50603	1.32541	0.0303717	41.8729	75.2029	1.79195	0.841532	0.509826
gemin5	gem (nuclear organelle) associated protein 5 [Source:ZFIN;Acc:ZDB-GENE-031112-9]	82.9	200.435	2.24323	1.16558	0.030413	133.307	187.088	1.39757	0.482923	0.748133
ero1a	endoplasmic reticulum oxidoreductase alpha [Source:ZFIN;Acc:ZDB-GENE-040426-1312]	288.772	104.016	0.400907	-1.31866	0.0304283	474.928	576.309	1.21191	0.277285	0.827724
blm	Bloom syndrome, RecQ helicase-like [Source:ZFIN;Acc:ZDB-GENE-070702-5]	38.6853	106.606	2.48786	1.31491	0.0304283	29.5909	22.9736	0.768265	-0.380323	0.892347
mybpc1	myosin binding protein C, slow type [Source:ZFIN;Acc:ZDB-GENE-041114-196]	5.11122	32.0874	3.87533	1.95432	0.0305374	16.4825	28.181	1.72801	0.789108	0.823094
CABZ01079192.1		507.521	203.676	0.431744	-1.21175	0.0305459	5955.18	8997.29	1.51105	0.595549	0.398272
ablim1b	actin binding LIM protein 1b [Source:ZFIN;Acc:ZDB-GENE-050327-91]	82.7716	25.2354	0.353857	-1.49876	0.0305477	897.719	1081.6	1.20618	0.270441	0.771261
snx22	sorting nexin 22 [Source:ZFIN;Acc:ZDB-GENE-060825-154]	102.867	24.932	0.312349	-1.67877	0.0305477	25.8416	33.1246	1.28959	0.366914	0.888567
ngfra	nerve growth factor receptor a (TNFR superfamily, member 16) [Source:ZFIN;Acc:ZDB-GENE-050928-1]	237.237	84.7652	0.397206	-1.33204	0.0305532	115.698	46.8223	0.408892	-1.29021	0.182853
rpl26	ribosomal protein L26 [Source:ZFIN;Acc:ZDB-GENE-040426-2117]	796.471	408.433	0.529015	-0.918621	0.0306325	839.45	817.91	0.974208	-0.0376978	0.980198
atrxl	alpha thalassemia/mental retardation syndrome X-linked, like [Source:ZFIN;Acc:ZDB-GENE-030131-2019]	548.578	1085.08	1.91473	0.937143	0.0307693	379.635	577.168	1.51625	0.600507	0.368907
papss2b	3-phosphoadenosine 5-phosphosulfate synthase 2b [Source:ZFIN;Acc:ZDB-GENE-010323-5]	2714.95	1437.69	0.54373	-0.879039	0.0309823	1724.33	1465.58	0.849933	-0.234579	0.725631
plcl1	phospholipase C like 1 [Source:ZFIN;Acc:ZDB-GENE-090313-194]	51.2972	153.076	2.62698	1.39341	0.0309823	18.9729	16.6491	0.88136	-0.182196	0.959777
ms4a17a.1	membrane-spanning 4-domains, subfamily A, member 17A.1 [Source:ZFIN;Acc:ZDB-GENE-050417-307]	121.149	44.7339	0.408436	-1.29182	0.0312292	31.4666	11.2361	0.352113	-1.50589	0.509826
si:dkey-219e20.2	si:dkey-219e20.2 [Source:ZFIN;Acc:ZDB-GENE-041001-105]	12.6387	0.373498	0.216978	-2.20438	0.0312372	4.53932	5.98943	1.30116	0.379803	NA
tle2a	transducin like enhancer of split 2a [Source:ZFIN;Acc:ZDB-GENE-030131-2826]	1460.57	744.971	0.526212	-0.926285	0.0313171	670.639	701.663	1.04509	0.0636338	0.955492
sorbs1	sorbin and SH3 domain containing 1 [Source:ZFIN;Acc:ZDB-GENE-090313-168]	1017.72	523.102	0.529927	-0.916135	0.0313722	489.521	320.232	0.654358	-0.611848	0.614497
si:ch211-277c7.7	si:ch211-277c7.7 [Source:ZFIN;Acc:ZDB-GENE-160114-41]	168.21	61.4017	0.404657	-1.30523	0.0316952	104.423	161.17	1.55312	0.635169	0.519427
si:dkeyp-85d8.1	si:dkeyp-85d8.1 [Source:ZFIN;Acc:ZDB-GENE-110914-90]	20.026	1.39552	0.219142	-2.19006	0.0317065	14.7806	3.20673	0.224881	-2.15277	0.388477
tmem237a	transmembrane protein 237a [Source:ZFIN;Acc:ZDB-GENE-070402-3]	2.37103	24.175	4.22766	2.07986	0.0318814	5.65991	1.11678	0.194618	-2.36128	NA
sobpb	sine oculis binding protein homolog (Drosophila) b [Source:ZFIN;Acc:ZDB-GENE-041210-8]	6.49306	38.88	3.7106	1.89165	0.0318844	31.8823	12.6648	0.405561	-1.30201	0.566429
ust	uronyl-2-sulfotransferase [Source:ZFIN;Acc:ZDB-GENE-041001-163]	69.2761	177.089	2.33384	1.22271	0.0322231	19.8562	14.1168	0.709104	-0.495931	0.913544
rps16	ribosomal protein S16 [Source:ZFIN;Acc:ZDB-GENE-050506-107]	27782.9	14418.6	0.534407	-0.903989	0.0322231	31459.4	29508.8	0.937982	-0.0923673	0.917298
sox13	SRY (sex determining region Y)-box 13 [Source:ZFIN;Acc:ZDB-GENE-100519-1]	631.636	1343.22	2.0375	1.0268	0.0322786	709.153	374.331	0.527887	-0.921699	0.113136
scg3	secretogranin III [Source:ZFIN;Acc:ZDB-GENE-040426-1725]	194409	108061	0.567766	-0.816632	0.0324016	170420	168550	0.989024	-0.0159221	0.989151
ablim2	actin binding LIM protein family, member 2 [Source:ZFIN;Acc:ZDB-GENE-100316-5]	242.509	538.97	2.11643	1.08163	0.0324053	96.7227	172.349	1.78884	0.839026	0.377487
mlec	malectin [Source:ZFIN;Acc:ZDB-GENE-081105-187]	161.705	381.173	2.21659	1.14834	0.0324158	374.018	424.743	1.13555	0.18339	0.889407
rpl30	ribosomal protein L30 [Source:ZFIN;Acc:ZDB-GENE-030131-8657]	28293.9	14030.2	0.513885	-0.960482	0.0324421	23387.4	21848.5	0.934197	-0.0982011	0.917747
rai1	retinoic acid induced 1 [Source:ZFIN;Acc:ZDB-GENE-101203-2]	38.5959	117.19	2.63133	1.39579	0.0324421	73.5792	177.913	2.42899	1.28036	0.292898
si:ch211-168f7.5	si:ch211-168f7.5 [Source:ZFIN;Acc:ZDB-GENE-030131-897]	754.419	1877.52	2.30648	1.20569	0.0325162	1241.2	1212.86	0.977341	-0.0330656	0.982908
nlrc3l1	NLR family, CARD domain containing 3-like 1 [Source:ZFIN;Acc:ZDB-GENE-091204-248]	435.021	190.894	0.463549	-1.10921	0.0325165	656.359	365.173	0.556168	-0.846407	0.128603
rnf212	ring finger protein 212 [Source:ZFIN;Acc:ZDB-GENE-110208-6]	1.00761	17.49	4.59937	2.20144	0.0325338	1.41125	1.00656	0.68719	-0.541218	NA
psme4a	proteasome activator subunit 4a [Source:ZFIN;Acc:ZDB-GENE-091204-452]	334.936	656.232	1.89798	0.924462	0.0325345	35.3219	16.2957	0.467712	-1.09631	0.532053
acbd7	acyl-CoA binding domain containing 7 [Source:ZFIN;Acc:ZDB-GENE-050913-108]	3584.1	1770.73	0.512373	-0.964733	0.0325673	5346.31	4479.29	0.837735	-0.255435	0.740667
tmem258	transmembrane protein 258 [Source:ZFIN;Acc:ZDB-GENE-040426-1739]	4351.39	2292.08	0.541517	-0.884922	0.0326796	4126.38	2852.01	0.691084	-0.533067	0.308457
si:dkey-20d21.12	si:dkey-20d21.12 [Source:ZFIN;Acc:ZDB-GENE-081104-365]	57.4846	13.4372	0.30452	-1.71539	0.0327442	21.725	24.8993	1.1398	0.18878	0.955802
FRMD5	si:ch211-69m14.1 [Source:ZFIN;Acc:ZDB-GENE-050419-226]	64.2962	148.342	2.18412	1.12705	0.0327512	28.5259	6.50729	0.215686	-2.21299	0.333225
mcfd2	multiple coagulation factor deficiency 2 [Source:ZFIN;Acc:ZDB-GENE-041010-8]	4310.82	1969.78	0.479848	-1.05935	0.0328055	2727.21	2689.28	0.985986	-0.0203602	0.987478
edn1	endothelin 1 [Source:ZFIN;Acc:ZDB-GENE-000920-1]	37.6469	7.31145	0.282657	-1.82288	0.0328242	30.3894	3.67889	0.119349	-3.06674	0.117484
myt1b	myelin transcription factor 1b [Source:ZFIN;Acc:ZDB-GENE-090313-67]	2831.7	5997.59	2.02813	1.02015	0.0328815	1933.9	2752.83	1.42342	0.509362	0.335672
si:ch211-158d24.2	si:ch211-158d24.2 [Source:ZFIN;Acc:ZDB-GENE-081105-115]	96.1298	317.085	2.80051	1.48569	0.0329334	107.313	252.953	2.35567	1.23614	0.19727
dtwd1	DTW domain containing 1 [Source:ZFIN;Acc:ZDB-GENE-041010-23]	89.0983	202.758	2.14001	1.09762	0.0329334	67.1705	79.221	1.17016	0.226701	0.901301
sytl4	synaptotagmin-like 4 [Source:ZFIN;Acc:ZDB-GENE-070209-217]	315.196	114.326	0.401413	-1.31684	0.0331529	1935.46	1275.89	0.659487	-0.600585	0.407125
rps29	ribosomal protein S29 [Source:ZFIN;Acc:ZDB-GENE-040622-5]	26582.7	12891	0.504387	-0.987396	0.0332244	24687.2	25439.9	1.0305	0.0433445	0.97047
RARRES3	zgc:154040 [Source:ZFIN;Acc:ZDB-GENE-060929-616]	42.4169	127.502	2.6733	1.41862	0.0332592	230.623	293.046	1.27052	0.345422	0.687904
bmp1a	bone morphogenetic protein 1a [Source:ZFIN;Acc:ZDB-GENE-060818-1]	259.117	652.49	2.33078	1.22081	0.0333043	125.78	243.252	1.93531	0.952561	0.248995
swi5	SWI5 homologous recombination repair protein [Source:ZFIN;Acc:ZDB-GENE-091204-368]	218.229	92.428	0.452467	-1.14411	0.0335753	101.624	53.6751	0.524921	-0.929827	0.339062
pdia2	protein disulfide isomerase family A, member 2 [Source:ZFIN;Acc:ZDB-GENE-040426-705]	936.788	453.661	0.504008	-0.988483	0.0337873	665.228	1196.77	1.80173	0.849386	0.317541
rps27.1	ribosomal protein S27, isoform 1 [Source:ZFIN;Acc:ZDB-GENE-050522-549]	64527.9	31495	0.507214	-0.979334	0.033838	59416.9	53282.2	0.896741	-0.157236	0.836969
atf3	activating transcription factor 3 [Source:ZFIN;Acc:ZDB-GENE-040426-728]	5927.68	2652.6	0.472119	-1.08278	0.0340183	47131	29914.2	0.634698	-0.655858	0.231617
runx1t1	runt-related transcription factor 1; translocated to, 1 (cyclin D-related) [Source:ZFIN;Acc:ZDB-GENE-060929-164]	4109.09	7404.67	1.76335	0.818318	0.0341141	2782.49	2513.29	0.903271	-0.146769	0.854591
nr5a2	nuclear receptor subfamily 5, group A, member 2 [Source:ZFIN;Acc:ZDB-GENE-990415-79]	82.8064	20.1986	0.313487	-1.67352	0.0341141	99.8056	215.831	2.15964	1.11079	0.288706
vax1	ventral anterior homeobox 1 [Source:ZFIN;Acc:ZDB-GENE-030904-9]	16.3452	0.668536	0.208303	-2.26325	0.0341329	7.26045	1.50984	0.191347	-2.38574	NA
fam114a1	family with sequence similarity 114, member A1 [Source:ZFIN;Acc:ZDB-GENE-070410-52]	1331.5	670.074	0.520458	-0.942146	0.0341352	799.356	909.225	1.13659	0.184712	0.85511
sqlea	squalene epoxidase a [Source:ZFIN;Acc:ZDB-GENE-071004-98]	49.654	12.9516	0.327366	-1.61103	0.0341932	360.649	497.917	1.37958	0.464226	0.566429
farp1	FERM, RhoGEF (ARHGEF) and pleckstrin domain protein 1 (chondrocyte-derived) [Source:ZFIN;Acc:ZDB-GENE-070424-163]	565.3	273.466	0.502536	-0.9927	0.0344278	295.428	205.644	0.699423	-0.515762	0.594001
polr2a	polymerase (RNA) II (DNA directed) polypeptide A [Source:ZFIN;Acc:ZDB-GENE-041008-78]	3935.68	8152.65	1.98963	0.992504	0.0345804	6373.85	6372.44	0.99998	-2.86084e-05	0.999978
kctd4	potassium channel tetramerization domain containing 4 [Source:ZFIN;Acc:ZDB-GENE-040704-71]	132.191	29.5861	0.300157	-1.73621	0.0347271	26.5829	25.0766	0.934419	-0.0978588	0.984081
tpm3	tropomyosin 3 [Source:ZFIN;Acc:ZDB-GENE-030826-16]	4912.1	2745.72	0.570823	-0.808884	0.0349276	6689.39	10517.1	1.57215	0.652736	0.181094
panx1b	pannexin 1b [Source:ZFIN;Acc:ZDB-GENE-070705-192]	475.381	216.728	0.479189	-1.06133	0.0349599	168.664	247.907	1.46466	0.550568	0.535514
LO017835.1		105.726	324.617	2.67736	1.42081	0.0349599	77.9624	165.037	2.13229	1.0924	0.25324
micall1a	MICAL-like 1a [Source:ZFIN;Acc:ZDB-GENE-110119-1]	118.584	331.582	2.51263	1.3292	0.0349876	99.1484	194.277	1.95146	0.964556	0.431767
ms4a17a.5	membrane-spanning 4-domains, subfamily A, member 17A.5 [Source:ZFIN;Acc:ZDB-GENE-040912-55]	212.921	72.0004	0.384163	-1.38021	0.0349876	14.2086	14.0003	0.958175	-0.0616384	0.992605
cdh10a	cadherin 10, type 2a (T2-cadherin) [Source:ZFIN;Acc:ZDB-GENE-060614-1]	7.71122	46.2903	3.73131	1.89968	0.0351294	6.99883	0.875543	0.114646	-3.12475	NA
slc6a9	solute carrier family 6 (neurotransmitter transporter, glycine), member 9 [Source:ZFIN;Acc:ZDB-GENE-050105-3]	1092.54	1970.21	1.76415	0.818976	0.035168	1416.47	1291.47	0.912591	-0.13196	0.91095
nr0b2a	nuclear receptor subfamily 0, group B, member 2a [Source:ZFIN;Acc:ZDB-GENE-080403-1]	150.132	351.994	2.18945	1.13057	0.035168	937.769	1554.57	1.65707	0.728631	0.36488
FO744833.2		112.486	265.078	2.22328	1.15269	0.035168	342.326	392.016	1.14727	0.198209	0.894832
dennd2da	DENN/MADD domain containing 2Da [Source:ZFIN;Acc:ZDB-GENE-061013-542]	170.494	441.531	2.36169	1.23982	0.0352051	412.074	285.441	0.693853	-0.527298	0.559911
krtcap2	keratinocyte associated protein 2 [Source:ZFIN;Acc:ZDB-GENE-060825-91]	3922.55	1758.71	0.473159	-1.0796	0.0352222	2692.62	2343.53	0.870144	-0.200673	0.848298
sncb	synuclein, beta [Source:ZFIN;Acc:ZDB-GENE-040426-1615]	3895.87	1821.17	0.489616	-1.03028	0.0352222	405.478	685.124	1.68549	0.753167	0.242342
ftr91	finTRIM family, member 91 [Source:ZFIN;Acc:ZDB-GENE-131125-31]	15.7381	0.963574	0.215362	-2.21517	0.0353489	22.8988	10.2464	0.434204	-1.20355	0.628363
dapk2a	death-associated protein kinase 2a [Source:ZFIN;Acc:ZDB-GENE-080402-8]	21.2715	70.6835	2.79848	1.48464	0.0354147	89.9575	86.3727	0.971047	-0.0423868	0.990996
phldb1b	pleckstrin homology-like domain, family B, member 1b [Source:ZFIN;Acc:ZDB-GENE-121114-8]	360.361	818.137	2.14098	1.09827	0.0354147	276.105	384.972	1.39082	0.475938	0.673452
rpl39	ribosomal protein L39 [Source:ZFIN;Acc:ZDB-GENE-040625-51]	49565	23221.9	0.490421	-1.02791	0.0355256	34723.1	35227.6	1.01453	0.0208053	0.98718
ryr3	ryanodine receptor 3 [Source:ZFIN;Acc:ZDB-GENE-041001-165]	195.07	401.086	1.98075	0.986044	0.0355256	182.498	200.448	1.1031	0.141559	0.913274
crmp1	collapsin response mediator protein 1 [Source:ZFIN;Acc:ZDB-GENE-050720-1]	36.3612	166.751	3.32875	1.73498	0.0355777	7.75086	7.9333	1.0399	0.0564472	0.994284
slc23a2	solute carrier family 23 (ascorbic acid transporter), member 2 [Source:ZFIN;Acc:ZDB-GENE-090521-3]	448.719	891.299	1.92023	0.941281	0.035691	698.489	706.194	1.01179	0.0169092	0.993089
carhsp1	calcium regulated heat stable protein 1 [Source:ZFIN;Acc:ZDB-GENE-040426-1479]	2638.48	1354.54	0.529723	-0.916689	0.0357193	4105.78	4247.92	1.0349	0.0494969	0.962209
tlr3	toll-like receptor 3 [Source:ZFIN;Acc:ZDB-GENE-040219-7]	61.3794	18.4147	0.354829	-1.49481	0.0357322	10.5642	8.58675	0.814221	-0.296508	0.957417
si:ch211-129o18.4	si:ch211-129o18.4 [Source:ZFIN;Acc:ZDB-GENE-090313-22]	120.892	43.3191	0.399705	-1.32299	0.0357322	148.583	35.3598	0.239705	-2.06067	0.132396
ANKFN1	si:ch211-277e21.2 [Source:ZFIN;Acc:ZDB-GENE-130603-21]	62.8769	19.2202	0.356675	-1.48732	0.0357367	13.0137	8.85911	0.685693	-0.544366	0.87516
nova2	neuro-oncological ventral antigen 2 [Source:ZFIN;Acc:ZDB-GENE-080211-1]	5978.38	11192	1.82332	0.86657	0.0358725	1730.14	2847.79	1.64597	0.718941	0.196408
mal	mal, T cell differentiation protein [Source:ZFIN;Acc:ZDB-GENE-050417-175]	368.603	739.105	1.93412	0.951679	0.0358725	533.126	292.148	0.546881	-0.8707	0.215746
pam	peptidylglycine alpha-amidating monooxygenase [Source:ZFIN;Acc:ZDB-GENE-090313-384]	3313.27	7923.57	2.23286	1.15889	0.0358725	19326.9	24851.5	1.28593	0.362811	0.675206
camk2n2	calcium/calmodulin-dependent protein kinase II inhibitor 2 [Source:ZFIN;Acc:ZDB-GENE-040718-389]	141.659	45.7143	0.374336	-1.41759	0.0358725	47.8025	43.4537	0.909017	-0.13762	0.955802
ntng2a	netrin g2a [Source:ZFIN;Acc:ZDB-GENE-081105-186]	100.791	23.4721	0.308688	-1.69578	0.0360147	5.41192	6.23248	1.17943	0.238088	NA
gnb5a	guanine nucleotide binding protein (G protein), beta 5a [Source:ZFIN;Acc:ZDB-GENE-070112-342]	412.505	780.39	1.83803	0.878163	0.0361078	28.458	92.5122	3.21654	1.68551	0.200683
st6gal2b	ST6 beta-galactosamide alpha-2,6-sialyltranferase 2b [Source:ZFIN;Acc:ZDB-GENE-120426-2]	23.3616	69.7811	2.63132	1.39579	0.0363467	60.7583	70.9014	1.17767	0.235938	0.899387
zgc:91860	zgc:91860 [Source:ZFIN;Acc:ZDB-GENE-040704-34]	1153.22	605.295	0.53977	-0.889584	0.0363758	1017.21	1061.3	1.04446	0.0627631	0.962168
znf800a	zinc finger protein 800a [Source:ZFIN;Acc:ZDB-GENE-041008-151]	407.727	873.592	2.03972	1.02837	0.0363826	541.51	645.373	1.19311	0.254729	0.791242
nsmaf	neutral sphingomyelinase (N-SMase) activation associated factor [Source:ZFIN;Acc:ZDB-GENE-050417-342]	2843.62	1353.26	0.496875	-1.00905	0.0363826	1343.21	1009.06	0.75067	-0.41375	0.633911
dsc2l	desmocollin 2 like [Source:ZFIN;Acc:ZDB-GENE-031116-55]	115.139	44.2362	0.418713	-1.25597	0.0365434	229.755	300.665	1.31394	0.393904	0.761381
pou2f2a	POU class 2 homeobox 2a [Source:ZFIN;Acc:ZDB-GENE-060310-2]	3294.73	7212.15	2.08126	1.05746	0.036725	1167.4	794.692	0.680801	-0.554694	0.370214
jagn1a	jagunal homolog 1a [Source:ZFIN;Acc:ZDB-GENE-041010-80]	12476.6	5918.57	0.495712	-1.01243	0.0367312	4523.03	4593.04	1.01532	0.0219386	0.989151
rpl32	ribosomal protein L32 [Source:ZFIN;Acc:ZDB-GENE-060331-105]	62338.1	30498.9	0.508668	-0.975204	0.0367312	43937.9	44432.5	1.01125	0.0161358	0.991257
adprhl2	ADP-ribosylhydrolase like 2 [Source:ZFIN;Acc:ZDB-GENE-040912-85]	419.058	844.584	1.93881	0.955169	0.0367973	406.324	503.79	1.23886	0.309013	0.700708
c1qtnf12	C1q and TNF related 12 [Source:ZFIN;Acc:ZDB-GENE-061215-120]	72.9184	25.2126	0.390034	-1.35833	0.0367988	115.413	50.2294	0.432996	-1.20757	0.307189
si:ch211-204c21.1	si:ch211-204c21.1 [Source:ZFIN;Acc:ZDB-GENE-030429-35]	423.004	788.058	1.81589	0.860674	0.0368023	310.442	202.298	0.652224	-0.616561	0.645963
ralbp1	ralA binding protein 1 [Source:ZFIN;Acc:ZDB-GENE-040426-2098]	611.194	1225.44	1.93405	0.951627	0.0368023	1130.14	1523.3	1.34748	0.430265	0.562503
ccdc88b	coiled-coil domain containing 88B [Source:ZFIN;Acc:ZDB-GENE-080303-31]	47.9029	10.5913	0.298489	-1.74425	0.0368798	26.6464	11.0904	0.42648	-1.22945	0.585937
rps26	ribosomal protein S26 [Source:ZFIN;Acc:ZDB-GENE-030131-8606]	21526.5	10347.3	0.501253	-0.99639	0.0370479	17111.5	17868.5	1.04424	0.0624465	0.949562
kcnq3	potassium voltage-gated channel, KQT-like subfamily, member 3 [Source:ZFIN;Acc:ZDB-GENE-070912-301]	215.16	417.745	1.88182	0.912127	0.0371335	56.1867	146.804	2.60428	1.38089	0.211528
xrcc5	X-ray repair complementing defective repair in Chinese hamster cells 5 [Source:ZFIN;Acc:ZDB-GENE-041008-108]	312.58	605.519	1.87667	0.908176	0.0373188	531.11	658.879	1.24039	0.310795	0.694627
si:ch211-202f5.2	si:ch211-202f5.2 [Source:ZFIN;Acc:ZDB-GENE-070705-92]	59.5792	16.2398	0.337611	-1.56657	0.0374473	9.22458	9.271	0.981442	-0.0270252	0.99641
aimp2	aminoacyl tRNA synthetase complex-interacting multifunctional protein 2 [Source:ZFIN;Acc:ZDB-GENE-040426-2652]	832.069	1908.21	2.15727	1.1092	0.0375203	1288.47	1130.24	0.876647	-0.189932	0.867897
si:dkey-193n17.9	si:dkey-193n17.9 [Source:ZFIN;Acc:ZDB-GENE-070912-421]	323.434	722.446	2.11632	1.08156	0.0375203	1041.16	750.345	0.721046	-0.471836	0.52516
cfd	complement factor D (adipsin) [Source:ZFIN;Acc:ZDB-GENE-050522-411]	31.5639	851.394	3.50745	1.81042	0.0375225	2390.55	1470.73	0.615469	-0.700243	0.24868
samsn1b	SAM domain, SH3 domain and nuclear localisation signals 1b [Source:ZFIN;Acc:ZDB-GENE-041010-135]	8.85626	0	0.258931	-1.94936	0.0375939	3.16021	0	0.0605056	-4.04679	NA
slc43a1a	solute carrier family 43 (amino acid system L transporter), member 1a [Source:ZFIN;Acc:ZDB-GENE-030131-6327]	1001.07	520.693	0.535704	-0.900491	0.0378357	618.148	594.346	0.959501	-0.059643	0.969967
si:ch211-183d21.1	si:ch211-183d21.1 [Source:ZFIN;Acc:ZDB-GENE-030131-8516]	11.8059	49.5726	3.14414	1.65267	0.0378394	14.7262	70.7452	4.74697	2.24701	0.140076
si:ch211-132b12.2	si:ch211-132b12.2 [Source:ZFIN;Acc:ZDB-GENE-050420-178]	21.2855	0.805444	0.232382	-2.10543	0.0378394	3.90915	0.226666	0.094525	-3.40316	NA
cyp51	cytochrome P450, family 51 [Source:ZFIN;Acc:ZDB-GENE-040625-2]	196.73	65.4683	0.381499	-1.39025	0.0378533	773.522	986.997	1.27542	0.350972	0.699857
spata6	spermatogenesis associated 6 [Source:ZFIN;Acc:ZDB-GENE-050417-351]	171.211	64.3795	0.412633	-1.27707	0.0381057	213.106	222.936	1.04366	0.0616475	0.975298
gnai2a	guanine nucleotide binding protein (G protein), alpha inhibiting activity polypeptide 2a [Source:ZFIN;Acc:ZDB-GENE-030131-8365]	6410.6	3306.26	0.532184	-0.910003	0.038413	5147.73	4875.82	0.947176	-0.0782959	0.933606
nfat5a	nuclear factor of activated T cells 5a [Source:ZFIN;Acc:ZDB-GENE-030131-6322]	278.077	769.153	2.48192	1.31146	0.038413	365.392	534.778	1.46184	0.547789	0.599998
capn1a	calpain 1, (mu/I) large subunit a [Source:ZFIN;Acc:ZDB-GENE-040426-1263]	128.831	50.2391	0.4241	-1.23752	0.038413	263.606	123.357	0.468599	-1.09357	0.205339
acot11a	acyl-CoA thioesterase 11a [Source:ZFIN;Acc:ZDB-GENE-050522-538]	100.997	29.0945	0.347459	-1.52509	0.038413	56.7047	100.097	1.76346	0.818411	0.503383
prmt6	protein arginine methyltransferase 6 [Source:ZFIN;Acc:ZDB-GENE-040914-7]	320.079	727.035	2.13655	1.09528	0.038413	326.287	240.881	0.735377	-0.443445	0.643497
aspa	aspartoacylase [Source:ZFIN;Acc:ZDB-GENE-080204-11]	63.9767	11.9115	0.282496	-1.8237	0.0385808	39.2714	14.6052	0.377519	-1.40538	0.523346
stat3	signal transducer and activator of transcription 3 (acute-phase response factor) [Source:ZFIN;Acc:ZDB-GENE-980526-68]	2199.35	954.419	0.461708	-1.11495	0.0385808	391.361	706.094	1.80327	0.850613	0.168844
b3galnt2	beta-1,3-N-acetylgalactosaminyltransferase 2 [Source:ZFIN;Acc:ZDB-GENE-050522-358]	440.806	977.726	2.09781	1.06889	0.0385808	398.585	321.266	0.805087	-0.312784	0.761901
pou4f2	POU class 4 homeobox 2 [Source:ZFIN;Acc:ZDB-GENE-040401-1]	61.586	16.0781	0.329633	-1.60107	0.0385808	4.15714	8.11459	1.94636	0.960777	NA
ppargc1a	peroxisome proliferator-activated receptor gamma, coactivator 1 alpha [Source:ZFIN;Acc:ZDB-GENE-080505-1]	112.132	41.1971	0.406576	-1.2984	0.0386429	64.6389	89.9699	1.40773	0.493371	0.779012
nhsb	Nance-Horan syndrome b (congenital cataracts and dental anomalies) [Source:ZFIN;Acc:ZDB-GENE-090617-2]	1059.57	2061.64	1.88528	0.914781	0.0387401	323.063	566.811	1.75524	0.811668	0.16168
kctd9a	potassium channel tetramerization domain containing 9a [Source:ZFIN;Acc:ZDB-GENE-050320-147]	420.629	944.885	2.11913	1.08347	0.0388843	203.611	444.906	2.19323	1.13306	0.104275
neurl1b	neuralized E3 ubiquitin protein ligase 1B [Source:ZFIN;Acc:ZDB-GENE-050522-102]	292.819	678.496	2.17419	1.12048	0.0388843	262.137	431.901	1.64753	0.720309	0.212393
FQ377660.1		1.78902	20.1718	4.23762	2.08326	0.0388843	17.1431	1.75109	0.0955871	-3.38704	0.263796
zgc:101040	zgc:101040 [Source:ZFIN;Acc:ZDB-GENE-040801-107]	22.7869	2.37911	0.24122	-2.05158	0.0389299	10.7515	16.3556	1.55604	0.637877	0.872347
slc3a1	solute carrier family 3 (amino acid transporter heavy chain), member 1 [Source:ZFIN;Acc:ZDB-GENE-090313-225]	66.6174	21.6173	0.372525	-1.42459	0.0389807	320.083	173.316	0.544701	-0.876462	0.500235
slc5a9	solute carrier family 5 (sodium/sugar cotransporter), member 9 [Source:ZFIN;Acc:ZDB-GENE-080513-3]	32.2167	5.16735	0.266307	-1.90884	0.0389842	16.2586	30.4968	1.91045	0.933915	0.663962
si:dkey-191g9.5	si:dkey-191g9.5 [Source:ZFIN;Acc:ZDB-GENE-090313-217]	0	8.73061	3.56986	1.83587	0.0389966	4.61722	1.11678	0.23835	-2.06885	NA
dusp6	dual specificity phosphatase 6 [Source:ZFIN;Acc:ZDB-GENE-030613-1]	2246.04	4171.44	1.80919	0.855347	0.0389966	2249.61	3691.02	1.64058	0.714208	0.301047
asph	aspartate beta-hydroxylase [Source:ZFIN;Acc:ZDB-GENE-031112-5]	5529.27	2968.12	0.551086	-0.859651	0.0390585	6672.45	8459.43	1.26784	0.342373	0.548705
si:ch211-264f5.6	si:ch211-264f5.6 [Source:ZFIN;Acc:ZDB-GENE-081104-208]	303.33	139.01	0.48292	-1.05014	0.0390585	110.176	132.145	1.19553	0.257646	0.87508
si:ch211-214b16.2	si:ch211-214b16.2 [Source:ZFIN;Acc:ZDB-GENE-141212-1]	225.954	107.015	0.495066	-1.01431	0.0390585	253.293	105.224	0.412918	-1.27607	0.223211
tspeara	thrombospondin-type laminin G domain and EAR repeats a [Source:ZFIN;Acc:ZDB-GENE-120215-12]	19.4988	2.14252	0.242254	-2.04541	0.0392097	364.353	599.37	1.64933	0.721879	0.209888
klhdc8b	kelch domain containing 8B [Source:ZFIN;Acc:ZDB-GENE-090313-174]	100.858	217.399	2.05317	1.03786	0.0392097	8.02052	12.1551	1.52792	0.611572	0.896264
pbk	PDZ binding kinase [Source:ZFIN;Acc:ZDB-GENE-030523-2]	18.7246	62.3689	2.80316	1.48705	0.0392752	14.7936	28.6856	1.94024	0.956236	0.758918
dqx1	DEAQ box RNA-dependent ATPase 1 [Source:ZFIN;Acc:ZDB-GENE-150224-1]	36.6985	137.732	2.98937	1.57984	0.0392843	74.8815	80.2682	1.075	0.10434	0.956616
scrt2	scratch family zinc finger 2 [Source:ZFIN;Acc:ZDB-GENE-030131-4097]	105.514	26.5957	0.321077	-1.63901	0.0393948	4.71679	0.971189	0.210267	-2.2497	NA
si:dkey-11f4.16	si:dkey-11f4.16 [Source:ZFIN;Acc:ZDB-GENE-070912-357]	156.136	321.348	1.97915	0.98488	0.0393948	226.596	334.294	1.4784	0.564034	0.471115
cbl	Cbl proto-oncogene, E3 ubiquitin protein ligase [Source:ZFIN;Acc:ZDB-GENE-041114-207]	283.879	630.158	2.10126	1.07125	0.0394416	345.796	578.948	1.67288	0.742334	0.562584
sdcbp	syndecan binding protein (syntenin) [Source:ZFIN;Acc:ZDB-GENE-081104-57]	90.9844	205.516	2.11682	1.0819	0.0394929	18.9205	38.6113	2.05105	1.03636	0.671051
LRFN3	zmp:0000001073 [Source:ZFIN;Acc:ZDB-GENE-140106-33]	27.1569	3.59769	0.253366	-1.98071	0.0394929	17.7967	1.60549	0.0831042	-3.58894	0.122041
gstt2	glutathione S-transferase theta 2 [Source:ZFIN;Acc:ZDB-GENE-040426-1617]	462.375	178.521	0.422938	-1.24148	0.0394929	620.358	648.366	1.04724	0.066587	0.95777
rhbdl3	rhomboid, veinlet-like 3 (Drosophila) [Source:ZFIN;Acc:ZDB-GENE-050417-2]	175.31	380.341	2.05433	1.03867	0.0394929	39.1682	12.7088	0.317671	-1.65439	0.589873
rps19	ribosomal protein S19 [Source:ZFIN;Acc:ZDB-GENE-040426-1716]	33551.3	16829	0.519922	-0.943634	0.0394991	32620.4	32506.8	0.996507	-0.00504859	0.996595
hpca	hippocalcin [Source:ZFIN;Acc:ZDB-GENE-040426-1683]	178.212	57.4031	0.373892	-1.41931	0.0396147	32.8271	33.7072	1.02743	0.039041	0.994229
zgc:194989	zgc:194989 [Source:ZFIN;Acc:ZDB-GENE-080723-3]	146.196	40.6478	0.342142	-1.54733	0.0396147	34.2512	26.0622	0.754969	-0.405511	0.869331
adgrb2	adhesion G protein-coupled receptor B2 [Source:ZFIN;Acc:ZDB-GENE-060503-573]	167.325	53.334	0.369993	-1.43443	0.0400093	15.2585	5.05117	0.34729	-1.52579	0.683746
crhr1	corticotropin releasing hormone receptor 1 [Source:ZFIN;Acc:ZDB-GENE-081231-1]	434.735	868.78	1.92507	0.944914	0.040021	260.964	301.815	1.15537	0.208352	0.913544
clint1a	clathrin interactor 1a [Source:ZFIN;Acc:ZDB-GENE-030131-2590]	3936.09	2182.51	0.567255	-0.81793	0.040021	2747.95	2751.98	1.00166	0.00239898	0.998626
c1qbp	complement component 1, q subcomponent binding protein [Source:ZFIN;Acc:ZDB-GENE-050417-408]	979.014	2207.79	2.12656	1.08852	0.0400362	1505.13	1674.74	1.11211	0.1533	0.854984
il23r	interleukin 23 receptor [Source:ZFIN;Acc:ZDB-GENE-080107-5]	20.2182	2.00561	0.239873	-2.05966	0.040303	8.37727	5.97667	0.729032	-0.455946	0.919914
si:ch211-160j14.3	si:ch211-160j14.3 [Source:ZFIN;Acc:ZDB-GENE-091204-86]	8.49545	36.4457	3.23563	1.69405	0.0403848	13.7311	17.0303	1.20292	0.266539	0.948114
SH3GL2	SH3 domain containing GRB2 like 2, endophilin A1 [Source:HGNC Symbol;Acc:HGNC:10831]	26.9765	81.8873	2.62955	1.39482	0.0404494	53.6827	65.2228	1.2198	0.286649	0.870054
march8	membrane-associated ring finger (C3HC4) 8 [Source:ZFIN;Acc:ZDB-GENE-080204-8]	5369.21	2666.48	0.515699	-0.955399	0.0404567	3534.87	3409.53	0.964261	-0.0525046	0.960817
ptchd4	patched domain containing 4 [Source:ZFIN;Acc:ZDB-GENE-041001-178]	92.5992	28.7115	0.363521	-1.45989	0.0404719	14.0416	8.83618	0.630235	-0.666038	0.885204
lsm5	LSM5 homolog, U6 small nuclear RNA and mRNA degradation associated [Source:ZFIN;Acc:ZDB-GENE-070822-23]	871.988	373.422	0.457522	-1.12809	0.0404759	376.573	428.109	1.13489	0.182555	0.87493
sptlc2b	serine palmitoyltransferase, long chain base subunit 2b [Source:ZFIN;Acc:ZDB-GENE-080305-8]	4332.54	1896	0.465082	-1.10444	0.0406398	10065	6109.33	0.6069	-0.72047	0.101547
katnal1	katanin p60 subunit A-like 1 [Source:ZFIN;Acc:ZDB-GENE-041114-141]	548.332	1164.13	2.02408	1.01726	0.0408035	676.801	795.68	1.17513	0.232824	0.802698
dpm2	dolichyl-phosphate mannosyltransferase polypeptide 2, regulatory subunit [Source:ZFIN;Acc:ZDB-GENE-030131-9093]	2594.08	1221.69	0.493603	-1.01858	0.0409358	2395.12	2055.62	0.858151	-0.220697	0.756061
rspo2	R-spondin 2 [Source:ZFIN;Acc:ZDB-GENE-060503-667]	22.6567	3.06486	0.253309	-1.98103	0.0411387	4.00067	4.58327	1.17588	0.233736	NA
si:dkey-15j16.3	si:dkey-15j16.3 [Source:ZFIN;Acc:ZDB-GENE-030131-4680]	44.0562	10.9063	0.320588	-1.64121	0.0411682	37.1209	21.8107	0.593322	-0.753112	0.71237
pcdh1g32	protocadherin 1 gamma 32 [Source:ZFIN;Acc:ZDB-GENE-050609-25]	307.708	119.569	0.42523	-1.23369	0.0411682	26.1697	24.3518	0.933664	-0.0990248	0.981694
dennd3a	DENN/MADD domain containing 3a [Source:ZFIN;Acc:ZDB-GENE-091230-6]	534.011	247.517	0.487659	-1.03606	0.041177	577.611	330.485	0.572916	-0.803606	0.114917
kcna2b	potassium voltage-gated channel, shaker-related subfamily, member 2b [Source:ZFIN;Acc:ZDB-GENE-080204-89]	15.7593	1.10048	0.227278	-2.13747	0.0412352	3.97591	0	0.0486131	-4.36251	NA
jhy	junctional cadherin complex regulator [Source:ZFIN;Acc:ZDB-GENE-060503-471]	37.1123	6.30665	0.272466	-1.87585	0.0413049	189.433	174.797	0.923399	-0.114973	0.940229
parvb	parvin, beta [Source:ZFIN;Acc:ZDB-GENE-030131-4411]	562.529	1100.88	1.89304	0.920705	0.0413843	352.223	581.486	1.64869	0.721321	0.287982
zgc:92912	zgc:92912 [Source:ZFIN;Acc:ZDB-GENE-040718-265]	30.2116	4.42194	0.262568	-1.92924	0.0416769	4.23376	2.81792	0.674562	-0.567976	NA
pif1	PIF1 5-to-3 DNA helicase homolog (S. cerevisiae) [Source:ZFIN;Acc:ZDB-GENE-030131-4928]	712.527	345.318	0.504393	-0.987379	0.0417429	57.5479	98.0826	1.72113	0.783357	0.562503
si:ch211-117k10.3	si:ch211-117k10.3 [Source:ZFIN;Acc:ZDB-GENE-141212-273]	20.4309	1.90714	0.238242	-2.0695	0.0417429	241.672	567.534	2.35531	1.23592	0.165793
soat1	sterol O-acyltransferase 1 [Source:ZFIN;Acc:ZDB-GENE-081105-177]	173.246	376.072	2.0678	1.0481	0.0418083	408.138	395.808	0.971754	-0.0413366	0.981571
zgc:171704	zgc:171704 [Source:ZFIN;Acc:ZDB-GENE-070820-16]	26.0499	3.18455	0.251938	-1.98886	0.0418844	7.3272	8.15225	1.09929	0.13657	0.980792
fmo5	flavin containing monooxygenase 5 [Source:ZFIN;Acc:ZDB-GENE-030131-6606]	2339.46	4389.01	1.82366	0.866836	0.0421665	7561.31	8835.64	1.16876	0.224978	0.809207
igf2a	insulin-like growth factor 2a [Source:ZFIN;Acc:ZDB-GENE-991111-3]	15.2633	52.3572	2.83511	1.50341	0.0422319	70.4949	47.0386	0.669209	-0.579471	0.685521
rpl18	ribosomal protein L18 [Source:ZFIN;Acc:ZDB-GENE-040801-165]	55952.5	29150.4	0.537397	-0.895939	0.0422319	57562	45879	0.797034	-0.327287	0.579173
si:dkey-256e7.5	si:dkey-256e7.5 [Source:ZFIN;Acc:ZDB-GENE-090313-282]	53.9833	147.036	2.46092	1.2992	0.0422319	123.425	193.503	1.57033	0.651071	0.535445
nme7	NME/NM23 family member 7 [Source:ZFIN;Acc:ZDB-GENE-000210-35]	724.062	1420.16	1.89686	0.923613	0.0422319	901.221	1104.05	1.22405	0.291666	0.733301
hoxc11a	homeobox C11a [Source:ZFIN;Acc:ZDB-GENE-990415-111]	23.0299	3.51681	0.263102	-1.92631	0.0422319	419.846	199.875	0.47433	-1.07604	0.233006
hoxa13a	homeobox A13a [Source:ZFIN;Acc:ZDB-GENE-990415-5]	11.4535	0.373498	0.233675	-2.09743	0.0422319	332.653	126.262	0.377522	-1.40537	0.134922
tomm5	translocase of outer mitochondrial membrane 5 homolog (yeast) [Source:ZFIN;Acc:ZDB-GENE-040724-90]	3671.44	1913.37	0.537681	-0.895178	0.0423381	1952.9	1783.81	0.912967	-0.131366	0.888567
fam161b	family with sequence similarity 161, member B [Source:ZFIN;Acc:ZDB-GENE-120928-1]	90.1645	204.421	2.12687	1.08873	0.0423381	49.8886	86.5778	1.72967	0.790497	0.642552
xkr6a	XK, Kell blood group complex subunit-related family, member 6a [Source:ZFIN;Acc:ZDB-GENE-131121-106]	48.2039	127.054	2.37741	1.24939	0.0425382	10.8944	31.2605	2.88879	1.53046	0.393872
tfpia	tissue factor pathway inhibitor a [Source:ZFIN;Acc:ZDB-GENE-030711-1]	44.4584	12.5797	0.34702	-1.52691	0.0425382	18.3954	35.0736	1.92638	0.945893	0.735306
sec31a	SEC31 homolog A, COPII coat complex component [Source:ZFIN;Acc:ZDB-GENE-020919-2]	2400.01	1288.81	0.551692	-0.858064	0.0425618	1102.22	765.067	0.694497	-0.525959	0.395138
mibp	muscle-specific beta 1 integrin binding protein [Source:ZFIN;Acc:ZDB-GENE-030404-1]	476.561	208.699	0.465103	-1.10438	0.0427137	176.857	219.691	1.24695	0.3184	0.77276
gpx8	glutathione peroxidase 8 (putative) [Source:ZFIN;Acc:ZDB-GENE-040426-965]	211.384	71.7662	0.385358	-1.37573	0.0427313	108.734	38.9951	0.354277	-1.49705	0.119686
malrd1	MAM and LDL receptor class A domain containing 1 [Source:ZFIN;Acc:ZDB-GENE-140106-257]	125.374	49.0281	0.426552	-1.22921	0.0427958	12181.1	7211.77	0.592133	-0.756007	0.152199
c1ql2	complement component 1, q subcomponent-like 2 [Source:ZFIN;Acc:ZDB-GENE-081105-160]	0	9.14496	3.38938	1.76102	0.0430887	0.196662	0.372261	1.2005	0.263641	NA
CT573817.1		54.3289	135.307	2.31302	1.20978	0.0430917	74.1736	25.0465	0.3432	-1.54288	0.140095
si:ch1073-228h2.2	si:ch1073-228h2.2 [Source:ZFIN;Acc:ZDB-GENE-141216-371]	49.8282	13.7602	0.341751	-1.54898	0.0431954	53.2109	26.0644	0.485216	-1.0433	0.591016
selenok	selenoprotein K [Source:ZFIN;Acc:ZDB-GENE-040912-131]	13191.2	6453.31	0.50957	-0.972648	0.0432183	6820.31	5101.77	0.747917	-0.41905	0.51947
btbd6b	BTB (POZ) domain containing 6b [Source:ZFIN;Acc:ZDB-GENE-030829-65]	3413.09	5888.89	1.69369	0.76017	0.0432342	1827.66	2030.59	1.11074	0.151526	0.891812
pcdh7a	protocadherin 7a [Source:ZFIN;Acc:ZDB-GENE-120206-1]	8.91434	36.8071	3.14262	1.65197	0.0432542	9.82134	3.48334	0.359787	-1.47478	0.666989
tmem184a	transmembrane protein 184a [Source:ZFIN;Acc:ZDB-GENE-040426-2925]	2048.81	3863.75	1.83151	0.87303	0.0433878	15409.1	16820.3	1.09162	0.126465	0.881201
abcb9	ATP-binding cassette, sub-family B (MDR/TAP), member 9 [Source:ZFIN;Acc:ZDB-GENE-050517-12]	45.8301	137.636	2.58106	1.36796	0.0435129	811.587	632.624	0.780181	-0.35812	0.720831
ptpn9b	protein tyrosine phosphatase, non-receptor type 9, b [Source:ZFIN;Acc:ZDB-GENE-090313-52]	197.651	484.581	2.27149	1.18364	0.0435249	181.748	252.865	1.39797	0.483332	0.669264
si:ch73-335l21.4	si:ch73-335l21.4 [Source:ZFIN;Acc:ZDB-GENE-160728-105]	1432.86	517.949	0.404238	-1.30672	0.0435852	8022.1	10280.9	1.2814	0.357721	0.575445
igf2b	insulin-like growth factor 2b [Source:ZFIN;Acc:ZDB-GENE-030131-2935]	125.139	48.9921	0.425477	-1.23285	0.0436265	19.8698	20.4644	1.04311	0.06089	0.993089
fgf23	fibroblast growth factor 23 [Source:ZFIN;Acc:ZDB-GENE-050201-4]	8.82387	0	0.271679	-1.88003	0.0438242	3.56158	4.12797	1.18611	0.246235	NA
tanc2a	tetratricopeptide repeat, ankyrin repeat and coiled-coil containing 2a [Source:ZFIN;Acc:ZDB-GENE-060130-180]	1855.96	3287.57	1.73442	0.794455	0.0438591	6404.01	5216.17	0.814474	-0.296059	0.677123
mnx1	motor neuron and pancreas homeobox 1 [Source:ZFIN;Acc:ZDB-GENE-040409-1]	4332.79	2303.33	0.547155	-0.869977	0.0441128	37.2073	6.51958	0.172139	-2.53835	0.142832
ERC1	si:dkey-222l13.1 [Source:ZFIN;Acc:ZDB-GENE-110411-39]	404.429	1048.79	2.36409	1.24128	0.0441128	375.717	575.741	1.53316	0.616507	0.488027
ccdc18	coiled-coil domain containing 18 [Source:ZFIN;Acc:ZDB-GENE-030131-5414]	207.71	409.583	1.90972	0.93336	0.0441128	227.933	182.728	0.804139	-0.314484	0.821947
cntn3a.2	contactin 3a, tandem duplicate 2 [Source:ZFIN;Acc:ZDB-GENE-090312-57]	48.3381	11.4768	0.31681	-1.65831	0.0443222	11.4312	0.729947	0.059612	-4.06825	NA
clec14a	C-type lectin domain containing 14A [Source:ZFIN;Acc:ZDB-GENE-030131-5536]	17.1852	79.8932	3.30453	1.72445	0.0443651	0.347563	4.34234	12.5182	3.64595	NA
rps7	ribosomal protein S7 [Source:ZFIN;Acc:ZDB-GENE-040426-1718]	47918.3	24356.3	0.526405	-0.925754	0.0443696	39523.4	37556.6	0.950236	-0.0736428	0.939382
vps37b	vacuolar protein sorting 37 homolog B (S. cerevisiae) [Source:ZFIN;Acc:ZDB-GENE-060526-254]	66.4091	153.436	2.16513	1.11445	0.0445079	132.259	208.295	1.58469	0.664203	0.471219
marcksl1b	MARCKS-like 1b [Source:ZFIN;Acc:ZDB-GENE-040426-2315]	34968.1	64154.2	1.78837	0.838643	0.0448492	9625.79	7411.82	0.769858	-0.377337	0.638927
CU571398.1		23.9693	72.8601	2.65502	1.40872	0.0449391	64.0322	50.4697	0.794867	-0.331215	0.854946
dna2	DNA replication helicase/nuclease 2 [Source:ZFIN;Acc:ZDB-GENE-090313-71]	77.3118	21.5513	0.34228	-1.54675	0.0450215	55.3256	47.1375	0.845188	-0.242656	0.916272
fam57ba	family with sequence similarity 57, member Ba [Source:ZFIN;Acc:ZDB-GENE-030131-2046]	433.658	1032.28	2.21357	1.14638	0.045023	168.665	219.337	1.29493	0.372872	0.778687
sgsm1a	small G protein signaling modulator 1a [Source:ZFIN;Acc:ZDB-GENE-060526-379]	672.381	1353.89	1.93772	0.954362	0.045023	292.496	428.758	1.46378	0.549694	0.642095
si:dkey-28e7.3	si:dkey-28e7.3 [Source:ZFIN;Acc:ZDB-GENE-141215-28]	83.9975	27.6738	0.380602	-1.39364	0.045023	2437.85	3041.12	1.24812	0.319755	0.726531
crb2a	crumbs family member 2a [Source:ZFIN;Acc:ZDB-GENE-060612-1]	33.5255	5.11049	0.26894	-1.89464	0.0450511	12.8981	5.47992	0.416846	-1.26241	0.747824
magi3a	membrane associated guanylate kinase, WW and PDZ domain containing 3a [Source:ZFIN;Acc:ZDB-GENE-090312-48]	119.703	262.5	2.07769	1.05498	0.045081	202.935	364.877	1.79747	0.845971	0.106
si:ch211-207i1.2	si:ch211-207i1.2 [Source:ZFIN;Acc:ZDB-GENE-041014-149]	779.628	1807.66	2.17303	1.11971	0.0450999	768.327	875.41	1.13953	0.188444	0.852839
prrc1	proline-rich coiled-coil 1 [Source:ZFIN;Acc:ZDB-GENE-041024-9]	2700.74	1475.6	0.560442	-0.835363	0.0450999	2204.91	1877.42	0.850982	-0.232799	0.764236
si:ch73-95l15.3	si:ch73-95l15.3 [Source:ZFIN;Acc:ZDB-GENE-131125-23]	12.6878	55.9608	3.22239	1.68813	0.0450999	7.1745	5.03282	0.682193	-0.551748	NA
CIR1	si:ch73-167c12.2 [Source:ZFIN;Acc:ZDB-GENE-100922-268]	347.443	671.298	1.86998	0.903025	0.0451879	436.381	749.759	1.71514	0.778329	0.372975
gfra1b	gdnf family receptor alpha 1b [Source:ZFIN;Acc:ZDB-GENE-010226-3]	21.457	1.77023	0.239344	-2.06284	0.0451879	7.54125	4.6355	0.611233	-0.710205	NA
cpped1	calcineurin-like phosphoesterase domain containing 1 [Source:ZFIN;Acc:ZDB-GENE-041114-118]	247.764	475.184	1.85668	0.892727	0.0453194	482.405	433.012	0.899541	-0.152739	0.88948
rnf212b	si:ch211-10e2.1 [Source:ZFIN;Acc:ZDB-GENE-070912-9]	22.3004	2.76982	0.253413	-1.98044	0.0453693	20.1837	4.00545	0.187366	-2.41607	0.331767
apoc1	apolipoprotein C-I [Source:ZFIN;Acc:ZDB-GENE-030131-1074]	21.5324	1.86749	0.242102	-2.04631	0.0456179	67.817	47.6949	0.714156	-0.48569	0.82968
rbp1	retinol binding protein 1b, cellular [Source:ZFIN;Acc:ZDB-GENE-050421-2]	39.1315	107.555	2.47721	1.30872	0.0458629	4.64627	0.503282	0.0836272	-3.57988	NA
soul2	heme-binding protein soul2 [Source:ZFIN;Acc:ZDB-GENE-030131-2524]	167.177	367.091	2.08546	1.06036	0.0458629	22.4194	46.6074	2.08878	1.06266	0.681528
znf1105	zinc finger protein 1105 [Source:ZFIN;Acc:ZDB-GENE-110913-136]	12.8739	55.426	3.1307	1.64649	0.0460314	4.76812	7.83616	1.58682	0.666143	0.89221
chp2	calcineurin-like EF-hand protein 2 [Source:ZFIN;Acc:ZDB-GENE-030131-5810]	476.636	221.78	0.489856	-1.02957	0.0460577	280.157	390.197	1.38829	0.473305	0.671057
si:ch73-18b11.2	si:ch73-18b11.2 [Source:ZFIN;Acc:ZDB-GENE-070912-333]	45.981	8.86752	0.292642	-1.77279	0.0460785	43.4731	24.0337	0.55846	-0.840475	0.749983
si:ch211-161c3.5	si:ch211-161c3.5 [Source:ZFIN;Acc:ZDB-GENE-131127-409]	92.9891	219.917	2.21253	1.1457	0.0462044	5.75391	19.432	3.4603	1.7909	0.501204
dock3	dedicator of cytokinesis 3 [Source:ZFIN;Acc:ZDB-GENE-100624-1]	287.996	770.011	2.40982	1.26892	0.0462348	89.0303	110.907	1.25208	0.324323	0.831269
zgc:92658	zgc:92658 [Source:ZFIN;Acc:ZDB-GENE-040718-123]	269.701	115.65	0.459998	-1.1203	0.0462348	37.5605	75.1764	1.97635	0.982839	0.405341
march5	membrane-associated ring finger (C3HC4) 5 [Source:ZFIN;Acc:ZDB-GENE-070424-47]	257.445	528.501	1.96192	0.972263	0.0462952	307.416	321.182	1.0455	0.0641971	0.970903
ttbk1a	tau tubulin kinase 1a [Source:ZFIN;Acc:ZDB-GENE-100609-4]	469.352	865.034	1.79586	0.844677	0.0463325	76.3982	181.152	2.35568	1.23614	0.128603
CRACR2A	calcium release activated channel regulator 2A [Source:HGNC Symbol;Acc:HGNC:28657]	5.31621	30.8667	3.53333	1.82103	0.0465371	87.4336	59.776	0.682514	-0.55107	0.720188
FITM1	Danio rerio fat storage inducing transmembrane protein 1 (LOC792443), mRNA. [Source:RefSeq mRNA;Acc:NM_001351667]	12.2533	0.373498	0.245904	-2.02383	0.0467824	3.43725	4.79142	1.40746	0.493092	NA
gpx1b	glutathione peroxidase 1b [Source:ZFIN;Acc:ZDB-GENE-040912-60]	295.211	127.423	0.462957	-1.11105	0.0467996	247.267	203.642	0.822882	-0.281242	0.804513
pi4kab	phosphatidylinositol 4-kinase, catalytic, alpha b [Source:ZFIN;Acc:ZDB-GENE-080220-34]	22.3272	63.0554	2.51639	1.33136	0.0468032	35.0684	69.7056	1.96186	0.972223	0.575138
mospd1	motile sperm domain containing 1 [Source:ZFIN;Acc:ZDB-GENE-040426-2691]	1054.2	2080.17	1.90204	0.92755	0.046872	1060.08	1058.59	0.998075	-0.00277923	0.998847
pou4f1	POU class 4 homeobox 1 [Source:ZFIN;Acc:ZDB-GENE-000523-2]	95.8404	25.5705	0.337516	-1.56697	0.0468753	33.5296	17.2693	0.509102	-0.973973	0.64197
ptprz1b	protein tyrosine phosphatase, receptor-type, Z polypeptide 1b [Source:ZFIN;Acc:ZDB-GENE-050506-100]	66.1444	181.843	2.44238	1.28829	0.0468753	41.3565	25.3254	0.610023	-0.713065	0.695901
nfatc3a	nuclear factor of activated T cells 3a [Source:ZFIN;Acc:ZDB-GENE-041111-41]	2409.59	1309.24	0.558056	-0.841519	0.046906	1173.16	1089.21	0.928259	-0.107401	0.903493
si:ch211-127i16.2	si:ch211-127i16.2 [Source:ZFIN;Acc:ZDB-GENE-091204-54]	99.2229	39.4616	0.432122	-1.21049	0.047184	575.397	382.834	0.66756	-0.583031	0.590193
si:ch211-209l18.2	si:ch211-209l18.2 [Source:ZFIN;Acc:ZDB-GENE-060503-682]	236.479	89.6017	0.419703	-1.25256	0.0473929	105.36	35.3215	0.338313	-1.56357	0.247399
plch2a	phospholipase C, eta 2a [Source:ZFIN;Acc:ZDB-GENE-030131-6367]	31.6097	5.83468	0.285547	-1.8082	0.0474294	489.504	209.652	0.428838	-1.2215	0.142659
tcte1	t-complex-associated-testis-expressed 1 [Source:ZFIN;Acc:ZDB-GENE-120406-12]	0.839489	14.5284	4.28531	2.0994	0.0475574	8.42747	4.84759	0.57402	-0.800828	0.891806
si:ch73-248e21.1	si:ch73-248e21.1 [Source:ZFIN;Acc:ZDB-GENE-120215-198]	77.3566	174.731	2.13	1.09086	0.0476023	231.811	223.13	0.966727	-0.0488191	0.979893
cabp1b	calcium binding protein 1b [Source:ZFIN;Acc:ZDB-GENE-040718-111]	38.382	9.08009	0.318267	-1.65169	0.0476523	2.75755	0.729947	0.254889	-1.97206	NA
slc25a43	solute carrier family 25, member 43 [Source:ZFIN;Acc:ZDB-GENE-030616-69]	2647.47	1260.95	0.499181	-1.00237	0.0476523	5101.41	4279.04	0.838635	-0.253885	0.812274
svila	supervillin a [Source:ZFIN;Acc:ZDB-GENE-990706-5]	1827.77	3484.82	1.84746	0.885541	0.0479495	36.6231	43.6365	1.18412	0.243821	0.928459
oafa	OAF homolog a (Drosophila) [Source:ZFIN;Acc:ZDB-GENE-090917-1]	149.634	335.113	2.12333	1.08633	0.0479495	27.9573	31.4087	1.13357	0.180874	0.948312
slc16a10	solute carrier family 16 (aromatic amino acid transporter), member 10 [Source:ZFIN;Acc:ZDB-GENE-040724-214]	76.641	25.8448	0.38689	-1.37001	0.0479752	966.096	929.926	0.96255	-0.055066	0.97065
fam126a	family with sequence similarity 126, member A [Source:ZFIN;Acc:ZDB-GENE-040426-1806]	312.225	143.217	0.482553	-1.05124	0.0479752	612.706	474.966	0.774226	-0.369174	0.617966
plpp3	phospholipid phosphatase 3 [Source:ZFIN;Acc:ZDB-GENE-060526-241]	309.512	143.437	0.486669	-1.03899	0.0479752	304.571	158.017	0.518408	-0.94784	0.333851
map3k7cl	map3k7 C-terminal like [Source:ZFIN;Acc:ZDB-GENE-091204-239]	186.033	79.4161	0.455432	-1.13469	0.0479752	58.4553	28.0482	0.472982	-1.08014	0.425406
si:ch73-68b22.2	si:ch73-68b22.2 [Source:ZFIN;Acc:ZDB-GENE-091204-355]	14.6645	0.746996	0.229185	-2.12542	0.047976	14.4856	3.48137	0.235603	-2.08557	0.541231
pld1a	phospholipase D1a [Source:ZFIN;Acc:ZDB-GENE-031002-2]	48.5994	132.169	2.41987	1.27493	0.0480517	572.975	1028.7	1.79578	0.844613	0.193564
si:dkey-56f14.7	si:dkey-56f14.7 [Source:ZFIN;Acc:ZDB-GENE-131121-78]	129.921	48.8949	0.419317	-1.25389	0.0481184	15.4622	28.3081	1.82334	0.866581	0.783892
ppm1f	protein phosphatase, Mg2+/Mn2+ dependent, 1F [Source:ZFIN;Acc:ZDB-GENE-051128-2]	57.9997	136.094	2.20515	1.14088	0.0483198	26.6174	46.0278	1.71213	0.775796	0.786809
cyp3c1	cytochrome P450, family 3, subfamily c, polypeptide 1 [Source:ZFIN;Acc:ZDB-GENE-030131-3060]	1703.08	908.784	0.549404	-0.864061	0.0483546	3005.11	3459.23	1.15152	0.203545	0.812037
tubd1	tubulin, delta 1 [Source:ZFIN;Acc:ZDB-GENE-040625-73]	201.339	433.194	2.04026	1.02875	0.0484253	131.127	172.107	1.30641	0.385604	0.782
tuba1c	tubulin, alpha 1c [Source:ZFIN;Acc:ZDB-GENE-061114-1]	3922.47	7614.72	1.8763	0.907893	0.0485926	2076.57	1405.59	0.67641	-0.564031	0.431354
mtpap	mitochondrial poly(A) polymerase [Source:ZFIN;Acc:ZDB-GENE-101208-3]	82.3756	183.695	2.09354	1.06594	0.0485926	97.6336	87.6956	0.900722	-0.150847	0.924798
daam1b	dishevelled associated activator of morphogenesis 1b [Source:ZFIN;Acc:ZDB-GENE-030131-4212]	713.315	1435.68	1.9358	0.95293	0.0486775	604.312	653.097	1.07937	0.110192	0.936171
ripk2	receptor-interacting serine-threonine kinase 2 [Source:ZFIN;Acc:ZDB-GENE-030902-3]	89.0921	201.165	2.12582	1.08802	0.0487715	87.265	183.194	2.09335	1.06581	0.377172
fstl4	follistatin-like 4 [Source:ZFIN;Acc:ZDB-GENE-070127-3]	526.673	255.409	0.507215	-0.979332	0.0487831	23.7132	19.4256	0.82193	-0.282912	0.915635
si:dkey-207l24.2	si:dkey-207l24.2 [Source:ZFIN;Acc:ZDB-GENE-131125-92]	90.6733	216.665	2.2051	1.14084	0.0487831	121.654	184.228	1.51426	0.59861	0.604246
CABZ01066921.1		21.4413	105.878	3.34143	1.74047	0.0488513	21.9524	11.6898	0.519318	-0.945311	0.723648
zgc:172253	zgc:172253 [Source:ZFIN;Acc:ZDB-GENE-080215-9]	0.335125	10.0785	3.85413	1.9464	0.0489746	11.1028	31.8872	2.87309	1.52261	0.556469
fbxl2	F-box and leucine-rich repeat protein 2 [Source:ZFIN;Acc:ZDB-GENE-030925-12]	351.232	786.931	2.10868	1.07634	0.0489838	325.016	583.029	1.78924	0.839349	0.300235
taok3a	TAO kinase 3a [Source:ZFIN;Acc:ZDB-GENE-100921-50]	548.935	287.425	0.540651	-0.887232	0.049061	556.655	552.694	0.994117	-0.00851245	0.996097
rabl6a	RAB, member RAS oncogene family-like 6a [Source:ZFIN;Acc:ZDB-GENE-030131-6174]	140.005	332.663	2.20918	1.14351	0.0491406	108.93	203.116	1.86387	0.898298	0.352654
prkcq	protein kinase C, theta [Source:ZFIN;Acc:ZDB-GENE-041210-195]	87.3477	199.722	2.13252	1.09256	0.0491806	172.795	168.316	0.972927	-0.0395966	0.984961
si:dkeyp-117b11.3	si:dkeyp-117b11.3 [Source:ZFIN;Acc:ZDB-GENE-081104-455]	26.5353	98.7643	2.94597	1.55874	0.049319	38.9572	50.3965	1.31544	0.395548	0.862258
hipk2	homeodomain interacting protein kinase 2 [Source:ZFIN;Acc:ZDB-GENE-031125-4]	180.832	563.351	2.65765	1.41015	0.0494232	270.842	519.427	1.91952	0.940743	0.290732
napbb	N-ethylmaleimide-sensitive factor attachment protein, beta b [Source:ZFIN;Acc:ZDB-GENE-070112-2132]	406.093	837.381	1.97354	0.980789	0.0494455	187.782	344.955	1.83252	0.873833	0.315058
crlf3	cytokine receptor-like factor 3 [Source:ZFIN;Acc:ZDB-GENE-050417-354]	586.183	1096.52	1.81966	0.863672	0.0494901	184.288	260.013	1.40524	0.490815	0.734111
ccdc3a	coiled-coil domain containing 3a [Source:ZFIN;Acc:ZDB-GENE-041210-326]	215.572	64.769	0.360094	-1.47355	0.0495845	7.92095	24.313	3.02922	1.59895	0.575839
nop10	NOP10 ribonucleoprotein homolog (yeast) [Source:ZFIN;Acc:ZDB-GENE-041007-4]	2205.13	1213.53	0.564509	-0.824931	0.0497247	1237.54	1075.24	0.868684	-0.203097	0.80091
cxxc5b	CXXC finger protein 5b [Source:ZFIN;Acc:ZDB-GENE-130225-1]	5818.1	3230.07	0.568648	-0.814392	0.0497299	2130.69	1817.39	0.852583	-0.230087	0.755784
rapgefl1	Rap guanine nucleotide exchange factor (GEF)-like 1 [Source:ZFIN;Acc:ZDB-GENE-131121-404]	8.93726	37.6959	3.18819	1.67274	0.0498003	12.7905	10.8016	0.827748	-0.272736	0.947255
chgb	chromogranin B [Source:ZFIN;Acc:ZDB-GENE-070705-268]	463.442	889.092	1.85479	0.891254	0.0500729	144.203	215.843	1.48771	0.573096	0.622628
diabloa	diablo, IAP-binding mitochondrial protein a [Source:ZFIN;Acc:ZDB-GENE-040426-1303]	207.7	96.2176	0.490016	-1.0291	0.0500729	460.294	624.603	1.35891	0.442451	0.726531
tmeff1a	transmembrane protein with EGF-like and two follistatin-like domains 1a [Source:ZFIN;Acc:ZDB-GENE-070912-294]	63.4522	18.6089	0.352333	-1.50499	0.0502676	31.3695	15.9383	0.50438	-0.987416	0.677666
nkx6.1	NK6 homeobox 1 [Source:ZFIN;Acc:ZDB-GENE-040718-178]	110.122	272.93	2.28446	1.19185	0.0502676	37.235	55.6421	1.51625	0.600505	0.770541
opn7c	opsin 7, group member c [Source:ZFIN;Acc:ZDB-GENE-060526-333]	1.95602	17.735	3.96056	1.9857	0.0502676	36.4607	88.304	2.45606	1.29634	0.184575
hcn4	hyperpolarization activated cyclic nucleotide-gated potassium channel 4 [Source:ZFIN;Acc:ZDB-GENE-050420-360]	4.92189	31.8104	3.66578	1.87412	0.0502676	7.99576	4.48565	0.577131	-0.79303	NA
CABZ01079241.1		33.2914	97.3145	2.54911	1.34999	0.0503517	36.3293	44.2479	1.20843	0.273137	0.930842
polq	polymerase (DNA directed), theta [Source:ZFIN;Acc:ZDB-GENE-040724-232]	61.2386	18.6362	0.366409	-1.44847	0.0505236	36.451	25.2793	0.707277	-0.499653	0.830642
fra10ac1	FRA10A associated CGG repeat 1 [Source:ZFIN;Acc:ZDB-GENE-041010-95]	163.612	326.214	1.92324	0.943542	0.0505236	173.208	166.994	0.963176	-0.0541291	0.983306
dlg4b	discs, large homolog 4b (Drosophila) [Source:ZFIN;Acc:ZDB-GENE-040628-3]	8.44349	42.4853	3.35406	1.74591	0.0507058	8.44598	6.08082	0.706177	-0.501899	0.91653
plpp2b	phospholipid phosphatase 2b [Source:ZFIN;Acc:ZDB-GENE-030131-7425]	627.811	305.96	0.509339	-0.973302	0.050788	1628.18	1132.93	0.695867	-0.523117	0.389919
rbm10	RNA binding motif protein 10 [Source:ZFIN;Acc:ZDB-GENE-100922-245]	986.428	484.276	0.512111	-0.965473	0.0507971	2337.48	1097.84	0.4699	-1.08957	0.173554
cxcl12a	chemokine (C-X-C motif) ligand 12a (stromal cell-derived factor 1) [Source:ZFIN;Acc:ZDB-GENE-030318-1]	313.238	150.974	0.503791	-0.989103	0.0508979	142.858	143.179	1.00383	0.00551396	0.997574
kcnn3	potassium intermediate/small conductance calcium-activated channel, subfamily N, member 3 [Source:ZFIN;Acc:ZDB-GENE-100921-56]	2545.6	5145.15	1.9403	0.95628	0.0509759	3522.58	3484.16	0.989191	-0.015679	0.992605
abcb5	ATP-binding cassette, sub-family B (MDR/TAP), member 5 [Source:ZFIN;Acc:ZDB-GENE-030131-6414]	49.2976	13.3387	0.337234	-1.56818	0.0509759	28.67	5.28012	0.187995	-2.41123	0.19158
pappab	pregnancy-associated plasma protein A, pappalysin 1b [Source:ZFIN;Acc:ZDB-GENE-060526-71]	3.3278	22.4192	3.67915	1.87937	0.0509759	6.61108	2.35001	0.345207	-1.53447	NA
si:zfos-223e1.2	si:zfos-223e1.2 [Source:ZFIN;Acc:ZDB-GENE-110411-269]	11.4546	47.5755	3.14039	1.65094	0.0509759	36.5573	112.507	3.09779	1.63124	0.113213
jagn1b	jagunal homolog 1b [Source:ZFIN;Acc:ZDB-GENE-040801-103]	1760.81	889.998	0.524662	-0.93054	0.0510748	1058.67	1113.14	1.05195	0.0730709	0.950774
calub	calumenin b [Source:ZFIN;Acc:ZDB-GENE-040426-1251]	1026.51	543.839	0.54559	-0.87411	0.0512902	901.443	537.077	0.596176	-0.746189	0.102078
btr09	bloodthirsty-related gene family, member 9 [Source:ZFIN;Acc:ZDB-GENE-080722-46]	114.734	238.016	1.97682	0.983182	0.0512902	107.279	176.717	1.63821	0.712124	0.590193
syne1b	spectrin repeat containing, nuclear envelope 1b [Source:ZFIN;Acc:ZDB-GENE-071218-4]	320.336	138.99	0.463427	-1.10958	0.0513156	213.806	111.677	0.520559	-0.941867	0.357584
slc38a8b	solute carrier family 38, member 8b [Source:ZFIN;Acc:ZDB-GENE-121005-6]	59.5123	17.4536	0.358725	-1.47905	0.0514169	85.9076	36.1022	0.42419	-1.23722	0.389754
dachd	dachshund d [Source:ZFIN;Acc:ZDB-GENE-070427-2]	1437.73	684.876	0.499399	-1.00174	0.0514498	417.766	646.721	1.55219	0.634304	0.450082
kcnd3	potassium voltage-gated channel, Shal-related subfamily, member 3 [Source:ZFIN;Acc:ZDB-GENE-030131-5626]	60.011	20.5753	0.390741	-1.35572	0.0515205	167.991	90.5222	0.540156	-0.888551	0.500235
CABZ01060373.1		26.3264	5.20858	0.2957	-1.75779	0.0515205	12.9204	7.61556	0.588201	-0.765618	0.819133
nudt18	nudix (nucleoside diphosphate linked moiety X)-type motif 18 [Source:ZFIN;Acc:ZDB-GENE-050417-388]	84.678	207.434	2.24565	1.16713	0.0515225	75.5716	73.515	0.968484	-0.0462005	0.983306
akr1b1	aldo-keto reductase family 1, member B1 (aldose reductase) [Source:ZFIN;Acc:ZDB-GENE-040625-7]	1075.53	2286.21	2.02168	1.01556	0.0515877	13157.7	14189.6	1.07855	0.109087	0.924325
si:dkey-261m9.12	si:dkey-261m9.12 [Source:ZFIN;Acc:ZDB-GENE-131126-58]	22.3814	2.06406	0.250684	-1.99606	0.0518243	1.04269	0.226666	0.354654	-1.49551	NA
si:zfos-754c12.2	si:zfos-754c12.2 [Source:ZFIN;Acc:ZDB-GENE-130531-27]	0.335125	12.2006	3.58193	1.84074	0.0518243	5.65434	2.18984	0.377853	-1.4041	NA
tmem131l	transmembrane 131 like [Source:ZFIN;Acc:ZDB-GENE-030131-6110]	872.905	1635.6	1.81724	0.861752	0.0519231	1539.5	2387.86	1.5513	0.633478	0.276188
cntnap5b	contactin associated protein-like 5b [Source:ZFIN;Acc:ZDB-GENE-070705-209]	82.1797	195.807	2.20825	1.14291	0.0520952	41.8186	68.7924	1.64312	0.716435	0.688446
stra6l	STRA6-like [Source:ZFIN;Acc:ZDB-GENE-070410-116]	33.0345	102.158	2.62129	1.39028	0.0521143	201.808	194.196	0.964705	-0.05184	0.973447
si:ch211-251f6.7	si:ch211-251f6.7 [Source:ZFIN;Acc:ZDB-GENE-091113-57]	651.303	346.174	0.548357	-0.866812	0.05221	390.076	182.01	0.465102	-1.10438	0.430186
dlx4a	distal-less homeobox 4a [Source:ZFIN;Acc:ZDB-GENE-980526-73]	0.474205	14.6277	3.23962	1.69583	0.0522508	2.13114	0.226666	0.172339	-2.53668	NA
rab6bb	RAB6B, member RAS oncogene family b [Source:ZFIN;Acc:ZDB-GENE-050320-28]	770.216	391.298	0.527211	-0.923547	0.0522508	1129.4	728.336	0.64395	-0.634979	0.354096
armc4	armadillo repeat containing 4 [Source:ZFIN;Acc:ZDB-GENE-100316-7]	743.334	354.817	0.500055	-0.999842	0.0522508	905.977	702.158	0.775353	-0.367075	0.610063
CABZ01078449.1		346.917	808.877	2.17201	1.11903	0.0522815	452.689	692.235	1.52886	0.612452	0.37235
nenf	neudesin neurotrophic factor [Source:ZFIN;Acc:ZDB-GENE-050320-129]	797.813	403.35	0.525617	-0.927915	0.0524496	1551.06	1477.14	0.952017	-0.070941	0.941218
mrnip	MRN complex interacting protein [Source:ZFIN;Acc:ZDB-GENE-051113-228]	101.164	41.1738	0.442973	-1.17471	0.0524496	569.775	530.985	0.932882	-0.100233	0.956508
mical2b	microtubule associated monooxygenase, calponin and LIM domain containing 2b [Source:ZFIN;Acc:ZDB-GENE-061207-15]	224.088	101.639	0.482211	-1.05226	0.0525811	724.832	576.018	0.796626	-0.328026	0.753872
kcnj2a	potassium inwardly-rectifying channel, subfamily J, member 2a [Source:ZFIN;Acc:ZDB-GENE-120319-1]	236.325	95.3304	0.441042	-1.18101	0.0527507	76.0119	41.8843	0.560895	-0.834197	0.629711
GMEB2	si:ch73-302a13.2 [Source:ZFIN;Acc:ZDB-GENE-090313-149]	676.749	1233.1	1.77593	0.828576	0.0527705	782.306	988.114	1.2639	0.337887	0.674286
CU459056.1		1957.34	1090.16	0.57048	-0.809752	0.0528196	4046.81	5324.09	1.31585	0.395993	0.456702
hey2	hes-related family bHLH transcription factor with YRPW motif 2 [Source:ZFIN;Acc:ZDB-GENE-000526-1]	12.4505	51.7447	3.06759	1.61711	0.0530132	54.8524	24.2258	0.441847	-1.17838	0.565183
rab1ab	RAB1A, member RAS oncogene family b [Source:ZFIN;Acc:ZDB-GENE-030616-564]	15862.1	9208.17	0.591979	-0.756382	0.0531747	13288.5	9805.2	0.737796	-0.438707	0.490683
HECTD4	HECT domain E3 ubiquitin protein ligase 4 [Source:HGNC Symbol;Acc:HGNC:26611]	150.355	414.813	2.45624	1.29645	0.0531834	332.863	419.858	1.26105	0.334629	0.830566
cited2	Cbp/p300-interacting transactivator, with Glu/Asp-rich carboxy-terminal domain, 2 [Source:ZFIN;Acc:ZDB-GENE-041010-141]	443.929	179.021	0.439423	-1.18632	0.0532879	261.045	250.759	0.957991	-0.0619157	0.964874
necap2	NECAP endocytosis associated 2 [Source:ZFIN;Acc:ZDB-GENE-050522-67]	556.331	1192.81	2.03151	1.02255	0.0532879	674.232	1130.76	1.67811	0.74684	0.114813
abcc13	ATP-binding cassette, sub-family C (CFTR/MRP), member 13 [Source:ZFIN;Acc:ZDB-GENE-050517-26]	110.845	231.601	1.99493	0.996338	0.0533112	16.6389	11.7977	0.71121	-0.491653	0.880954
cldn1	claudin 1 [Source:ZFIN;Acc:ZDB-GENE-010328-11]	5.36535	38.5353	3.71001	1.89142	0.0533238	8.94934	17.2957	1.90208	0.927581	0.796722
si:dkey-28g23.6	si:dkey-28g23.6 [Source:ZFIN;Acc:ZDB-GENE-131119-80]	316	126.956	0.437669	-1.19209	0.0537382	20.4776	16.504	0.790914	-0.338407	0.924504
CU693379.1		37.5927	8.17497	0.306331	-1.70684	0.053844	111.085	59.484	0.541433	-0.885145	0.563754
fam78ba	family with sequence similarity 78, member B a [Source:ZFIN;Acc:ZDB-GENE-140227-3]	124.15	273.714	2.08159	1.05769	0.0539281	121.093	123.179	1.01575	0.0225441	0.992885
CU459094.2		108.695	39.8372	0.411922	-1.27956	0.0539281	155.143	116.387	0.750483	-0.414109	0.723759
PHF21B	PHD finger protein 21B [Source:HGNC Symbol;Acc:HGNC:25161]	140.618	408.436	2.53441	1.34165	0.0539697	227.856	293.444	1.29122	0.36873	0.749339
znf1048	zinc finger protein 1048 [Source:ZFIN;Acc:ZDB-GENE-110913-13]	26.3644	74.7376	2.48708	1.31445	0.0539884	127.204	64.2652	0.506864	-0.980328	0.616908
adcy6a	adenylate cyclase 6a [Source:ZFIN;Acc:ZDB-GENE-060221-1]	24.4698	80.8298	2.73127	1.44957	0.0540257	48.2729	37.4792	0.768168	-0.380507	0.848832
evpla	envoplakin a [Source:ZFIN;Acc:ZDB-GENE-030829-19]	58.7677	18.1021	0.36925	-1.43733	0.0540344	32.8934	33.7774	1.02291	0.0326822	0.992997
arhgap4b	Rho GTPase activating protein 4b [Source:ZFIN;Acc:ZDB-GENE-090311-38]	155.59	63.9772	0.44367	-1.17244	0.054044	36.2414	49.2324	1.37371	0.45808	0.817965
csrnp1a	cysteine-serine-rich nuclear protein 1a [Source:ZFIN;Acc:ZDB-GENE-070912-475]	1837.72	3324.66	1.76308	0.818097	0.054044	86.5427	300.046	3.45011	1.78664	0.11218
rabepk	Rab9 effector protein with kelch motifs [Source:ZFIN;Acc:ZDB-GENE-040704-52]	72.3604	154.114	2.02262	1.01623	0.0540455	106.285	183.755	1.72028	0.782647	0.334216
yif1a	Yip1 interacting factor homolog A (S. cerevisiae) [Source:ZFIN;Acc:ZDB-GENE-030131-6922]	6580.78	2905.17	0.470637	-1.08731	0.0541231	1269.39	1556.96	1.22537	0.293222	0.726531
cyp46a1.1	cytochrome P450, family 46, subfamily A, polypeptide 1, tandem duplicate 1 [Source:ZFIN;Acc:ZDB-GENE-050522-464]	48.9446	11.3263	0.319826	-1.64464	0.054145	83.2281	119.631	1.43193	0.517958	0.694948
notch1a	notch 1a [Source:ZFIN;Acc:ZDB-GENE-990415-173]	1158.26	579.752	0.520888	-0.940955	0.054206	165.031	362.639	2.18829	1.1298	0.151579
spag8	sperm associated antigen 8 [Source:ZFIN;Acc:ZDB-GENE-170411-2]	94.2374	216.321	2.15404	1.10704	0.0543668	35.6678	114.021	3.20283	1.67935	0.227938
CABZ01075572.1		44.2014	12.3031	0.346055	-1.53093	0.0543802	9.62287	2.31464	0.244124	-2.03431	NA
n4bp3	NEDD4 binding protein 3 [Source:ZFIN;Acc:ZDB-GENE-141216-2]	0.474205	11.4884	3.43844	1.78175	0.054382	1.48177	1.60549	1.0353	0.0500487	NA
ostc	oligosaccharyltransferase complex subunit [Source:ZFIN;Acc:ZDB-GENE-040426-1079]	9328.25	4750.76	0.528495	-0.920038	0.0545198	6149.61	5014.82	0.815352	-0.294505	0.662515
prkci	protein kinase C, iota [Source:ZFIN;Acc:ZDB-GENE-011105-1]	2061.86	1163.09	0.577101	-0.793103	0.0545481	1770.82	1283.75	0.724911	-0.464124	0.527542
SLC9A1	solute carrier family 9 member A1 [Source:HGNC Symbol;Acc:HGNC:11071]	39.5242	100.237	2.31004	1.20792	0.054604	155.686	175.319	1.13037	0.176797	0.891806
si:ch73-40a2.1	si:ch73-40a2.1 [Source:ZFIN;Acc:ZDB-GENE-160728-89]	1.61866	16.0356	3.88441	1.95769	0.0548474	14.0744	1.48905	0.105286	-3.24762	0.467686
socs9	suppressor of cytokine signaling 9 [Source:ZFIN;Acc:ZDB-GENE-030131-4065]	30.6763	135.153	3.15959	1.65974	0.0550061	43.3188	63.3202	1.44543	0.531494	0.773582
iqub	IQ motif and ubiquitin domain containing [Source:ZFIN;Acc:ZDB-GENE-110421-1]	166.767	73.7792	0.471371	-1.08507	0.0550367	203.647	141.043	0.692308	-0.530514	0.685264
crip1	cysteine-rich protein 1 [Source:ZFIN;Acc:ZDB-GENE-041111-1]	14.8656	0.885114	0.237997	-2.07099	0.0551894	22058.8	30688.7	1.39121	0.476345	0.375389
alms1	Alstrom syndrome protein 1 [Source:ZFIN;Acc:ZDB-GENE-030131-4837]	403.952	808.483	1.92319	0.943504	0.0551894	345.755	614.439	1.77322	0.82637	0.448437
lgals2a	lectin, galactoside-binding, soluble, 2a [Source:ZFIN;Acc:ZDB-GENE-050318-2]	132.904	49.7206	0.416992	-1.26191	0.0552465	276.039	80.9403	0.294218	-1.76504	0.158021
bag5	BCL2 associated athanogene 5 [Source:ZFIN;Acc:ZDB-GENE-050913-58]	111.649	252.879	2.11411	1.08005	0.055612	163.786	200.509	1.21968	0.286497	0.779045
qrfpra	pyroglutamylated RFamide peptide receptor a [Source:ZFIN;Acc:ZDB-GENE-090313-105]	10.5107	0.373498	0.252138	-1.98771	0.0561199	10.0144	0.453332	0.0562381	-4.15231	NA
tmem169a	transmembrane protein 169a [Source:ZFIN;Acc:ZDB-GENE-090107-1]	113.961	245.612	2.0382	1.0273	0.0564809	34.2835	50.2632	1.44389	0.529966	0.814872
clcn5b	chloride channel, voltage-sensitive 5b [Source:ZFIN;Acc:ZDB-GENE-110407-11]	77.81	215.59	2.44187	1.28799	0.0565017	116.154	124.486	1.06948	0.0969087	0.972677
kremen1	kringle containing transmembrane protein 1 [Source:ZFIN;Acc:ZDB-GENE-070705-262]	351.198	108.749	0.368113	-1.44178	0.0565017	18.1201	35.7334	1.95058	0.963905	0.769518
CABZ01053748.1		10.7112	0.373498	0.253902	-1.97766	0.0565017	2.97717	0	0.0647556	-3.94885	NA
EVI5L	si:ch211-239f4.1 [Source:ZFIN;Acc:ZDB-GENE-061207-24]	39.6499	102.578	2.3249	1.21717	0.0568575	93.4973	119.546	1.28777	0.364873	0.817359
PPP2CA	zgc:56064 [Source:ZFIN;Acc:ZDB-GENE-040426-877]	4322.36	10454.9	2.23097	1.15767	0.0568575	9897.06	9487.95	0.958599	-0.0610001	0.966128
si:ch211-113p18.3	si:ch211-113p18.3 [Source:ZFIN;Acc:ZDB-GENE-030131-4983]	117.994	248.186	1.99014	0.99287	0.0568575	69.0655	173.813	2.52963	1.33892	0.164684
bod1l1	biorientation of chromosomes in cell division 1-like 1 [Source:ZFIN;Acc:ZDB-GENE-111028-1]	140.718	423.885	2.58387	1.36953	0.0568575	250.331	341.019	1.36331	0.447115	0.576176
wnt11	wingless-type MMTV integration site family, member 11 [Source:ZFIN;Acc:ZDB-GENE-990603-12]	31.9782	6.44877	0.301019	-1.73207	0.0570856	83.5123	52.0115	0.625785	-0.676262	0.770513
phyhd1	phytanoyl-CoA dioxygenase domain containing 1 [Source:ZFIN;Acc:ZDB-GENE-041114-159]	151.661	318.036	1.99586	0.997012	0.057172	458.104	831.205	1.81329	0.858606	0.293864
si:ch211-276c2.2	si:ch211-276c2.2 [Source:ZFIN;Acc:ZDB-GENE-121214-77]	13.5994	50.6122	2.96617	1.5686	0.0571943	39.2632	49.9472	1.26933	0.344063	0.901591
prox1b	prospero homeobox 1b [Source:ZFIN;Acc:ZDB-GENE-050107-3]	729.501	1325.76	1.76984	0.823616	0.0571943	1112.07	1585.66	1.42559	0.511559	0.434859
adssl	adenylosuccinate synthase, like [Source:ZFIN;Acc:ZDB-GENE-020419-28]	935.743	1887.73	1.9323	0.950321	0.0573539	2582.57	2162.22	0.837275	-0.256226	0.753522
znrf1	zinc and ring finger 1 [Source:ZFIN;Acc:ZDB-GENE-040426-1905]	1491.14	2821.38	1.8328	0.87405	0.0573539	1155.68	1653.57	1.43018	0.516201	0.480721
ptmaa	prothymosin, alpha a [Source:ZFIN;Acc:ZDB-GENE-030131-7647]	61564.4	32534	0.545548	-0.874222	0.0573539	29288.9	30736.3	1.04939	0.0695445	0.941115
wnt6b	wingless-type MMTV integration site family, member 6b [Source:ZFIN;Acc:ZDB-GENE-070912-513]	42.1108	8.59007	0.300402	-1.73503	0.0573539	7.30064	11.0493	1.51072	0.595235	0.896264
ap4e1	adaptor-related protein complex 4, epsilon 1 subunit [Source:ZFIN;Acc:ZDB-GENE-061221-3]	567.891	1009.39	1.73628	0.795997	0.0573539	307.055	343.608	1.11994	0.163418	0.891201
ttr	transthyretin (prealbumin, amyloidosis type I) [Source:ZFIN;Acc:ZDB-GENE-040927-14]	47.1762	13.5048	0.352765	-1.50322	0.0574878	36.5263	15.7362	0.438853	-1.18819	0.576561
lrp2a	low density lipoprotein receptor-related protein 2a [Source:ZFIN;Acc:ZDB-GENE-050119-2]	117.027	50.151	0.460483	-1.11878	0.0574878	45.7532	30.8548	0.680964	-0.554349	0.822752
ppp1r2	protein phosphatase 1, regulatory (inhibitor) subunit 2 [Source:ZFIN;Acc:ZDB-GENE-040426-1814]	1389.22	2526.04	1.77024	0.823944	0.0576139	2198.01	2158.73	0.98151	-0.0269244	0.98628
rnf165b	ring finger protein 165b [Source:ZFIN;Acc:ZDB-GENE-081104-369]	496.511	214.62	0.463887	-1.10816	0.0576139	213.103	240.293	1.12515	0.170116	0.922138
habp2	hyaluronan binding protein 2 [Source:ZFIN;Acc:ZDB-GENE-030131-4721]	51.5352	10.6942	0.306147	-1.7077	0.0576896	18.0712	25.9312	1.44553	0.531596	0.887014
cyp11a1	cytochrome P450, family 11, subfamily A, polypeptide 1 [Source:ZFIN;Acc:ZDB-GENE-010306-1]	41.6751	103.726	2.26848	1.18173	0.057727	47.972	62.8097	1.29988	0.378384	0.871638
si:dkeyp-41f9.4	si:dkeyp-41f9.4 [Source:ZFIN;Acc:ZDB-GENE-091204-320]	9.43103	0	0.305009	-1.71308	0.0577728	8.10091	3.89523	0.465523	-1.10308	NA
rbfox3a	RNA binding fox-1 homolog 3a [Source:ZFIN;Acc:ZDB-GENE-111213-1]	1420.02	706.308	0.51834	-0.948028	0.0580068	99.4965	160.723	1.60755	0.684861	0.48464
aff4	AF4/FMR2 family, member 4 [Source:ZFIN;Acc:ZDB-GENE-100910-5]	318.302	721.074	2.12519	1.08759	0.0583359	479.569	549.728	1.14538	0.195827	0.895734
rps12	ribosomal protein S12 [Source:ZFIN;Acc:ZDB-GENE-030131-8951]	11345.2	5814.29	0.531678	-0.911374	0.058596	11157.5	10878.4	0.97497	-0.0365702	0.975496
lsm1	LSM1, U6 small nuclear RNA associated [Source:ZFIN;Acc:ZDB-GENE-040801-68]	881.932	434.315	0.514676	-0.958263	0.0586757	1211.47	889.558	0.733771	-0.446598	0.525822
si:ch211-39k3.2	si:ch211-39k3.2 [Source:ZFIN;Acc:ZDB-GENE-070705-180]	271.887	119.288	0.470013	-1.08923	0.0588361	212.366	294.244	1.38282	0.467613	0.617624
cavin2b	caveolae associated protein 2b [Source:ZFIN;Acc:ZDB-GENE-040912-149]	20.0523	89.0238	3.15116	1.65588	0.0589173	1452.79	1802.14	1.23972	0.310017	0.763486
nanos3	nanos homolog 3 [Source:ZFIN;Acc:ZDB-GENE-011221-1]	115.198	251.833	2.07219	1.05115	0.0589221	4.97035	6.80454	1.33326	0.414958	NA
CU467828.1		1.11653	13.8207	3.90267	1.96446	0.0590243	7.22026	9.19568	1.2981	0.376404	0.948939
FO904903.1	Danio rerio major histocompatibility complex class I ULA (mhc1ula), mRNA. [Source:RefSeq mRNA;Acc:NM_001317750]	187.656	68.8527	0.412375	-1.27797	0.0590849	120.422	168.805	1.40241	0.487906	0.623251
wdr26a	WD repeat domain 26a [Source:ZFIN;Acc:ZDB-GENE-111027-4]	74.246	156.761	1.99835	0.998806	0.0590849	88.3797	93.1374	1.05796	0.081281	0.96881
klhl40a	kelch-like family member 40a [Source:ZFIN;Acc:ZDB-GENE-050916-1]	2.42799	21.018	3.75633	1.90932	0.0593786	18.0552	4.25292	0.223093	-2.16428	0.55616
epc1b	enhancer of polycomb homolog 1 (Drosophila) b [Source:ZFIN;Acc:ZDB-GENE-090609-1]	1351.44	2603.65	1.86044	0.895641	0.0594237	2345.92	2054.42	0.875967	-0.191051	0.845573
slc7a4	solute carrier family 7, member 4 [Source:ZFIN;Acc:ZDB-GENE-030919-2]	598.58	1221.93	1.95164	0.964689	0.0595671	620.359	581.265	0.936843	-0.0941202	0.951536
tulp4a	tubby like protein 4a [Source:ZFIN;Acc:ZDB-GENE-060503-215]	108.566	347.396	2.67938	1.4219	0.0595923	148.002	236.903	1.59864	0.676845	0.567301
CABZ01085700.1		3.13063	22.8992	3.69493	1.88555	0.0596599	8.86588	10.9513	1.21449	0.28035	0.948114
hgs	hepatocyte growth factor-regulated tyrosine kinase substrate [Source:ZFIN;Acc:ZDB-GENE-030131-6107]	800.648	1449.08	1.76264	0.817736	0.059733	699.233	1028.06	1.47075	0.556553	0.380053
terb2	telomere repeat binding bouquet formation protein 2 [Source:ZFIN;Acc:ZDB-GENE-050320-30]	18.5224	57.9508	2.67258	1.41823	0.059733	62.5903	62.5339	1.00842	0.012093	0.996595
gnpda1	glucosamine-6-phosphate deaminase 1 [Source:ZFIN;Acc:ZDB-GENE-050417-417]	51.2212	12.6757	0.329043	-1.60365	0.059761	619.463	350.975	0.56847	-0.814844	0.393872
fam214b	family with sequence similarity 214, member B [Source:ZFIN;Acc:ZDB-GENE-060526-330]	63.946	175.51	2.4545	1.29543	0.059761	180.221	288.198	1.59344	0.672146	0.645896
ackr3a	atypical chemokine receptor 3a [Source:ZFIN;Acc:ZDB-GENE-070301-5]	4.8677	28.3615	3.4503	1.78672	0.0599309	18.7615	36.7635	1.94456	0.959442	0.635464
aspdh	aspartate dehydrogenase domain containing [Source:ZFIN;Acc:ZDB-GENE-040912-102]	30.5048	91.0145	2.55893	1.35554	0.0600104	298.89	363.405	1.21159	0.276905	0.84035
lrrc59	leucine rich repeat containing 59 [Source:ZFIN;Acc:ZDB-GENE-040426-2547]	1550.51	864.155	0.571757	-0.806527	0.0600104	859.609	850.006	0.988404	-0.0168275	0.990379
adcy5	adenylate cyclase 5 [Source:ZFIN;Acc:ZDB-GENE-081104-470]	392.732	704.128	1.74783	0.805566	0.0600104	148.586	163.573	1.10692	0.146553	0.916668
FQ323119.1		36.9197	7.17575	0.299873	-1.73758	0.060164	24.3632	4.67891	0.202551	-2.30364	0.366661
dhdhl	dihydrodiol dehydrogenase (dimeric), like [Source:ZFIN;Acc:ZDB-GENE-040426-2180]	133.518	298.65	2.09563	1.06739	0.0603574	348.683	636.49	1.82704	0.869511	0.223329
dnmt3aa	DNA (cytosine-5-)-methyltransferase 3 alpha a [Source:ZFIN;Acc:ZDB-GENE-050314-5]	320.414	802.173	2.28118	1.18978	0.0606983	127.475	183.956	1.43841	0.524474	0.620473
hsd17b7	hydroxysteroid (17-beta) dehydrogenase 7 [Source:ZFIN;Acc:ZDB-GENE-061013-378]	192.894	74.4512	0.427763	-1.22512	0.0607063	476.058	434.518	0.911277	-0.134039	0.922344
cacng2a	calcium channel, voltage-dependent, gamma subunit 2a [Source:ZFIN;Acc:ZDB-GENE-040426-1401]	148.961	338.232	2.12006	1.08411	0.060825	52.8957	59.8819	1.14099	0.190287	0.933127
si:ch211-57i17.5	si:ch211-57i17.5 [Source:ZFIN;Acc:ZDB-GENE-041014-39]	7.40237	31.9585	3.15404	1.6572	0.0609117	238.002	424.649	1.78735	0.837822	0.495357
brca2	breast cancer 2, early onset [Source:ZFIN;Acc:ZDB-GENE-060510-3]	39.7292	103.625	2.33795	1.22525	0.0610254	65.2534	71.8259	1.10641	0.145891	0.95084
col1a2	collagen, type I, alpha 2 [Source:ZFIN;Acc:ZDB-GENE-030131-8415]	294.803	739.69	2.28795	1.19406	0.0610558	88.511	41.8363	0.474938	-1.07419	0.645856
fgfrl1a	fibroblast growth factor receptor like 1a [Source:ZFIN;Acc:ZDB-GENE-040128-2]	48.3564	14.484	0.363471	-1.46009	0.0610558	25.9378	47.3644	1.83399	0.874986	0.674016
crabp2b	cellular retinoic acid binding protein 2, b [Source:ZFIN;Acc:ZDB-GENE-050208-52]	75.1001	188.009	2.28758	1.19382	0.0611701	25.8197	14.0066	0.539364	-0.890668	0.78126
A2ML1	si:dkey-105h12.2 [Source:ZFIN;Acc:ZDB-GENE-131118-9]	0.168121	9.05887	3.82839	1.93674	0.0614265	16.5932	6.93753	0.422212	-1.24396	0.673491
pmm2	phosphomannomutase 2 [Source:ZFIN;Acc:ZDB-GENE-030722-6]	1514	743.908	0.513712	-0.960969	0.0615403	1875.42	1082.52	0.576942	-0.793503	0.193424
rps13	ribosomal protein S13 [Source:ZFIN;Acc:ZDB-GENE-040625-52]	34541.4	19028.8	0.565855	-0.821495	0.0617895	32786.2	29662.2	0.904704	-0.144483	0.872231
pex12	peroxisomal biogenesis factor 12 [Source:ZFIN;Acc:ZDB-GENE-040426-929]	283.422	525.557	1.79582	0.844645	0.0619149	248.819	232.09	0.931153	-0.102909	0.93338
pdgfc	platelet derived growth factor c [Source:ZFIN;Acc:ZDB-GENE-071217-2]	328.265	161.191	0.512741	-0.963699	0.0621747	358.65	243.324	0.679085	-0.558335	0.448437
kif5ab	kinesin family member 5A, b [Source:ZFIN;Acc:ZDB-GENE-110510-3]	13.4106	43.5261	2.72005	1.44363	0.0624081	39.2606	33.6287	0.870575	-0.199959	0.943411
mid1ip1l	MID1 interacting protein 1, like [Source:ZFIN;Acc:ZDB-GENE-030131-1697]	3169.42	5761.05	1.76927	0.823153	0.0624703	8110.36	11928.1	1.47063	0.55643	0.228551
mlxipl	MLX interacting protein like [Source:ZFIN;Acc:ZDB-GENE-100922-66]	1899.57	4873.13	2.32191	1.21531	0.0626373	861.623	1126.02	1.30807	0.387435	0.611004
plek2	pleckstrin 2 [Source:ZFIN;Acc:ZDB-GENE-080219-2]	80.5548	22.1958	0.350438	-1.51277	0.0626727	106.499	72.3994	0.684782	-0.546282	0.672349
si:ch211-166g5.4	si:ch211-166g5.4 [Source:ZFIN;Acc:ZDB-GENE-121214-319]	108.178	270.109	2.2719	1.1839	0.0627185	148.351	215.153	1.4497	0.535758	0.666272
si:dkeyp-110e4.6	si:dkeyp-110e4.6 [Source:ZFIN;Acc:ZDB-GENE-030219-75]	485.173	242.275	0.519713	-0.944212	0.0629235	621.996	490.75	0.787747	-0.344195	0.684065
pou3f1	POU class 3 homeobox 1 [Source:ZFIN;Acc:ZDB-GENE-980526-372]	110.9	32.8459	0.358994	-1.47797	0.0631417	39.8779	12.1757	0.315107	-1.66609	0.387081
cacna1sa	calcium channel, voltage-dependent, L type, alpha 1S subunit, a [Source:ZFIN;Acc:ZDB-GENE-090514-1]	22.9232	3.32267	0.27753	-1.84929	0.0631417	20.7386	7.42427	0.35425	-1.49716	0.536973
c2cd2l	c2cd2-like [Source:ZFIN;Acc:ZDB-GENE-041019-1]	50.0812	121.866	2.21246	1.14565	0.0631417	142.479	140.238	0.987535	-0.0180961	0.993538
eef1da	eukaryotic translation elongation factor 1 delta a (guanine nucleotide exchange protein) [Source:ZFIN;Acc:ZDB-GENE-040426-2740]	588.194	314.375	0.551312	-0.85906	0.0631417	4602.5	5276.27	1.14662	0.197393	0.797791
valopa	vertebrate ancient long opsin a [Source:ZFIN;Acc:ZDB-GENE-000427-4]	30.6908	6.23098	0.303425	-1.72059	0.0631835	20.2817	7.69435	0.386969	-1.36971	0.666548
E2F2	si:ch211-160f23.5 [Source:ZFIN;Acc:ZDB-GENE-030131-704]	123.575	53.2227	0.465042	-1.10457	0.0632148	29.9741	11.935	0.394627	-1.34144	0.512895
CABZ01084131.1		166.558	338.266	1.93947	0.955661	0.0632148	212.933	143.528	0.669823	-0.578149	0.564614
adra1aa	adrenoceptor alpha 1Aa [Source:ZFIN;Acc:ZDB-GENE-030131-2831]	14.0982	0.746996	0.247947	-2.0119	0.063258	32.4902	3.77453	0.116653	-3.09971	0.110449
zgc:100920	zgc:100920 [Source:ZFIN;Acc:ZDB-GENE-040801-156]	10851.1	5782.66	0.55002	-0.862445	0.063258	1923.47	1862.4	0.967632	-0.0474692	0.978563
zgc:56409	zgc:56409 [Source:ZFIN;Acc:ZDB-GENE-040426-1019]	97.0855	267.087	2.42325	1.27694	0.0633654	86.5178	191.149	2.20414	1.14022	0.292702
st6galnac1.1	ST6 (alpha-N-acetyl-neuraminyl-2,3-beta-galactosyl-1,3)-N-acetylgalactosaminide alpha-2,6-sialyltransferase 1, tandem duplicate 1 [Source:ZFIN;Acc:ZDB-GENE-041014-160]	103.13	37.44	0.409952	-1.28647	0.0634287	1845.59	1848.37	1.00202	0.00291699	0.998394
ush2a	Usher syndrome 2A (autosomal recessive, mild) [Source:ZFIN;Acc:ZDB-GENE-060503-794]	25.0658	70.9702	2.4924	1.31754	0.063471	61.9109	91.6509	1.48751	0.572897	0.749339
gabrb2	gamma-aminobutyric acid (GABA) A receptor, beta 2 [Source:ZFIN;Acc:ZDB-GENE-030131-8196]	496.104	271.391	0.562896	-0.82906	0.063483	48.218	79.9506	1.6688	0.738812	0.569266
smad7	SMAD family member 7 [Source:ZFIN;Acc:ZDB-GENE-030128-3]	439.245	909.664	1.97091	0.97886	0.063524	477.565	530.08	1.10973	0.150213	0.869331
zgc:152968	zgc:152968 [Source:ZFIN;Acc:ZDB-GENE-061013-448]	239.884	106.132	0.473617	-1.07821	0.063524	53.0118	113.143	2.12537	1.08771	0.46676
chrna5	cholinergic receptor, nicotinic, alpha 5 [Source:ZFIN;Acc:ZDB-GENE-050417-440]	190.515	76.9532	0.439399	-1.1864	0.0635564	194.877	97.0813	0.50224	-0.99355	0.506279
slc1a8b	solute carrier family 1 (glutamate transporter), member 8b [Source:ZFIN;Acc:ZDB-GENE-070912-552]	15.9693	0.590076	0.251786	-1.98973	0.0636831	9.75209	12.7792	1.30435	0.383331	0.917944
fam210b	family with sequence similarity 210, member B [Source:ZFIN;Acc:ZDB-GENE-050913-122]	1492.82	781.551	0.541389	-0.885263	0.0636831	2731.82	1862.45	0.681665	-0.552865	0.325757
kti12	KTI12 chromatin associated homolog [Source:ZFIN;Acc:ZDB-GENE-060825-174]	1753.45	809.34	0.488894	-1.03241	0.0637632	1282.72	897.838	0.6991	-0.51643	0.510109
trpm1b	transient receptor potential cation channel, subfamily M, member 1b [Source:ZFIN;Acc:ZDB-GENE-070424-31]	53.7039	13.9576	0.341585	-1.54968	0.0637791	30.3596	15.2748	0.505784	-0.983406	0.64118
gnai3	guanine nucleotide binding protein (G protein), alpha inhibiting activity polypeptide 3 [Source:ZFIN;Acc:ZDB-GENE-070713-6]	11.1172	38.1886	2.82159	1.49651	0.0639276	3.52877	3.99891	1.15587	0.208973	NA
lrfn4a	leucine rich repeat and fibronectin type III domain containing 4a [Source:ZFIN;Acc:ZDB-GENE-091113-56]	73.7607	24.8499	0.392821	-1.34806	0.0639276	24.7797	9.83881	0.393512	-1.34552	0.549549
zgc:123238	zgc:123238 [Source:ZFIN;Acc:ZDB-GENE-051023-3]	81.8138	177.269	2.05552	1.03951	0.0639276	46.0108	98.209	2.15523	1.10784	0.322857
[truncated: 401 more rows]

## Sheet: GO enrich. in PEC only
Category	Term	Count	%	PValue	Genes
[truncated: 43 more rows]
[truncated: 101 more columns]

## Sheet: pax6-regulated in EEC only
Name	Desciption	PEC_WT	PEC_mPAX6	PEC_FC	PEC_log2	PEC_padj	EEC_WT	EEC_mPAX6	EEC_FC	EEC_log2	EEC_padj
[truncated: 1,114 more rows]

[truncated: 1 more sheets: GO enrich. in EEC only]
