# Supplementary material for: Pancreatic and intestinal endocrine cells in zebrafish share common transcriptomic signatures and regulatory programmes
Source: BMC Biol. 2020 Aug 31;18:109. doi: 10.1186/s12915-020-00840-1 (PMC7457809; doi:10.1186/s12915-020-00840-1)
Supplement: Supplementary file 9 — Additional file 9: Table S6. list of markers for each pancreatic endocrine cell subtypes. The list of markers for the pancreatic alpha-, beta-, delta- and epsilon- cell subtypes was obtained from previous published RNA-seq studies [24, 40]. This list was used to determine the proportion of cell subtype markers regulated by Pax6b as shown in the upper panel of Fig. 7. [file 12915_2020_840_MOESM9_ESM.xlsx]

## Sheet: PEC subtypes enriched genes
Alpha	Beta	Delta	Epsilon	pan-Endocrine
gcga	ins	sst2	mboat4	scg3
gcgb	ppdpfb	sst1.2	trdn	pcsk1
pnoca	pdx1	sst1.1	ehbp1l1a	cpe
rgs5a	SLC5A10	kctd12.2	plcxd3	hsp70l
scinlb	cst3	alcamb	CR847984.1	scgn
csrnp1b	eif4a1a	cd164	nat8l	adm2a
cited4a	pcsk2	map2k6	viml	gapdhs
fev	ndufa4l2a	zgc:195023	acsl1a	junbb
ip6k2b	spon1b	aebp1	brd1b	aldocb
foxo1a	ywhae1	anxa11a	mlnl	egr4
abcc5	g6pcb	amd1	abhd17c	pnrc2
bckdk	pcdh10a	tmed9	adh8a	oaz1b
npb	rtn4rl2b	ppp1caa	hgsnat	gpx3
csnk1a1	gnb1b	aplp2	pttg1ipb	neurod1
gch2	rpn1	pitpnaa	pdyn	clu
rgs4	rnasekb	nmba	glula	scg5
gfra3	tagln3b	stxbp6	si:rp71-17i16.6	oaz1a
glsb	bzw1a	map3k15	ghrl	nr4a1
cpne1	sec11a	slc7a7	zgc:172120	pam
fam107b	ppp2cb	cldni	clu	gck
dopey2	abhd15a	spry4	cst3	pcsk1nl
etv5b	wif1	mapk14a	ndrg2	pcxb
pitpnbl	grna	atf6	hrh2b	dusp2
slc25a14	cope	carhsp1	hepacam2	rims2a
arxa	psma3	kcnk3b	tmsb1	spcs2
lepr	kcnj19a	laptm4a	asah1b	pax6b
pcdh1b	zfand5b	atp1a1b	ca6	calm2b
etv5a	rab11ba	bmp16	ckmt1	si:dkey-153k10.9
sf1	emc10	fabp6	tm4sf4	rpn2
tango2	rer1	si:ch211-195b15.8	nupr1	ptn
slc16a9b	kcnj2a	gulp1b	fybb	sesn3
spry2	gnai2a	zgc:77158	zgc:92818	capns1b
cab39l	hdac9b	rasgef1ba	ntd5	hm13
pim3	ca7	h3f3c	kng1	isl1
letm1	rcan2	ugp2b	cox4i2	ddx6
ube4b	sub1a	cdc42	stmn1b	sik1
lgi2a	slc39a7	olfm2a	plp1b	selenof
kdm5ba	gnai1	rab3db	tac4	prlra
gab1	vldlr	HHEX	b2m	rab2a
odc1	esr1	lamc2	mt2	stt3a
elovl5	copb2	ptger2a	si:dkey-208c12.2	tsc22d1
slc30a2	pgm3	kl	rcan2	pik3ip1
dlg1	btc	vegfaa	scg5	ptprnb
lpp	ier3ip1	CABZ01079192.1	mt-co3	fam46c
dpp6a	hnrpkl	ptgs2a	ccni	bnip3lb
slco5a1a	si:ch211-243j20.2	ppp6c	insm1a	chga
vill	ucn3l	cpamd8	h1f0	dynll1
myo10	psmc6	mrap2a	snap25a	disp2
atp6v0a1a	lnx2a	slmapb	dhcr7	cntnap2a
ptpn11b	psmd8	tbx2b	spry4	skp1
